# Supplementary material for: Network inference from glycoproteomics data reveals new reactions in the IgG glycosylation pathway
Source: Nat Commun. 2017 Nov 14;8:1483. doi: 10.1038/s41467-017-01525-0 (PMC5684356; doi:10.1038/s41467-017-01525-0)
Supplement: Supplementary file 4 — Supplementary Data 1 [file 41467_2017_1525_MOESM4_ESM.xls]

## Sheet: Legend
Supplementary Data 1: Full list of Pearson and partial correlation coefficients computed for the four Croatian cohorts
Sheet Name	Cohort	Content
Kor2_Pcor	Korčula2013	Partial correlation coefficients, p-values and pathway distance of the corresponding glycan pair (when applicable), FDR p-value significance threshold
Kor2_Cor	Korčula2013	Pearson correlation coefficients, p-values and pathway distance of the corresponding glycan pair (when applicable), FDR p-value significance threshold
Kor_Pcor	Korčula2010	Partial correlation coefficients, p-values and pathway distance of the corresponding glycan pair (when applicable), FDR p-value significance threshold
Kor_Cor	Korčula2010	Pearson correlation coefficients, p-values and pathway distance of the corresponding glycan pair (when applicable), FDR p-value significance threshold
Split_Pcor	Split	Partial correlation coefficients, p-values and pathway distance of the corresponding glycan pair (when applicable), FDR p-value significance threshold
Split_Cor	Split	Pearson correlation coefficients, p-values and pathway distance of the corresponding glycan pair (when applicable), FDR p-value significance threshold
Vis_Pcor	Vis	Partial correlation coefficients, p-values and pathway distance of the corresponding glycan pair (when applicable), FDR p-value significance threshold
Vis_Cor	Vis	Pearson correlation coefficients, p-values and pathway distance of the corresponding glycan pair (when applicable), FDR p-value significance threshold

## Sheet: Kor2013_Pcor
Glycan1	Glycan2	Partial correlation coefficient	Pvalue	Pathway distance		FDR threshold (0.01)
IgG1_G0F	IgG1_G0FN	0.722321	2.22045e-16	1		0.000527899
IgG4_G0F	IgG4_G0FN	0.651476	2.22045e-16	1
IgG2_G0F	IgG2_G0FN	0.649626	2.22045e-16	1
IgG2_G0	IgG2_G1	0.632093	2.22045e-16	1
IgG1_G1FN	IgG1_G2FN	0.58785	2.22045e-16	1
IgG4_G1F	IgG4_G2F	0.582913	2.22045e-16	1
IgG4_G2F	IgG4_G2FS	0.576917	2.22045e-16	1
IgG1_G1F	IgG1_G2F	0.545675	2.22045e-16	1
IgG1_G2	IgG1_G2S	0.538492	2.22045e-16	1
IgG4_G1F	IgG4_G1FS	0.528414	2.22045e-16	1
IgG4_G0F	IgG4_G1F	0.514534	2.22045e-16	1
IgG2_G1F	IgG2_G1FS	0.49757	2.22045e-16	1
IgG2_G1FS	IgG2_G2FS	0.486717	6.66134e-16	3
IgG1_G1	IgG1_G2	0.481529	1.55431e-15	1
IgG2_G2	IgG2_G2S	0.478165	2.44249e-15	1
IgG1_G2N	IgG2_G2N	0.478424	2.44249e-15	X
IgG4_G1FN	IgG4_G2FN	0.47765	2.66454e-15	1
IgG2_G2F	IgG2_G2FS	0.476761	3.10862e-15	1
IgG2_G0F	IgG2_G1F	0.475947	3.55271e-15	1
IgG2_G0	IgG2_G0N	0.462235	2.68674e-14	1
IgG1_G1F	IgG1_G1FS	0.458897	4.35207e-14	1
IgG1_G0	IgG1_G0N	0.448861	1.77414e-13	1
IgG1_G0N	IgG1_G1N	0.442477	4.23883e-13	1
IgG1_G2F	IgG1_G2FS	0.442009	4.51639e-13	1
IgG2_G1F	IgG2_G2F	0.440251	5.71987e-13	1
IgG2_G1	IgG2_G2	0.434447	1.23657e-12	1
IgG4_G1FNS	IgG4_G2FNS	0.429613	2.32414e-12	3
IgG1_G0	IgG1_G1	0.419008	8.96305e-12	1
IgG1_G0F	IgG1_G1F	0.40626	4.26983e-11	1
IgG2_G0FN	IgG2_G1FN	0.405078	4.91909e-11	1
IgG2_G1FNS	IgG2_G2FNS	0.385488	4.73516e-10	3
IgG1_G1FS	IgG1_G2FS	0.376555	1.2669e-09	3
IgG2_G1N	IgG2_G2NS	0.376302	1.30216e-09	2
IgG1_G1N	IgG1_G2N	0.361553	6.19367e-09	1
IgG4_G1FS	IgG4_G2FS	0.346129	2.91321e-08	3
IgG4_G1F	IgG4_G0FN	-0.344713	3.34441e-08	2
IgG2_G2F	IgG2_G2FN	0.341375	4.61797e-08	5
IgG1_G1	IgG1_G1N	0.338324	6.18148e-08	3
IgG1_G1FS	IgG2_G1FS	0.336931	7.05451e-08	X
IgG1_G1FNS	IgG1_G2FNS	0.335659	7.95427e-08	3
IgG4_G0FN	IgG4_G1FN	0.329882	1.36295e-07	1
IgG1_G2F	IgG1_G2FN	0.324157	2.29892e-07	5
IgG2_G2FS	IgG2_G2FNS	0.321689	2.87035e-07	7
IgG1_G2S	IgG2_G2S	0.319421	3.51411e-07	X
IgG1_G0FN	IgG2_G0FN	0.31535	5.03205e-07	X
IgG2_G1FN	IgG2_G2FS	-0.312068	6.69561e-07	5
IgG2_G0F	IgG2_G2FN	-0.311689	6.91843e-07	3
IgG1_G0FN	IgG1_G1FN	0.307195	1.01675e-06	1
IgG2_G2FN	IgG2_G2FNS	0.299669	1.91002e-06	1
IgG2_G2N	IgG2_G2NS	0.297041	2.37071e-06	1
IgG1_G1FS	IgG1_G1FNS	0.288465	4.72807e-06	5
IgG1_G1S	IgG1_G1NS	0.285679	5.88824e-06	5
IgG1_G1F	IgG1_G1FN	0.284847	6.28421e-06	3
IgG1_G0F	IgG2_G0F	0.284793	6.31066e-06	X
IgG1_G0F	IgG4_G0F	0.280009	9.13744e-06	X
IgG4_G2F	IgG4_G1FS	-0.279101	9.79551e-06	2
IgG1_G1F	IgG1_G0FN	-0.277371	1.11745e-05	2
IgG1_G1NS	IgG1_G2NS	0.268863	2.10853e-05	3
IgG4_G1F	IgG4_G1FN	0.267127	2.39394e-05	3
IgG2_G0FN	IgG2_G2FN	0.260847	3.76216e-05	2
IgG2_G1N	IgG2_G1NS	-0.260299	3.91155e-05	1
IgG2_G1N	IgG4_G2FNS	0.250478	7.7425e-05
IgG1_G0F	IgG2_G0FN	-0.245604	0.000107569
IgG2_G1F	IgG2_G2FS	-0.24334	0.000125037	2
IgG1_G1FN	IgG1_G1FNS	0.237509	0.000183029	1
IgG1_G2FN	IgG1_G2FNS	0.232319	0.000254921	1
IgG4_G0F	IgG4_G2F	-0.231139	0.000274581	2
IgG1_G2FNS	IgG2_G2FNS	0.23106	0.000275945	X
IgG2_G2	IgG2_G2N	0.229326	0.000307572	5
IgG1_G2N	IgG2_G1N	0.220489	0.000527899
IgG2_G2FNS	IgG2_G1S	-0.217262	0.000639714	7
IgG4_G1FN	IgG4_G2FS	-0.214325	0.000760098	5
IgG4_G1F	IgG4_G2FS	-0.210957	0.000923707	2
IgG2_G2FNS	IgG2_G2NS	0.210322	0.000957993	9
IgG1_G2	IgG2_G2	0.209041	0.00103072	X
IgG2_G1F	IgG2_G0FN	-0.208949	0.00103613	2
IgG1_G2N	IgG1_G2NS	0.208781	0.00104609	1
IgG2_G1FN	IgG2_G2FN	0.20818	0.0010824	1
IgG2_G1FN	IgG2_G1FS	0.204968	0.00129697	4
IgG2_G1FS	IgG2_G1FNS	0.201431	0.00157784	5
IgG1_G2FNS	IgG2_G1FNS	0.201373	0.0015829
IgG1_G2	IgG1_G2N	0.200379	0.0016716	5
IgG2_G1	IgG2_G2S	0.19859	0.00184262	2
IgG1_G1F	IgG2_G1F	0.195755	0.00214682	X
IgG2_G1FN	IgG2_G2N	0.195739	0.00214865	6
IgG2_G1S	IgG2_G2S	0.194317	0.00231785	3
IgG1_G0F	IgG1_G2FS	-0.189834	0.00293409	3
IgG1_G1FS	IgG2_G1FN	0.188317	0.00317413
IgG1_G2F	IgG2_G2F	0.187793	0.00326112	X
IgG2_G1FS	IgG4_G1FS	0.187001	0.00339672	X
IgG1_G2FS	IgG1_G1NS	-0.186433	0.00349704	7
IgG1_G2FS	IgG2_G2FS	0.185773	0.00361682	X
IgG1_G1FS	IgG1_G1S	0.185174	0.00372896	5
IgG1_G1	IgG1_G2N	-0.181078	0.00458291	4
IgG4_G0F	IgG4_G1FN	-0.180313	0.00476065	2
IgG1_G1F	IgG1_G2FS	-0.178682	0.00516035	2
IgG4_G1FN	IgG4_G1FS	-0.177899	0.0053628	4
IgG1_G0FN	IgG4_G0FN	0.176969	0.00561234	X
IgG2_G0	IgG2_G2	-0.176883	0.00563594	2
IgG4_G1F	IgG4_G2FN	-0.175018	0.00617042	4
IgG1_G0F	IgG2_G1F	-0.174666	0.00627629
IgG2_G0F	IgG4_G0F	0.174659	0.00627822	X
IgG1_G0F	IgG4_G0FN	-0.173403	0.0066691
IgG1_G0FN	IgG1_G0N	0.169854	0.0078942	3
IgG1_G1N	IgG1_G2S	0.169347	0.00808454	5
IgG1_G2F	IgG1_G1FNS	-0.169045	0.00819975	5
IgG2_G1N	IgG2_G2S	-0.167734	0.00871774	5
IgG4_G0FN	IgG4_G2FN	-0.167713	0.00872608	2
IgG1_G0F	IgG1_G1FS	0.166317	0.00930989	2
IgG2_G1	IgG2_G1N	0.166178	0.00936979	3
IgG2_G1	IgG2_G1S	0.166134	0.0093889	1
IgG2_G0FN	IgG4_G0F	-0.163279	0.0107014
IgG2_G2FS	IgG2_G2NS	-0.161257	0.0117265	8
IgG2_G0FN	IgG4_G0FN	0.15865	0.0131752	X
IgG1_G1NS	IgG2_G2N	-0.156135	0.0147196
IgG1_G2N	IgG2_G2S	-0.15589	0.0148782
IgG1_G1FN	IgG1_G2S	-0.155846	0.0149064	6
IgG1_G1FN	IgG2_G1F	0.155845	0.0149077
IgG1_G0N	IgG2_G0FN	0.154528	0.0157875
IgG1_G1N	IgG1_G2NS	-0.152798	0.0170123	2
IgG1_G1F	IgG2_G1FN	-0.151957	0.0176368
IgG1_G2FN	IgG1_G1FS	-0.15122	0.0182004	5
IgG1_G2FS	IgG4_G2FS	0.149745	0.0193758	X
IgG1_G1FN	IgG1_G1N	0.148498	0.0204206	5
IgG4_G2F	IgG4_G1FNS	-0.147452	0.0213344	5
IgG1_G1FS	IgG2_G1F	-0.147057	0.0216888
IgG4_G0F	IgG4_G2FN	-0.146154	0.0225172	3
IgG2_G2F	IgG4_G2F	0.145862	0.022791	X
IgG4_G2F	IgG4_G2FN	0.144087	0.0245178	5
IgG1_G2N	IgG2_G0F	-0.144057	0.0245478
IgG1_G0	IgG2_G0	0.14399	0.0246158	X
IgG1_G0FN	IgG4_G0F	-0.143412	0.0252039
IgG1_G2FN	IgG2_G2FN	0.143202	0.02542	X
IgG1_G0F	IgG2_G1FN	0.142948	0.0256847
IgG2_G1FS	IgG2_G1S	0.141364	0.027386	5
IgG1_G2	IgG2_G0	-0.140276	0.0286094
IgG1_G2FN	IgG2_G1FN	0.139243	0.0298144
IgG1_G2N	IgG2_G2NS	-0.138028	0.0312862
IgG1_G1FN	IgG4_G1FN	0.137735	0.0316512	X
IgG1_G2FS	IgG2_G2NS	0.136996	0.032586
IgG2_G1F	IgG2_G1FNS	-0.13588	0.0340413	4
IgG1_G0FN	IgG2_G0F	-0.134542	0.0358599
IgG2_G1FS	IgG4_G1FN	0.134008	0.0366081
IgG1_G2FS	IgG1_G1S	0.133953	0.036685	6
IgG2_G0F	IgG2_G1NS	-0.132835	0.0382973	4
IgG1_G0FN	IgG2_G2FN	-0.132291	0.0391039
IgG2_G1FN	IgG2_G1N	-0.132134	0.0393398	5
IgG2_G0F	IgG2_G2FNS	-0.131552	0.0402215	4
IgG1_G1S	IgG2_G1FS	-0.131442	0.0403907
IgG1_G1FNS	IgG4_G1FNS	0.13069	0.0415597	X
IgG2_G1	IgG2_G2NS	-0.130627	0.0416591	5
IgG1_G1N	IgG2_G1	0.129542	0.0433986
IgG1_G2N	IgG2_G1FNS	0.129296	0.0438016
IgG2_G2N	IgG2_G2S	0.128943	0.0443858	6
IgG2_G1F	IgG2_G2S	-0.128198	0.0456391	5
IgG1_G0N	IgG2_G0N	0.128004	0.0459694	X
IgG4_G2FN	IgG4_G2FNS	0.127868	0.0462034	1
IgG1_G1F	IgG4_G0F	-0.127468	0.0468947
IgG1_G1F	IgG1_G1	0.12623	0.0490925	3
IgG1_G1FS	IgG4_G0F	-0.125637	0.0501756
IgG1_G2FNS	IgG1_G2	-0.125256	0.0508813	7
IgG2_G1S	IgG4_G1FS	-0.12518	0.0510223
IgG2_G1N	IgG4_G1FNS	-0.125087	0.0511966
IgG4_G2FN	IgG4_G2FS	0.124783	0.0517678	6
IgG2_G2F	IgG2_G1FN	0.124499	0.0523086	4
IgG1_G2NS	IgG4_G1F	-0.124327	0.0526374
IgG2_G1NS	IgG2_G2NS	0.124196	0.0528888	3
IgG1_G1FS	IgG1_G2	-0.124033	0.0532027	5
IgG2_G2	IgG2_G1N	0.123902	0.053457	4
IgG1_G0F	IgG1_G0	0.123382	0.054475	1
IgG2_G1	IgG2_G2N	-0.122225	0.0567967	4
IgG1_G2NS	IgG2_G2N	0.122222	0.0568022
IgG1_G2	IgG1_G1S	-0.121153	0.0590193	2
IgG1_G2	IgG1_G1NS	-0.120427	0.0605666	5
IgG1_G0	IgG1_G1S	0.120024	0.0614403	2
IgG2_G2F	IgG4_G0FN	0.119277	0.0630854
IgG1_G2F	IgG2_G1FS	-0.118733	0.0643052
IgG1_G1FS	IgG2_G0F	-0.118634	0.0645301
IgG2_G0	IgG4_G1FN	0.117661	0.0667671
IgG2_G2F	IgG2_G0FN	-0.117595	0.0669206	3
IgG2_G0F	IgG2_G2N	0.117539	0.0670524	4
IgG2_G0	IgG2_G2S	-0.117395	0.067391	3
IgG1_G1N	IgG2_G0N	0.117313	0.0675829
IgG1_G0N	IgG1_G2N	-0.117183	0.0678905	2
IgG1_G1S	IgG2_G2NS	0.11649	0.0695452
IgG1_G0	IgG2_G1N	0.116261	0.070099
IgG1_G2FNS	IgG2_G1N	0.115786	0.0712598
IgG2_G2F	IgG4_G1FS	-0.114819	0.0736707
IgG1_G0	IgG1_G1N	-0.114515	0.0744406	2
IgG2_G2N	IgG4_G1F	-0.114336	0.0748991
IgG1_G1F	IgG4_G1F	0.113657	0.0766557	X
IgG1_G0F	IgG1_G0N	-0.113547	0.0769419	2
IgG2_G0	IgG2_G1N	-0.113219	0.077804	2
IgG1_G2	IgG1_G0N	-0.113033	0.0782967	3
IgG2_G1FS	IgG2_G1	-0.113003	0.0783764	4
IgG1_G2FS	IgG2_G0F	0.112717	0.0791389
IgG1_G2N	IgG2_G1FN	-0.112644	0.0793344
IgG1_G2F	IgG1_G1S	-0.112599	0.079457	5
IgG1_G2NS	IgG4_G1FS	0.112266	0.0803558
IgG1_G1F	IgG1_G2FN	-0.111464	0.0825536	4
IgG1_G2FNS	IgG2_G2N	-0.110833	0.0843156
IgG1_G2FN	IgG1_G1FNS	0.110791	0.0844343	2
IgG1_G1S	IgG1_G2S	0.110728	0.0846122	3
IgG1_G2N	IgG4_G1F	0.1102	0.0861157
IgG1_G0F	IgG1_G1FN	-0.109821	0.0872089	2
IgG1_G2FNS	IgG1_G1S	0.109393	0.088456	7
IgG4_G2FS	IgG4_G1FNS	-0.108737	0.090393	6
IgG2_G0F	IgG4_G0FN	-0.108581	0.0908575
IgG1_G2FNS	IgG2_G2FS	-0.108073	0.0923889
IgG1_G1	IgG2_G0	0.108025	0.0925333
IgG1_G2FS	IgG1_G2FNS	0.10787	0.0930049	7
IgG1_G2N	IgG2_G2FNS	-0.107832	0.0931226
IgG1_G2FS	IgG2_G1FN	-0.10764	0.0937082
IgG1_G2NS	IgG2_G0F	0.107638	0.0937147
IgG2_G2F	IgG4_G1FN	-0.107292	0.094781
IgG4_G1F	IgG4_G2FNS	-0.106735	0.0965178	5
IgG4_G2FN	IgG4_G1FNS	0.106481	0.0973194	2
IgG2_G2F	IgG2_G2NS	0.106017	0.0987946	7
IgG1_G1FN	IgG2_G2NS	0.105381	0.100844
IgG1_G2FN	IgG1_G1S	-0.104542	0.103602	6
IgG1_G2S	IgG4_G2FN	-0.104276	0.104488
IgG2_G2FN	IgG2_G2N	-0.103705	0.106412	7
IgG1_G1	IgG1_G1S	0.103005	0.108808	1
IgG1_G2F	IgG1_G1FS	-0.102725	0.109779	2
IgG1_G0N	IgG2_G0F	-0.102207	0.111591
IgG2_G2FN	IgG2_G1FS	-0.102147	0.1118	5
IgG1_G2F	IgG4_G2F	0.102081	0.112036	X
IgG2_G2F	IgG2_G2FNS	-0.102046	0.112158	6
IgG1_G0FN	IgG2_G1FN	-0.101917	0.112616
IgG1_G1S	IgG1_G2NS	0.101197	0.115191	6
IgG2_G2N	IgG4_G1FN	0.100893	0.116292
IgG1_G0N	IgG2_G1	-0.100306	0.118443
IgG1_G1FN	IgG2_G2F	-0.10006	0.119352
IgG1_G1FS	IgG2_G2FS	-0.0995152	0.121389
IgG1_G2FNS	IgG2_G1FS	-0.0991261	0.122859
IgG1_G2N	IgG2_G0N	-0.099089	0.123
IgG1_G2FNS	IgG1_G2NS	0.0988275	0.123997	9
IgG2_G2F	IgG2_G1FNS	-0.0986957	0.124501	5
IgG1_G2S	IgG2_G2	-0.0984194	0.125565
IgG1_G2N	IgG1_G1NS	0.0984147	0.125583	2
IgG1_G1FNS	IgG4_G2FS	0.0983853	0.125696
IgG1_G0	IgG4_G2FNS	-0.0982194	0.126338
IgG2_G1FS	IgG4_G1F	-0.0981022	0.126794
IgG2_G1FS	IgG4_G0FN	-0.0979891	0.127234
IgG2_G1	IgG2_G1NS	-0.0978073	0.127945	4
IgG1_G1NS	IgG4_G2F	0.0973213	0.129859
IgG1_G2NS	IgG2_G2S	-0.0969316	0.13141
IgG1_G1FS	IgG2_G2FN	-0.0956459	0.136629
IgG2_G1FNS	IgG2_G2N	0.0954561	0.137413	7
IgG1_G1F	IgG1_G1N	-0.095128	0.138776	4
IgG2_G2FS	IgG2_G1N	-0.0948257	0.140041	6
IgG1_G2FN	IgG2_G1S	0.0947737	0.14026
IgG1_G1FNS	IgG1_G1NS	0.0944022	0.141828	7
IgG1_G2	IgG2_G2N	-0.0942427	0.142505
IgG1_G2FS	IgG4_G0F	0.0938204	0.144311
IgG2_G1N	IgG2_G2N	-0.0936331	0.145117	1
IgG1_G1NS	IgG4_G2FN	-0.0934229	0.146026
IgG2_G2N	IgG2_G1NS	0.0928814	0.148388	2
IgG1_G1FS	IgG4_G1FS	0.0922759	0.151063	X
IgG1_G1FNS	IgG4_G2F	-0.0920213	0.152199
IgG1_G2F	IgG1_G1FN	-0.0919522	0.152508	4
IgG1_G1FS	IgG4_G2F	-0.0915397	0.154365
IgG2_G1	IgG4_G1FS	0.0912611	0.155628
IgG1_G2S	IgG2_G1FS	0.091201	0.155902
IgG1_G1N	IgG2_G2S	-0.0911049	0.15634
IgG1_G2S	IgG2_G2N	-0.0905435	0.158918
IgG1_G2NS	IgG4_G2FS	-0.090113	0.160917
IgG1_G1FNS	IgG1_G1N	-0.0899504	0.161677	6
IgG1_G2S	IgG4_G2FNS	0.0898339	0.162223
IgG1_G2FNS	IgG2_G2NS	-0.0896042	0.163304
IgG1_G1F	IgG1_G2S	-0.0892525	0.164969	5
IgG1_G2N	IgG2_G0FN	0.0890732	0.165823
IgG1_G0F	IgG1_G2	0.0888706	0.166791	3
IgG4_G1FN	IgG4_G2FNS	-0.088813	0.167068	2
IgG1_G1	IgG2_G1FS	0.0886748	0.167732
IgG1_G1N	IgG2_G2	-0.088468	0.168729
IgG1_G1FN	IgG1_G2NS	-0.0883845	0.169133	7
IgG1_G2S	IgG4_G2FS	0.0883326	0.169385
IgG2_G2	IgG2_G2NS	-0.0876098	0.172915	6
IgG1_G0	IgG2_G1	-0.0875563	0.173179
IgG1_G0F	IgG1_G1N	-0.0874624	0.173642	3
IgG2_G2FS	IgG2_G1NS	-0.0874008	0.173946	7
IgG2_G2FN	IgG2_G0	-0.087248	0.174703	4
IgG1_G2NS	IgG2_G1N	-0.0870558	0.175658
IgG1_G2	IgG2_G1N	-0.0869361	0.176255
IgG2_G2N	IgG4_G2FS	-0.0867357	0.177258
IgG1_G1N	IgG2_G2FNS	0.0866368	0.177754
IgG2_G0F	IgG2_G1FNS	0.0864209	0.178842	3
IgG1_G2NS	IgG2_G1FS	-0.086253	0.179691
IgG1_G1S	IgG2_G1F	0.0862375	0.179769
IgG4_G2F	IgG4_G1FN	-0.085933	0.181316	4
IgG1_G0F	IgG1_G1	-0.0855478	0.183288	2
IgG1_G0	IgG1_G2NS	-0.0854763	0.183656	4
IgG1_G1N	IgG2_G2N	0.0853291	0.184415
IgG1_G2N	IgG1_G2S	-0.0852664	0.184739	6
IgG2_G2	IgG4_G0FN	-0.0849781	0.186233
IgG1_G2F	IgG1_G2	0.0849575	0.186341	5
IgG2_G2N	IgG4_G1FS	0.0847053	0.187656
IgG2_G0FN	IgG2_G2N	-0.0846927	0.187721	5
IgG2_G0N	IgG2_G1NS	0.0844508	0.18899	2
IgG1_G1F	IgG2_G1S	-0.084327	0.189641
IgG1_G2N	IgG4_G1FS	-0.0843119	0.189721
IgG2_G0FN	IgG2_G2S	-0.0839318	0.191732	5
IgG1_G1S	IgG2_G0F	0.0839313	0.191735
IgG1_G1FNS	IgG2_G2N	0.0838388	0.192227
IgG2_G1FN	IgG4_G2FS	-0.0834338	0.194391
IgG2_G0N	IgG4_G1FNS	0.0833735	0.194715
IgG1_G1FNS	IgG1_G1	-0.0831192	0.196084	5
IgG1_G1FS	IgG2_G2	-0.0828008	0.197809
IgG1_G1FNS	IgG1_G1S	-0.0827199	0.198249	6
IgG2_G1FN	IgG4_G2FNS	-0.0825341	0.199262
IgG2_G1FS	IgG4_G2F	-0.0820296	0.202032
IgG1_G2NS	IgG2_G2FS	0.0817793	0.203416
IgG1_G1S	IgG2_G1FN	-0.0816635	0.204059
IgG1_G2	IgG2_G2S	-0.0816546	0.204109
IgG1_G1N	IgG2_G0	-0.0814988	0.204976
IgG1_G1N	IgG2_G0F	0.0812407	0.206419
IgG1_G2N	IgG2_G1S	0.0811676	0.206829
IgG2_G0N	IgG4_G2FS	0.0809905	0.207825
IgG1_G2FN	IgG1_G2S	0.0805232	0.210469	7
IgG2_G1S	IgG4_G0FN	-0.0800216	0.213333
IgG2_G2S	IgG4_G2FNS	-0.0797945	0.214639
IgG1_G1	IgG2_G1FN	0.0795763	0.2159
IgG2_G1F	IgG4_G1F	0.079504	0.216319	X
IgG1_G1	IgG2_G2FS	-0.0792567	0.217755
IgG1_G0F	IgG1_G1NS	-0.0792177	0.217982	4
IgG1_G2F	IgG2_G1FN	0.0790303	0.219076
IgG1_G2F	IgG2_G2FN	-0.0789649	0.219459
IgG1_G0N	IgG2_G2NS	-0.0788606	0.220071
IgG2_G1FNS	IgG2_G0N	0.0786524	0.221295	5
IgG1_G2FN	IgG4_G2FNS	-0.0781702	0.224148
IgG1_G1F	IgG1_G2FNS	-0.0781044	0.22454	5
IgG1_G2FNS	IgG2_G2S	0.0776833	0.227056
IgG1_G2N	IgG2_G1	0.0766925	0.233056
IgG1_G0N	IgG1_G2NS	0.0766718	0.233183	3
IgG1_G2FN	IgG1_G2N	0.0766111	0.233554	7
IgG2_G2S	IgG2_G2NS	0.0762328	0.235877	7
IgG2_G2S	IgG4_G0FN	0.0761205	0.23657
IgG1_G2N	IgG4_G2F	-0.0760844	0.236793
IgG1_G2FNS	IgG2_G1S	-0.0759079	0.237886
IgG1_G2FN	IgG1_G0N	-0.075901	0.237929	5
IgG2_G1FNS	IgG4_G1FNS	0.0757657	0.238768	X
IgG1_G1FN	IgG4_G2FNS	0.0757224	0.239038
IgG1_G2FS	IgG2_G1N	-0.0756533	0.239468
IgG4_G1FS	IgG4_G2FNS	-0.0756446	0.239522	6
IgG1_G2S	IgG2_G1	-0.0756266	0.239634
IgG2_G1N	IgG4_G2FN	-0.0755215	0.24029
IgG1_G2	IgG2_G1FNS	0.0754579	0.240687
IgG2_G0	IgG4_G2FNS	0.0752064	0.242263
IgG2_G2FS	IgG4_G1FNS	0.0745668	0.246303
IgG1_G2FN	IgG1_G0	-0.0741597	0.248899	4
IgG1_G2FN	IgG4_G1F	-0.0739194	0.25044
IgG1_G1FS	IgG4_G0FN	0.0734623	0.253389
IgG1_G1FN	IgG2_G1FNS	-0.0733157	0.25434
IgG1_G0	IgG4_G0F	0.0732064	0.255051
IgG2_G1FNS	IgG2_G2	-0.0731916	0.255147	6
IgG1_G1F	IgG4_G2FS	-0.0730215	0.256256
IgG1_G2S	IgG4_G1FN	0.0729571	0.256677
IgG1_G1FS	IgG2_G1FNS	-0.0727776	0.257852
IgG1_G1FNS	IgG2_G1S	0.0727651	0.257934
IgG1_G0FN	IgG2_G2F	0.0725276	0.259495
IgG1_G0N	IgG2_G2F	0.0724617	0.259929
IgG2_G1FNS	IgG2_G2NS	0.0724569	0.259961	8
IgG2_G1FS	IgG2_G1N	0.0724195	0.260208	5
IgG1_G0FN	IgG2_G2	0.0722532	0.261307
IgG1_G0N	IgG2_G1FN	-0.0721988	0.261667
IgG1_G2FNS	IgG2_G2FN	-0.07197	0.263186
IgG1_G1	IgG2_G0N	-0.07193	0.263451
IgG2_G2FS	IgG4_G2FS	0.0718961	0.263677	X
IgG1_G2FN	IgG2_G2NS	-0.0716688	0.265194
IgG2_G1FN	IgG4_G2FN	0.0713638	0.267238
IgG1_G2FS	IgG2_G2FNS	-0.0712708	0.267864
IgG1_G2NS	IgG4_G2FNS	0.0712689	0.267876
IgG4_G1FN	IgG4_G1FNS	-0.0712262	0.268164	1
IgG1_G2NS	IgG2_G1S	-0.0709061	0.270326
IgG1_G1FNS	IgG2_G2F	-0.0708897	0.270437
IgG2_G2F	IgG2_G0N	-0.0707411	0.271445	4
IgG1_G1FS	IgG4_G2FN	-0.0706311	0.272193
IgG1_G2F	IgG1_G1N	-0.0706224	0.272252	5
IgG1_G1FN	IgG2_G1S	-0.0705397	0.272816
IgG1_G1FN	IgG2_G2FN	0.0703687	0.273983
IgG1_G2NS	IgG2_G2	0.0703626	0.274025
IgG1_G2FS	IgG2_G2S	-0.0702075	0.275086
IgG1_G2FN	IgG2_G1F	-0.0701064	0.27578
IgG2_G1FS	IgG2_G2NS	-0.0699756	0.276679	7
IgG1_G2FNS	IgG4_G1FNS	-0.0699723	0.276701
IgG1_G1FNS	IgG2_G2	0.0698699	0.277407
IgG2_G1FS	IgG2_G0N	-0.0696061	0.279229	4
IgG1_G2N	IgG4_G1FN	-0.0693333	0.281123
IgG1_G2FNS	IgG2_G0F	0.0692713	0.281554
IgG1_G2FN	IgG1_G2FS	0.0692533	0.28168	6
IgG2_G2FNS	IgG4_G2FNS	0.0692305	0.281838	X
IgG2_G2FN	IgG2_G2NS	-0.06905	0.283098	8
IgG1_G1S	IgG2_G1S	0.0688829	0.284267	X
IgG1_G1NS	IgG2_G2S	0.0688708	0.284352
IgG2_G2FS	IgG2_G1S	-0.0687843	0.284959	6
IgG1_G2	IgG2_G2F	0.0686213	0.286104
IgG1_G1FS	IgG4_G1F	0.0684961	0.286986
IgG2_G0F	IgG4_G2FS	0.0682569	0.288677
IgG1_G1S	IgG4_G1FS	-0.068162	0.28935
IgG1_G2F	IgG4_G2FN	0.0680404	0.290213
IgG1_G2	IgG2_G2FNS	-0.0680402	0.290214
IgG2_G1NS	IgG4_G1FN	-0.0678097	0.291855
IgG2_G0F	IgG2_G0N	-0.0677601	0.292209	2
IgG1_G2F	IgG2_G0F	-0.0676146	0.293248
IgG2_G2N	IgG4_G2F	0.0676142	0.293252
IgG2_G2	IgG4_G1F	0.0675402	0.293782
IgG1_G0F	IgG1_G2FN	-0.0673162	0.295389	3
IgG1_G1N	IgG2_G2FN	0.0671077	0.296891
IgG2_G0F	IgG4_G1FN	-0.0670544	0.297276
IgG4_G2FS	IgG4_G2FNS	0.0669625	0.29794	7
IgG4_G0F	IgG4_G2FS	-0.0669212	0.298238	3
IgG1_G0F	IgG1_G2NS	0.0665789	0.300722	5
IgG1_G1NS	IgG2_G1NS	0.066535	0.301042	X
IgG2_G2FNS	IgG4_G1FNS	-0.0660608	0.304507
IgG1_G0F	IgG2_G2FN	0.0658844	0.305804
IgG1_G1N	IgG4_G1FN	-0.0653284	0.309912
IgG1_G2	IgG2_G1	0.0652865	0.310223
IgG1_G1FS	IgG1_G1NS	-0.0652573	0.31044	6
IgG1_G2FN	IgG2_G0FN	-0.0651763	0.311042
IgG1_G1FS	IgG2_G1N	-0.0647658	0.314106
IgG1_G2FS	IgG4_G0FN	-0.0644827	0.31623
IgG1_G2NS	IgG2_G1NS	0.0642588	0.317918
IgG1_G1FS	IgG2_G2F	-0.0640854	0.319228
IgG2_G2FS	IgG2_G2N	0.0640827	0.319248	7
IgG1_G2FNS	IgG1_G2S	0.0639679	0.320118	8
IgG1_G2S	IgG4_G2F	-0.0639106	0.320552
IgG1_G1S	IgG2_G0	0.0637926	0.321448
IgG2_G2F	IgG2_G2S	-0.0636158	0.322794	6
IgG1_G1	IgG4_G1FNS	0.0635625	0.3232
IgG2_G1FS	IgG2_G2N	-0.0634151	0.324326	6
IgG1_G0	IgG1_G1NS	-0.0630649	0.327011	3
IgG1_G0N	IgG2_G2S	0.0630608	0.327042
IgG2_G1S	IgG4_G2FNS	0.0630084	0.327445
IgG4_G1FS	IgG4_G1FNS	-0.0628846	0.328398	5
IgG1_G1	IgG2_G2	-0.0626915	0.329888
IgG1_G1FN	IgG4_G2F	-0.0624223	0.331974
IgG1_G1FS	IgG4_G2FNS	0.0624119	0.332054
IgG1_G0FN	IgG1_G2FS	0.0623011	0.332915	4
IgG2_G2FS	IgG2_G1FNS	-0.0622366	0.333417	6
IgG1_G2FS	IgG4_G1F	-0.0620732	0.33469
IgG2_G2FNS	IgG4_G2FS	-0.0620542	0.334838
IgG1_G2NS	IgG4_G1FNS	-0.0619562	0.335604
IgG1_G1S	IgG4_G2F	-0.0617262	0.337404
IgG2_G2FN	IgG4_G2FN	0.0615584	0.338722	X
IgG2_G1	IgG4_G1FN	-0.0612131	0.341443
IgG1_G2F	IgG2_G1FNS	0.0611729	0.341761
IgG1_G2FNS	IgG2_G0FN	-0.0609282	0.343699
IgG1_G0	IgG2_G0F	-0.0608256	0.344513
IgG1_G1FS	IgG2_G1	0.0606024	0.34629
IgG1_G2N	IgG2_G2FS	0.060571	0.346541
IgG1_G1	IgG4_G0FN	0.0605616	0.346615
IgG1_G2FS	IgG1_G0N	-0.0604998	0.347109	5
IgG1_G0	IgG4_G0FN	-0.0603166	0.348573
IgG1_G1FN	IgG1_G2FS	-0.060098	0.350327	5
IgG1_G0F	IgG1_G2FNS	-0.0599345	0.351641	4
IgG1_G2NS	IgG2_G1FNS	-0.05977	0.352967
IgG2_G2FN	IgG2_G1S	0.0597462	0.353159	6
IgG1_G0	IgG2_G1FNS	0.0596011	0.354332
IgG1_G1FN	IgG2_G2FNS	-0.059598	0.354357
IgG1_G2F	IgG1_G2N	-0.0595799	0.354503	6
IgG1_G0N	IgG2_G2FS	0.0594981	0.355165
IgG1_G0F	IgG2_G1FS	-0.0593442	0.356413
IgG1_G2S	IgG2_G1F	-0.0593258	0.356563
IgG2_G2FNS	IgG2_G1N	-0.0590999	0.3584	7
IgG1_G0FN	IgG4_G2F	0.0589066	0.359977
IgG1_G1S	IgG4_G2FN	0.0588001	0.360848
IgG2_G1FNS	IgG4_G1FN	-0.0587219	0.361488
IgG2_G2FS	IgG4_G0FN	-0.0587156	0.36154
IgG1_G1FNS	IgG2_G2FN	0.0586594	0.362
IgG2_G0FN	IgG2_G0N	0.0585406	0.362975	3
IgG2_G2N	IgG4_G2FNS	-0.0583843	0.36426
IgG1_G2FN	IgG2_G1FNS	-0.0582968	0.36498
IgG1_G2F	IgG2_G1N	0.0582761	0.365151
IgG1_G1F	IgG2_G1FS	-0.058095	0.366646
IgG1_G0FN	IgG1_G2S	-0.0579459	0.367879	5
IgG1_G0FN	IgG1_G2	-0.0578933	0.368315	4
IgG1_G1NS	IgG2_G2FS	-0.0578543	0.368638
IgG2_G2FNS	IgG2_G1NS	-0.0577747	0.369298	8
IgG1_G1FNS	IgG4_G2FNS	-0.0575399	0.37125
IgG4_G0FN	IgG4_G2FS	0.0574166	0.372278	4
IgG1_G0FN	IgG1_G1S	-0.057391	0.372491	4
IgG1_G1NS	IgG2_G0	-0.0570242	0.37556
IgG2_G2S	IgG4_G2FS	0.0569915	0.375834
IgG1_G1FS	IgG1_G1N	0.0569741	0.37598	5
IgG1_G2FNS	IgG2_G1FN	-0.0566705	0.378533
IgG2_G2FS	IgG2_G2S	0.0565896	0.379215	7
IgG2_G2FS	IgG4_G2F	-0.056502	0.379955
IgG1_G0F	IgG2_G1S	0.0564518	0.380379
IgG1_G1FNS	IgG2_G0FN	0.0563819	0.38097
IgG2_G2FNS	IgG4_G0FN	-0.0563361	0.381357
IgG1_G2F	IgG2_G0	0.0561681	0.382782
IgG1_G1S	IgG4_G1FNS	0.0560816	0.383516
IgG1_G1F	IgG4_G2F	0.0558635	0.385371
IgG1_G1FNS	IgG2_G2S	-0.0556172	0.387473
IgG2_G1	IgG4_G1F	-0.0554494	0.388909
IgG1_G1NS	IgG2_G1S	0.0554312	0.389064
IgG1_G1	IgG2_G2F	-0.0554039	0.389299
IgG2_G1F	IgG2_G2NS	0.0550735	0.392137	6
IgG2_G2FN	IgG4_G2FNS	0.0547716	0.394741
IgG1_G2FNS	IgG2_G2F	0.0547649	0.394799
IgG4_G0F	IgG4_G2FNS	-0.0545527	0.396637	4
IgG2_G1FN	IgG2_G2S	0.0545285	0.396846	6
IgG2_G1NS	IgG4_G0FN	0.0543694	0.398227
IgG1_G1S	IgG4_G1F	0.0540999	0.400573
IgG1_G1NS	IgG2_G1FN	0.0540548	0.400967
IgG1_G0	IgG2_G1FN	0.0537618	0.403528
IgG2_G1F	IgG2_G0N	-0.0535918	0.405018	3
IgG2_G1S	IgG4_G0F	0.0535427	0.40545
IgG1_G1FNS	IgG2_G0	0.0534929	0.405887
IgG1_G0FN	IgG4_G1F	-0.0531686	0.408744
IgG1_G2S	IgG2_G2FNS	0.0531482	0.408923
IgG1_G2FS	IgG4_G1FN	-0.0531412	0.408985
IgG1_G2F	IgG2_G2FS	0.0528852	0.411249
IgG1_G1N	IgG2_G1S	-0.0528448	0.411607
IgG1_G2N	IgG2_G1F	0.0528296	0.411742
IgG1_G2FS	IgG1_G1FNS	0.0527873	0.412117	6
IgG2_G2FN	IgG2_G2FS	0.0525789	0.413968	6
IgG1_G2NS	IgG4_G0F	0.0525655	0.414086
IgG1_G1FS	IgG2_G2S	0.0524137	0.415438
IgG2_G1F	IgG2_G2	0.0523703	0.415824	4
IgG1_G1S	IgG4_G2FS	0.0523432	0.416066
IgG1_G1FS	IgG2_G1S	0.0521377	0.417902
IgG2_G1F	IgG4_G2FS	-0.0519131	0.419913
IgG1_G1	IgG2_G2NS	0.0519057	0.419979
IgG1_G2S	IgG1_G1NS	0.0516402	0.422364	6
IgG1_G2FN	IgG2_G2N	-0.051475	0.423851
IgG2_G0	IgG2_G2NS	0.0513128	0.425315	4
IgG1_G2FS	IgG4_G2FN	-0.0512643	0.425754
IgG1_G1N	IgG2_G1FNS	-0.0512205	0.42615
IgG1_G2F	IgG4_G1FN	-0.0511569	0.426725
IgG1_G1FS	IgG1_G2NS	-0.0510663	0.427546	7
IgG2_G0FN	IgG2_G2NS	-0.0509612	0.428498	6
IgG2_G2FN	IgG4_G2FS	0.0507614	0.430313
IgG1_G1S	IgG2_G2FS	0.0506104	0.431688
IgG2_G0FN	IgG2_G1N	0.0505541	0.432202	4
IgG2_G1NS	IgG4_G2FNS	-0.0503566	0.434004
IgG1_G2FN	IgG2_G1NS	-0.050295	0.434567
IgG4_G0F	IgG4_G1FS	-0.0500754	0.436579	2
IgG2_G2FNS	IgG2_G0N	0.0500391	0.436912	6
IgG1_G0	IgG2_G1FS	-0.0500255	0.437037
IgG1_G1N	IgG2_G0FN	-0.0500234	0.437056
IgG1_G0	IgG1_G2S	-0.0499491	0.437737	3
IgG2_G2FS	IgG2_G2	-0.0496863	0.440155	6
IgG2_G1F	IgG2_G1S	-0.0495697	0.44123	4
IgG2_G0N	IgG4_G2FNS	-0.0495343	0.441557
IgG1_G2NS	IgG2_G0	0.0494904	0.441962
IgG1_G0FN	IgG1_G1	-0.0494781	0.442076	3
IgG2_G2FN	IgG2_G1N	-0.049405	0.442751	6
IgG1_G2	IgG4_G2FS	-0.0493979	0.442817
IgG1_G2FS	IgG2_G2	0.0493855	0.442932
IgG2_G0	IgG4_G1FNS	-0.0492975	0.443746
IgG1_G0F	IgG2_G2	-0.0492579	0.444112
IgG1_G2FS	IgG2_G0FN	-0.0491879	0.444761
IgG2_G1FNS	IgG2_G0	-0.0491734	0.444895	4
IgG2_G0FN	IgG2_G1	0.0491471	0.445139	3
IgG2_G1FN	IgG2_G0	-0.0491311	0.445287	3
IgG1_G0FN	IgG2_G2S	0.049107	0.445511
IgG2_G1NS	IgG4_G2F	-0.049068	0.445873
IgG1_G1S	IgG2_G0N	0.0490079	0.446431
IgG1_G1N	IgG4_G2FN	0.0488822	0.447599
IgG1_G2FN	IgG2_G2F	0.0488532	0.447869
IgG2_G1S	IgG4_G1FNS	-0.0485973	0.450254
IgG1_G2FS	IgG2_G1FNS	-0.0485122	0.451048
IgG1_G0F	IgG4_G1F	-0.048435	0.451769
IgG2_G1FN	IgG2_G2FNS	0.0482133	0.453845	2
IgG1_G0F	IgG1_G2S	0.0481969	0.453999	4
IgG1_G2FNS	IgG2_G0N	-0.0481593	0.454352
IgG2_G2FNS	IgG2_G2S	0.0481257	0.454667	8
IgG1_G2FN	IgG1_G2NS	-0.0479655	0.456171	8
IgG2_G2FS	IgG4_G0F	0.0479079	0.456713
IgG2_G2	IgG2_G1S	-0.047897	0.456816	2
IgG1_G0N	IgG2_G0	0.0475677	0.45992
IgG2_G1FNS	IgG2_G1	-0.0475038	0.460524	5
IgG2_G0F	IgG2_G2F	-0.0472049	0.463354	2
IgG1_G0FN	IgG2_G1FNS	0.0468355	0.466864
IgG1_G2FS	IgG2_G1F	-0.0467179	0.467985
IgG1_G1S	IgG2_G1NS	-0.0467104	0.468057
IgG1_G1NS	IgG2_G2	-0.0466433	0.468696
IgG1_G1FN	IgG2_G1FS	-0.0466422	0.468707
IgG1_G2F	IgG2_G2N	0.0465858	0.469245
IgG2_G0F	IgG2_G0	0.0465694	0.469402	1
IgG2_G2FN	IgG4_G2F	-0.0465191	0.469882
IgG2_G2	IgG4_G2F	-0.0464926	0.470136
IgG2_G1FS	IgG4_G2FN	-0.046482	0.470237
IgG1_G1FNS	IgG1_G0	0.046358	0.471424	4
IgG2_G2FN	IgG4_G0F	0.0463316	0.471676
IgG2_G1FNS	IgG2_G2S	-0.046256	0.4724	7
IgG1_G1F	IgG4_G0FN	0.0462271	0.472677
IgG1_G0	IgG2_G2	0.0461982	0.472955
IgG2_G0N	IgG4_G1F	0.0461961	0.472975
IgG1_G2N	IgG4_G2FN	0.0461546	0.473373
IgG2_G2FS	IgG4_G2FNS	-0.0461178	0.473726
IgG2_G0FN	IgG2_G1NS	0.0460091	0.47477	5
IgG1_G1	IgG2_G1S	0.0459979	0.474878
IgG1_G2F	IgG2_G0FN	0.0458705	0.476103
IgG1_G2S	IgG4_G1FNS	-0.045827	0.476523
IgG1_G2NS	IgG2_G1	-0.0458013	0.47677
IgG1_G1NS	IgG4_G1FN	0.0457828	0.476948
IgG1_G2FNS	IgG2_G1	0.0457699	0.477072
IgG1_G1NS	IgG4_G2FS	-0.0456614	0.478119
IgG1_G0N	IgG2_G1N	-0.0455151	0.479531
IgG1_G0	IgG4_G1FN	-0.0454291	0.480362
IgG1_G1F	IgG2_G1FNS	0.0454058	0.480588
IgG1_G0FN	IgG1_G2FN	-0.0452829	0.481778	2
IgG1_G2S	IgG2_G1FNS	-0.0452681	0.481922
IgG1_G0FN	IgG4_G2FNS	0.0451386	0.483177
IgG1_G2FNS	IgG2_G0	-0.0450002	0.484521
IgG2_G2FS	IgG4_G2FN	-0.0449917	0.484604
IgG2_G1S	IgG4_G2FN	0.044938	0.485125
IgG2_G1FN	IgG4_G0F	0.0448924	0.485569
IgG1_G1F	IgG2_G2NS	-0.0448363	0.486115
IgG4_G0FN	IgG4_G1FS	0.0447262	0.487187	3
IgG1_G1FS	IgG2_G0	-0.0446466	0.487963
IgG2_G2	IgG4_G1FNS	0.0446298	0.488128
IgG1_G1FNS	IgG4_G1FN	-0.0444041	0.490332
IgG2_G0F	IgG4_G1FS	-0.0442782	0.491564
IgG1_G1NS	IgG2_G1FS	0.0442402	0.491936
IgG2_G1F	IgG4_G0F	-0.0441012	0.493299
IgG1_G2NS	IgG4_G1FN	0.0440469	0.493832
IgG2_G2FNS	IgG4_G1FN	0.0437918	0.49634
IgG2_G1FS	IgG2_G0	0.0435524	0.4987	3
IgG1_G2N	IgG2_G2FN	0.043521	0.499009
IgG1_G0FN	IgG1_G1N	0.0433913	0.50029	4
IgG2_G2F	IgG2_G1	0.0433604	0.500596	4
IgG1_G1F	IgG1_G1FNS	-0.0432751	0.50144	4
IgG1_G1FN	IgG4_G2FS	-0.0432572	0.501617
IgG1_G0FN	IgG4_G1FNS	-0.0430956	0.503218
IgG1_G1FN	IgG4_G2FN	-0.0428971	0.505188
IgG1_G2NS	IgG4_G0FN	-0.042837	0.505785
IgG2_G0FN	IgG2_G0	-0.0427855	0.506297	2
IgG2_G0	IgG4_G2FN	-0.0426712	0.507436
IgG1_G2S	IgG2_G1NS	0.0425147	0.508995
IgG1_G2FS	IgG2_G1FS	-0.0424728	0.509414
IgG1_G2F	IgG1_G1NS	0.0424528	0.509612	6
IgG1_G0F	IgG1_G1FNS	-0.0424376	0.509765	3
IgG1_G2	IgG1_G1N	0.0423507	0.510632	4
IgG1_G0N	IgG2_G1FNS	-0.0422348	0.511791
IgG1_G2FN	IgG4_G2FS	-0.0422269	0.51187
IgG2_G1S	IgG4_G1F	0.0422081	0.512058
IgG1_G0N	IgG2_G1F	0.0421296	0.512844
IgG1_G1FN	IgG1_G2N	-0.0420181	0.513961	6
IgG1_G0N	IgG4_G1FNS	-0.041932	0.514825
IgG1_G1NS	IgG2_G2FNS	-0.0417704	0.516448
IgG2_G0FN	IgG4_G2FS	0.0416739	0.517418
IgG1_G1FN	IgG1_G1	-0.0416396	0.517763	4
IgG1_G1NS	IgG4_G0F	-0.0415776	0.518387
IgG1_G2S	IgG4_G0F	-0.0414912	0.519257
IgG1_G2S	IgG4_G1FS	0.0414606	0.519566
IgG2_G1FN	IgG2_G2	-0.0413135	0.52105	5
IgG1_G0FN	IgG1_G2FNS	-0.0412561	0.521629	3
IgG2_G2NS	IgG4_G2F	0.0411345	0.522859
IgG1_G0F	IgG2_G2FNS	0.041122	0.522985
IgG2_G0FN	IgG4_G2FN	-0.0409786	0.524436
IgG1_G2N	IgG4_G2FS	0.0408285	0.525958
IgG1_G0FN	IgG1_G1FS	-0.0407902	0.526346	3
IgG1_G0N	IgG2_G1FS	-0.0407691	0.52656
IgG1_G2S	IgG2_G0N	-0.0406912	0.527352
IgG1_G2FN	IgG4_G0FN	-0.0406085	0.528192
IgG2_G2FS	IgG2_G1	0.0404961	0.529336	5
IgG1_G1NS	IgG4_G1FS	-0.0403889	0.530427
IgG1_G2F	IgG4_G1FS	-0.0403719	0.5306
IgG2_G1N	IgG2_G1S	0.0402275	0.532072	4
IgG1_G0	IgG1_G2N	0.0401578	0.532784	3
IgG2_G1FN	IgG2_G1FNS	0.0400882	0.533495	1
IgG2_G1N	IgG4_G0FN	0.0400183	0.53421
IgG1_G0FN	IgG2_G1	-0.0400095	0.534299
IgG1_G0FN	IgG4_G2FN	0.03998	0.534601
IgG1_G1FS	IgG4_G2FS	0.0399065	0.535353
IgG1_G1FN	IgG4_G1F	0.0398328	0.536107
IgG1_G1F	IgG2_G1	0.0397485	0.536971
IgG1_G0F	IgG2_G2F	0.0397159	0.537306
IgG1_G1N	IgG2_G1F	-0.0397085	0.537381
IgG2_G1	IgG4_G2FS	-0.0396649	0.537828
IgG1_G2FS	IgG4_G2FNS	0.0395438	0.539072
IgG1_G2N	IgG2_G1FS	-0.0394886	0.539639
IgG1_G0N	IgG4_G2FS	-0.0394854	0.539672
IgG1_G2F	IgG2_G1	-0.0393725	0.540833
IgG1_G2S	IgG1_G2NS	0.0391996	0.542612	7
IgG1_G0N	IgG4_G1F	0.039197	0.54264
IgG1_G2FN	IgG1_G1NS	0.0391897	0.542715	7
IgG2_G2S	IgG4_G2FN	0.039172	0.542898
IgG2_G0N	IgG4_G0F	-0.0389882	0.544793
IgG1_G1FNS	IgG2_G2FS	0.0389115	0.545585
IgG1_G1FNS	IgG2_G1	-0.0389029	0.545674
IgG2_G1F	IgG2_G2FN	0.0388051	0.546685	4
IgG1_G1FS	IgG4_G1FNS	-0.0387961	0.546778
IgG2_G2NS	IgG4_G2FNS	0.0387335	0.547426
IgG1_G2F	IgG4_G2FNS	-0.03868	0.54798
IgG2_G2FN	IgG4_G1FN	0.0385068	0.549775
IgG1_G2FS	IgG2_G1S	-0.0385021	0.549823
IgG1_G0	IgG4_G1F	-0.0384754	0.5501
IgG2_G1	IgG4_G0F	0.0384668	0.550189
IgG1_G2FS	IgG4_G2F	-0.0383922	0.550964
IgG2_G0F	IgG2_G2	-0.038266	0.552275	3
IgG1_G1NS	IgG2_G0N	0.0380096	0.554943
IgG2_G0FN	IgG4_G1FN	0.0379771	0.555282
IgG2_G2NS	IgG4_G1F	-0.0378142	0.556981
IgG1_G1	IgG4_G1FN	0.0376926	0.558251
IgG2_G2F	IgG2_G1S	-0.037637	0.558831	5
IgG2_G2NS	IgG4_G1FS	-0.0375734	0.559496
IgG1_G1NS	IgG4_G2FNS	-0.0375578	0.55966
IgG1_G0F	IgG2_G2N	-0.037525	0.560002
IgG2_G0N	IgG2_G2N	0.0374666	0.560614	2
IgG1_G1	IgG2_G1N	-0.0373768	0.561554
IgG2_G2F	IgG2_G2	0.0373432	0.561906	5
IgG4_G0FN	IgG4_G2FNS	-0.0372153	0.563248	3
IgG2_G0N	IgG4_G0FN	0.0370673	0.564802
IgG1_G2FS	IgG2_G2FN	0.036982	0.565699
IgG1_G2	IgG4_G2F	0.0369797	0.565723
IgG1_G2S	IgG2_G0	0.0369454	0.566084
IgG1_G1F	IgG2_G2F	-0.0369	0.566561
IgG2_G0N	IgG4_G1FS	-0.0368619	0.566963
IgG1_G1S	IgG2_G2	0.0368617	0.566965
IgG2_G0	IgG4_G2FS	-0.0367936	0.567682
IgG1_G2FS	IgG1_G2S	0.0367648	0.567985	7
IgG1_G1F	IgG2_G0	-0.0366624	0.569065
IgG1_G2FS	IgG1_G1N	-0.0366328	0.569376	6
IgG1_G1F	IgG2_G0F	-0.0364655	0.571142
IgG1_G0F	IgG1_G2F	-0.036235	0.57358	2
IgG2_G2S	IgG4_G1FNS	0.0362179	0.573761
IgG1_G1N	IgG2_G2F	-0.0362014	0.573935
IgG2_G1FNS	IgG2_G1S	0.0360436	0.575607	6
IgG2_G2F	IgG2_G2N	-0.0359818	0.576262	6
IgG2_G1S	IgG4_G1FN	-0.0359017	0.577113
IgG1_G2	IgG4_G1FS	-0.0358771	0.577374
IgG2_G2	IgG4_G1FN	-0.0358057	0.578132
IgG2_G0	IgG4_G0FN	-0.035718	0.579064
IgG1_G2FS	IgG1_G1	-0.0356751	0.57952	5
IgG1_G2FN	IgG4_G1FS	0.0355575	0.580771
IgG1_G2FS	IgG2_G2F	-0.0355129	0.581247
IgG1_G1S	IgG2_G2FN	0.0354631	0.581777
IgG1_G2	IgG1_G2NS	0.0353489	0.582995	6
IgG1_G2	IgG2_G1FS	-0.0351591	0.585021
IgG1_G0	IgG4_G2FN	0.0350639	0.586038
IgG1_G2FNS	IgG2_G1F	0.0350541	0.586142
IgG1_G1F	IgG2_G2	0.0349787	0.586948
IgG2_G1S	IgG2_G2NS	-0.0349	0.587791	6
IgG1_G1	IgG4_G2FN	-0.0348114	0.588739
IgG1_G0	IgG2_G2FNS	0.0345103	0.59197
IgG1_G0F	IgG4_G1FS	-0.0343964	0.593193
IgG1_G0N	IgG2_G2FNS	-0.0343058	0.594168
IgG1_G1	IgG4_G0F	-0.0342713	0.594539
IgG1_G2F	IgG2_G2S	0.0341725	0.595603
IgG2_G0N	IgG2_G2NS	-0.0341124	0.59625	3
IgG1_G0F	IgG4_G2FNS	-0.0340556	0.596862
IgG2_G1F	IgG2_G2N	0.0340275	0.597166	5
IgG1_G1FNS	IgG2_G1F	-0.0340268	0.597173
IgG1_G1FN	IgG1_G1NS	-0.0340047	0.597411	6
IgG1_G2FS	IgG1_G2	0.033893	0.598617	6
IgG1_G2FN	IgG2_G2FS	-0.033852	0.599059
IgG2_G1	IgG4_G2FN	0.0338076	0.599539
IgG2_G1FNS	IgG4_G1FS	0.0338019	0.599601
IgG1_G2NS	IgG2_G0FN	-0.0337932	0.599694
IgG1_G2	IgG4_G2FNS	0.0337575	0.60008
IgG2_G1F	IgG2_G1N	-0.0335684	0.602126	4
IgG1_G0N	IgG1_G2S	-0.0333481	0.604512	4
IgG1_G2NS	IgG2_G1F	0.0331483	0.60668
IgG2_G1NS	IgG4_G1F	0.0331434	0.606733
IgG1_G2F	IgG4_G1F	-0.0331003	0.607201
IgG2_G0F	IgG2_G2S	-0.0330529	0.607716	4
IgG1_G2F	IgG1_G2FNS	0.0329525	0.608808	6
IgG2_G1NS	IgG4_G1FNS	-0.0328901	0.609486
IgG1_G1FNS	IgG2_G1FNS	0.0326892	0.611674	X
IgG1_G2NS	IgG2_G2NS	-0.0326449	0.612157	X
IgG1_G1F	IgG2_G2FN	-0.0326403	0.612208
IgG1_G2NS	IgG4_G2F	0.0326062	0.61258
IgG2_G0F	IgG4_G1FNS	0.0325675	0.613002
IgG1_G2F	IgG4_G2FS	-0.0324661	0.614109
IgG1_G1FS	IgG1_G2FNS	0.0323678	0.615182	6
IgG1_G1FS	IgG2_G2NS	-0.0320628	0.618519
IgG1_G2S	IgG2_G0F	0.0319533	0.619719
IgG2_G2FS	IgG4_G1F	-0.0317151	0.622331
IgG1_G1NS	IgG4_G1FNS	0.0316396	0.623161
IgG1_G1S	IgG2_G1FNS	-0.0312506	0.627442
IgG1_G0	IgG1_G2	-0.0311173	0.628911	2
IgG2_G2FS	IgG4_G1FN	0.0310892	0.629221
IgG2_G2FS	IgG4_G1FS	0.031003	0.630173
IgG2_G1FN	IgG4_G2F	0.0310015	0.63019
IgG1_G1F	IgG1_G2	-0.0309607	0.63064	4
IgG2_G2FS	IgG2_G0	0.0309203	0.631086	4
IgG1_G1S	IgG2_G1	-0.0308808	0.631522
IgG1_G1	IgG1_G2NS	-0.0308395	0.631979	5
IgG1_G1NS	IgG2_G2F	0.0308074	0.632334
IgG2_G0FN	IgG4_G1F	0.0306728	0.633822
IgG2_G2S	IgG2_G1NS	0.0306229	0.634375	6
IgG1_G2F	IgG2_G1F	-0.0304966	0.635774
IgG2_G1FS	IgG2_G2S	0.030421	0.636612	6
IgG1_G1F	IgG2_G0FN	0.0302549	0.638455
IgG2_G1FN	IgG2_G0N	0.0301721	0.639374	4
IgG2_G1NS	IgG4_G0F	-0.0301302	0.63984
IgG1_G0F	IgG4_G2FN	0.0299625	0.641704
IgG1_G1FN	IgG2_G2N	-0.0298318	0.643159
IgG1_G0	IgG4_G2F	-0.0298003	0.64351
IgG1_G1	IgG1_G2S	0.0297808	0.643726	2
IgG1_G2F	IgG2_G1S	0.0296872	0.64477
IgG1_G0FN	IgG2_G1F	-0.0296597	0.645077
IgG2_G1	IgG4_G2FNS	-0.0296438	0.645254
IgG1_G0	IgG2_G1F	0.0296015	0.645725
IgG4_G0FN	IgG4_G1FNS	0.0295358	0.646459	2
IgG2_G1FN	IgG2_G1NS	0.0294652	0.647247	6
IgG1_G1F	IgG4_G1FS	-0.0294168	0.647787
IgG1_G1F	IgG2_G2S	-0.0294117	0.647843
IgG2_G0F	IgG4_G2F	-0.0293974	0.648004
IgG2_G0F	IgG2_G1N	0.0291868	0.650357	3
IgG2_G0F	IgG2_G1FS	-0.0291857	0.65037	2
IgG1_G2	IgG4_G2FN	0.029169	0.650557
IgG1_G1	IgG4_G1F	-0.029097	0.651363
IgG2_G2N	IgG2_G1S	-0.0290215	0.652208	5
IgG1_G1N	IgG4_G1FNS	-0.0289572	0.652928
IgG1_G1FS	IgG2_G2FNS	-0.0289283	0.653252
IgG1_G0	IgG2_G2S	-0.0288541	0.654084
IgG1_G2	IgG2_G1FN	-0.0284908	0.658162
IgG1_G0	IgG2_G2FN	-0.02845	0.658621
IgG2_G0FN	IgG2_G1FNS	0.0283421	0.659835	2
IgG2_G1F	IgG2_G0	0.0282644	0.660709	2
IgG1_G2FNS	IgG4_G0F	-0.0281942	0.661499
IgG2_G1F	IgG4_G1FN	-0.028091	0.662661
IgG1_G2F	IgG1_G2S	0.0280866	0.662712	6
IgG1_G1F	IgG1_G2N	0.0280538	0.663081	5
IgG1_G1	IgG2_G0FN	-0.0280433	0.6632
IgG1_G2FN	IgG4_G0F	0.0280237	0.663421
IgG1_G2N	IgG1_G1S	0.0279391	0.664374	5
IgG1_G1	IgG2_G2FN	-0.0279174	0.66462
IgG2_G1FS	IgG2_G1NS	0.0278815	0.665025	6
IgG1_G2S	IgG2_G2F	-0.0277866	0.666096
IgG1_G1FNS	IgG2_G0F	-0.0277865	0.666097
IgG1_G2NS	IgG2_G1FN	-0.0276008	0.668196
IgG2_G2FN	IgG4_G0FN	-0.0275296	0.669001
IgG1_G1FN	IgG2_G0N	0.0275275	0.669025
IgG1_G1FNS	IgG1_G2N	0.0274292	0.670138	7
IgG1_G0FN	IgG2_G2NS	-0.0274252	0.670183
IgG1_G2FNS	IgG1_G0N	0.0273423	0.671121	6
IgG2_G1FN	IgG2_G1S	-0.0272548	0.672113	5
IgG1_G2FNS	IgG4_G0FN	0.0272414	0.672265
IgG1_G2N	IgG4_G1FNS	-0.0272218	0.672487
IgG1_G2FNS	IgG4_G1F	0.0272045	0.672683
IgG1_G0	IgG2_G0N	-0.027067	0.674243
IgG1_G1F	IgG2_G2FS	-0.0267293	0.678079
IgG1_G1FN	IgG2_G0F	-0.0267224	0.678157
IgG2_G1FNS	IgG4_G0F	-0.0266709	0.678742
IgG2_G2FN	IgG2_G1FNS	-0.0266584	0.678885	2
IgG2_G2	IgG2_G0N	0.0266442	0.679047	3
IgG1_G2N	IgG4_G2FNS	0.0264885	0.680819
IgG1_G0FN	IgG2_G1NS	-0.0264585	0.681161
IgG1_G2S	IgG2_G1FN	0.0264495	0.681263
IgG1_G0	IgG2_G0FN	-0.0262908	0.683072
IgG2_G0F	IgG2_G2FS	0.0262664	0.683351	3
IgG1_G1F	IgG2_G2FNS	0.0261603	0.684561
IgG1_G2FNS	IgG4_G2FNS	0.0259376	0.687104	X
IgG2_G2NS	IgG4_G0F	0.0258848	0.687708
IgG1_G1FNS	IgG4_G0F	0.0258757	0.687811
IgG2_G0N	IgG2_G1S	-0.0258596	0.687996	3
IgG1_G0N	IgG4_G2FN	-0.0257551	0.689191
IgG1_G1N	IgG1_G1NS	-0.0257237	0.68955	1
IgG1_G1F	IgG2_G1N	0.0256973	0.689853
IgG1_G0FN	IgG1_G1FNS	0.0255834	0.691157	2
IgG2_G0F	IgG4_G2FN	-0.0255165	0.691923
IgG1_G1NS	IgG2_G0FN	-0.025432	0.692892
IgG1_G1	IgG2_G2S	-0.0253748	0.693548
IgG1_G0FN	IgG4_G2FS	-0.0253513	0.693818
IgG1_G1FN	IgG1_G2FNS	-0.0253189	0.694188	2
IgG2_G1FNS	IgG4_G0FN	0.0251954	0.695606
IgG1_G2FS	IgG1_G0	-0.025178	0.695806	4
IgG1_G0	IgG2_G2N	-0.0250903	0.696813
IgG1_G0F	IgG2_G0N	-0.0250222	0.697595
IgG1_G2FS	IgG4_G1FS	-0.0250194	0.697628
IgG1_G1FN	IgG2_G0FN	0.0249591	0.698321
IgG2_G2FN	IgG2_G2	-0.0249304	0.698651	6
IgG1_G1FS	IgG2_G2N	0.0247657	0.700546
IgG1_G0FN	IgG2_G1FS	0.0247255	0.701009
IgG1_G0FN	IgG1_G2N	-0.0247187	0.701087	5
IgG1_G2N	IgG2_G2F	-0.0247166	0.701111
IgG1_G1	IgG4_G2FNS	-0.024416	0.704576
IgG1_G0FN	IgG4_G1FS	0.0241628	0.707498
IgG1_G1NS	IgG4_G0FN	0.0240841	0.708407
IgG1_G0N	IgG4_G2FNS	0.0240173	0.709179
IgG2_G2FS	IgG2_G0N	-0.0238421	0.711206	5
IgG1_G2FS	IgG2_G1	-0.0237488	0.712286
IgG2_G1FS	IgG2_G2FNS	0.0236632	0.713278	6
IgG2_G2FN	IgG4_G1FS	-0.0234156	0.716148
IgG1_G2	IgG4_G1FNS	-0.0233879	0.716469
IgG1_G2	IgG4_G1F	0.0233236	0.717216
IgG1_G2FN	IgG2_G1	-0.0233049	0.717433
IgG1_G1FN	IgG4_G1FNS	-0.0231844	0.718831
IgG2_G1N	IgG4_G1FN	0.0230375	0.720539
IgG1_G1F	IgG1_G1NS	-0.0229742	0.721274	5
IgG1_G1NS	IgG2_G2NS	0.0229185	0.721922
IgG1_G2FNS	IgG1_G1	-0.0227692	0.72366	6
IgG2_G1F	IgG4_G1FS	-0.0227084	0.724367
IgG2_G1FS	IgG4_G2FNS	-0.0225513	0.726198
IgG1_G1N	IgG1_G1S	-0.022284	0.729316	4
IgG1_G0	IgG4_G1FNS	0.0220622	0.731907
IgG1_G1FNS	IgG2_G0N	-0.0220058	0.732566
IgG2_G2N	IgG4_G1FNS	0.0219152	0.733625
IgG1_G2F	IgG2_G2FNS	-0.0217666	0.735364
IgG1_G0N	IgG2_G2	-0.0214746	0.738784
IgG1_G2S	IgG2_G0FN	-0.0214646	0.738902
IgG1_G1FN	IgG1_G1S	-0.0213362	0.740407	5
IgG1_G2F	IgG1_G2NS	-0.0212642	0.741251	7
IgG1_G2FN	IgG4_G2F	0.0209862	0.744516
IgG1_G2N	IgG4_G0FN	0.0209171	0.745329
IgG1_G1	IgG2_G1FNS	-0.0208745	0.74583
IgG1_G1F	IgG4_G1FNS	0.02082	0.746471
IgG1_G2FN	IgG1_G1N	0.0207759	0.746989	6
IgG1_G1FN	IgG2_G1FN	-0.0206976	0.747911	X
IgG1_G2F	IgG2_G2	-0.0206691	0.748246
IgG2_G1FS	IgG2_G2	-0.0206111	0.748928	5
IgG2_G2F	IgG2_G1NS	0.0202982	0.752616	6
IgG2_G0F	IgG2_G2NS	-0.0201865	0.753933	5
IgG1_G0F	IgG2_G1N	-0.0201763	0.754053
IgG1_G1FNS	IgG1_G2NS	0.0201572	0.754279	8
IgG1_G2N	IgG2_G1NS	-0.0200978	0.754979
IgG2_G2	IgG2_G1NS	-0.0200681	0.755331	5
IgG2_G1	IgG4_G1FNS	0.0197143	0.75951
IgG1_G2F	IgG1_G0N	-0.0196472	0.760304	4
IgG2_G0F	IgG2_G1FN	-0.0196149	0.760686	2
IgG1_G0FN	IgG1_G0	-0.0195234	0.761769	2
IgG1_G1FS	IgG1_G2N	-0.0193804	0.763462	6
IgG1_G0N	IgG2_G1S	0.0193219	0.764155
IgG2_G1FN	IgG4_G0FN	-0.0192615	0.764871
IgG1_G0F	IgG4_G2F	-0.0192066	0.765521
IgG2_G2S	IgG4_G1F	-0.0191016	0.766765
IgG2_G0N	IgG4_G2FN	-0.0190173	0.767765
IgG1_G1F	IgG2_G1NS	0.0189997	0.767975
IgG1_G2FS	IgG4_G1FNS	0.0189928	0.768057
IgG1_G1S	IgG4_G1FN	-0.018937	0.768718
IgG1_G1N	IgG4_G2FS	-0.018851	0.769739
IgG1_G2FN	IgG4_G1FNS	-0.0188506	0.769744
IgG1_G2FN	IgG2_G0	-0.0186761	0.771816
IgG1_G0	IgG2_G2F	0.0185865	0.772881
IgG1_G0N	IgG4_G0FN	-0.018574	0.77303
IgG1_G1S	IgG2_G2S	-0.0185311	0.773539
IgG1_G1F	IgG4_G2FNS	0.0185228	0.773638
IgG2_G1NS	IgG4_G1FS	-0.0184515	0.774487
IgG1_G2FN	IgG2_G1N	-0.0184407	0.774615
IgG2_G2	IgG4_G2FN	-0.0182585	0.776783
IgG2_G2F	IgG2_G1FS	-0.0181773	0.77775	2
IgG1_G2FNS	IgG4_G2FN	0.0180755	0.778961
IgG1_G2S	IgG2_G2FS	0.0180629	0.779112
IgG2_G0FN	IgG4_G2F	0.0179065	0.780976
IgG2_G1FNS	IgG2_G1N	0.0178776	0.78132	6
IgG1_G2NS	IgG2_G2FN	0.0178193	0.782015
IgG1_G0	IgG2_G2NS	0.0177388	0.782975
IgG1_G2N	IgG2_G2	-0.0177189	0.783213
IgG1_G1	IgG2_G1NS	-0.0176633	0.783877
IgG1_G1N	IgG2_G2FS	-0.0175886	0.784769
IgG1_G2S	IgG2_G1N	0.0173708	0.787369
IgG1_G2	IgG4_G1FN	0.017357	0.787534
IgG1_G1F	IgG1_G0	-0.017221	0.78916	2
IgG1_G2	IgG2_G0N	-0.0172206	0.789164
IgG2_G1	IgG2_G0N	0.0171785	0.789668	2
IgG2_G2F	IgG4_G1FNS	0.0171751	0.789709
IgG2_G2NS	IgG4_G1FNS	-0.0170881	0.790749
IgG4_G2F	IgG4_G0FN	-0.0169274	0.792672	3
IgG1_G0F	IgG1_G1S	0.0169078	0.792907	3
IgG2_G2NS	IgG4_G0FN	-0.0168734	0.793318
IgG1_G1FN	IgG4_G1FS	0.0167767	0.794477
IgG1_G0FN	IgG2_G2FS	0.0167435	0.794875
IgG1_G1F	IgG4_G1FN	-0.0166371	0.79615
IgG2_G1FN	IgG2_G1	-0.0166009	0.796583	4
IgG2_G2S	IgG4_G2F	0.0165836	0.796791
IgG1_G2F	IgG1_G0FN	0.0164571	0.798308	3
IgG1_G1FNS	IgG2_G2FNS	0.016438	0.798536
IgG1_G1FNS	IgG2_G1FS	0.0163892	0.799122
IgG1_G2	IgG2_G2FN	0.0162949	0.800253
IgG2_G2F	IgG2_G1N	0.0162545	0.800738	5
IgG1_G0N	IgG1_G1S	-0.0162353	0.800968	3
IgG2_G0	IgG2_G1S	-0.0161608	0.801862	2
IgG1_G0F	IgG2_G1	-0.0160542	0.803143
IgG2_G1FS	IgG4_G1FNS	-0.0158205	0.805951
IgG1_G2FN	IgG4_G1FN	0.0156568	0.80792
IgG1_G1S	IgG2_G0FN	0.0156394	0.808129
IgG1_G1FNS	IgG4_G0FN	-0.0156366	0.808163
IgG4_G2FN	IgG4_G1FS	0.0155969	0.808641	5
IgG1_G0N	IgG2_G2N	-0.015535	0.809386
IgG1_G1FNS	IgG2_G1N	-0.0155084	0.809705
IgG1_G2FN	IgG2_G0F	0.0153209	0.811963
IgG1_G0F	IgG2_G2S	0.0152686	0.812593
IgG1_G1FNS	IgG4_G1F	-0.0151981	0.813443
IgG1_G1F	IgG2_G2N	-0.0151864	0.813584
IgG2_G1FNS	IgG4_G2FNS	0.0151831	0.813623
IgG1_G2S	IgG2_G2FN	-0.015149	0.814035
IgG2_G0	IgG4_G1F	-0.0151296	0.814268
IgG1_G1FS	IgG2_G0N	-0.0149819	0.816049
IgG2_G2FNS	IgG2_G0	-0.0149689	0.816206	5
IgG2_G1NS	IgG4_G2FN	0.0149512	0.816419
IgG1_G0N	IgG2_G2FN	-0.0148853	0.817214
IgG1_G1	IgG4_G2F	0.0148095	0.818129
IgG2_G0FN	IgG2_G2FNS	0.0147965	0.818286	3
IgG1_G2NS	IgG4_G2FN	0.0147746	0.81855
IgG1_G0FN	IgG2_G0N	-0.0147556	0.818779
IgG1_G0FN	IgG2_G1S	0.0147177	0.819237
IgG1_G2FNS	IgG4_G1FN	0.014585	0.820839
IgG2_G2N	IgG4_G0FN	-0.0145833	0.82086
IgG2_G1F	IgG4_G1FNS	-0.0145811	0.820886
IgG2_G2FN	IgG2_G0N	0.0145033	0.821826	5
IgG1_G2F	IgG4_G1FNS	-0.0144797	0.822111
IgG1_G2FNS	IgG4_G1FS	-0.0142908	0.824393
IgG1_G1FS	IgG1_G2S	0.0142741	0.824596	6
IgG1_G1N	IgG2_G1NS	0.0142674	0.824676
IgG2_G0FN	IgG4_G1FS	-0.014206	0.825419
IgG1_G1F	IgG1_G1S	0.0141465	0.826138	4
IgG1_G1FNS	IgG1_G2	0.0141079	0.826606	6
IgG2_G1F	IgG2_G1	0.0140617	0.827164	3
IgG2_G2FNS	IgG4_G0F	0.0138814	0.829346
IgG2_G1NS	IgG4_G2FS	-0.0137587	0.830832
IgG2_G2FN	IgG4_G1FNS	-0.0137579	0.830842
IgG1_G2N	IgG2_G0	-0.013747	0.830973
IgG1_G1	IgG2_G2FNS	-0.0135701	0.833117
IgG1_G2	IgG2_G2NS	-0.0135103	0.833842
IgG2_G2NS	IgG4_G1FN	0.0134325	0.834785
IgG1_G1	IgG2_G2N	0.0133675	0.835572
IgG1_G1N	IgG2_G1FN	-0.0133674	0.835573
IgG1_G2FS	IgG2_G0N	0.0133138	0.836223
IgG1_G1	IgG4_G1FS	0.0130799	0.839061
IgG1_G0	IgG4_G1FS	-0.0128949	0.841308
IgG1_G2FNS	IgG1_G2N	0.0127958	0.842511	8
IgG2_G1FN	IgG2_G2NS	-0.0127574	0.842978	7
IgG2_G1N	IgG4_G0F	0.0127291	0.843322
IgG2_G2	IgG4_G2FS	-0.0126765	0.843961
IgG1_G1FN	IgG4_G0FN	-0.0123807	0.847557
IgG1_G0	IgG4_G2FS	0.0123092	0.848427
IgG1_G2FN	IgG2_G2S	-0.0122982	0.84856
IgG1_G1FNS	IgG4_G1FS	0.0122857	0.848713
IgG1_G1NS	IgG2_G1FNS	0.0122293	0.849399
IgG2_G1FS	IgG4_G0F	-0.0121109	0.85084
IgG1_G2FN	IgG2_G2FNS	-0.0120395	0.851709
IgG2_G2S	IgG4_G1FS	0.0119703	0.852552
IgG2_G1FN	IgG4_G1FS	0.0118595	0.853902
IgG1_G1NS	IgG2_G0F	-0.0118576	0.853925
IgG1_G0FN	IgG1_G2NS	0.0117954	0.854682	6
IgG1_G2F	IgG2_G0N	-0.0117937	0.854703
IgG1_G2	IgG2_G0F	0.0115711	0.857415
IgG1_G0FN	IgG2_G2FNS	-0.0115463	0.857718
IgG1_G0F	IgG4_G1FNS	-0.0115358	0.857847
IgG2_G0F	IgG2_G1	-0.0114927	0.858371	2
IgG1_G1FN	IgG2_G1NS	0.0114804	0.858521
IgG2_G1FS	IgG4_G2FS	0.0114729	0.858613
IgG1_G1FS	IgG2_G0FN	-0.0114715	0.85863
IgG2_G0	IgG2_G1NS	-0.0114339	0.859088	3
IgG1_G2FN	IgG4_G2FN	0.0113247	0.86042	X
IgG1_G2S	IgG2_G2NS	0.0113032	0.860683
IgG1_G2FS	IgG2_G0	-0.0110185	0.864157
IgG1_G0	IgG2_G1NS	-0.0110171	0.864175
IgG1_G1N	IgG4_G1FS	0.0109402	0.865114
IgG1_G1NS	IgG2_G1N	0.0109304	0.865234
IgG2_G1F	IgG4_G2FNS	0.0109177	0.865388
IgG1_G2F	IgG1_G0	0.0109138	0.865436	3
IgG2_G2S	IgG4_G0F	0.0108183	0.866602
IgG1_G1FN	IgG2_G2S	0.0106806	0.868285
IgG1_G0FN	IgG4_G1FN	-0.0106353	0.868839
IgG1_G0F	IgG2_G0	0.0106149	0.869088
IgG2_G2F	IgG4_G2FN	0.0105579	0.869785
IgG1_G1FS	IgG2_G1NS	0.0104685	0.870878
IgG1_G2F	IgG1_G1	0.0102867	0.873101	4
IgG1_G1FNS	IgG2_G1FN	-0.0102437	0.873628
IgG2_G0FN	IgG2_G2FS	0.010163	0.874614	4
IgG1_G1S	IgG4_G0FN	-0.0100713	0.875737
IgG1_G1NS	IgG2_G1	0.0100476	0.876027
IgG2_G1S	IgG2_G1NS	0.0100326	0.87621	5
IgG4_G2F	IgG4_G2FNS	-0.0100149	0.876427	6
IgG2_G1FNS	IgG4_G2F	0.00982686	0.878729
IgG1_G0FN	IgG2_G2N	-0.0097671	0.879461
IgG1_G1FS	IgG4_G1FN	0.00972502	0.879976
IgG1_G0N	IgG1_G1NS	-0.00970708	0.880196	2
IgG2_G1FNS	IgG4_G2FN	-0.0096398	0.88102
IgG1_G2FS	IgG2_G1NS	0.00963532	0.881075
IgG1_G1	IgG1_G1NS	0.00957999	0.881753	4
IgG1_G1	IgG4_G2FS	0.00943406	0.883542
IgG2_G1F	IgG2_G2FNS	-0.00939098	0.88407	5
IgG1_G0N	IgG4_G2F	0.00935313	0.884534
IgG2_G0N	IgG4_G2F	-0.00933921	0.884704
IgG1_G1FNS	IgG1_G2S	0.00931245	0.885032	7
IgG1_G2F	IgG2_G1NS	0.00922113	0.886152
IgG1_G0F	IgG2_G2NS	0.00916396	0.886853
IgG2_G2N	IgG4_G2FN	-0.0091541	0.886974
IgG1_G0N	IgG4_G1FS	0.00911502	0.887453
IgG1_G1N	IgG2_G1FS	-0.00901469	0.888684
IgG2_G2FNS	IgG4_G2FN	0.00892887	0.889737
IgG1_G2FNS	IgG1_G0	-0.0089206	0.889839	5
IgG2_G2NS	IgG4_G2FN	-0.00889738	0.890123
IgG1_G0F	IgG2_G2FS	0.00882039	0.891068
IgG1_G2FNS	IgG4_G2FS	0.00870447	0.892491
IgG1_G2FN	IgG1_G1	0.00865726	0.893071	5
IgG2_G0N	IgG2_G1N	-0.00856229	0.894237	1
IgG1_G2	IgG4_G0F	-0.00855545	0.894321
IgG2_G2FNS	IgG2_G1	0.00851642	0.8948	6
IgG2_G0FN	IgG4_G2FNS	0.00845631	0.895539
IgG1_G2FN	IgG1_G2	0.00834523	0.896903	6
IgG1_G1F	IgG4_G2FN	-0.00828101	0.897692
IgG1_G2FS	IgG1_G2N	-0.00823304	0.898282	7
IgG2_G2	IgG4_G2FNS	-0.00822821	0.898341
IgG1_G2F	IgG4_G0FN	0.00815615	0.899226
IgG1_G1S	IgG2_G1N	-0.00813714	0.89946
IgG2_G1N	IgG4_G2FS	-0.00799789	0.901172
IgG2_G1N	IgG4_G2F	-0.00796256	0.901606
IgG2_G1F	IgG4_G2F	-0.00793313	0.901968
IgG1_G0	IgG2_G1S	-0.00783772	0.903141
IgG2_G1	IgG4_G0FN	0.0078311	0.903223
IgG1_G2	IgG2_G1F	-0.00779047	0.903722
IgG1_G1	IgG2_G1F	-0.0077252	0.904525
IgG1_G1FN	IgG1_G0	-0.00758091	0.9063	3
IgG1_G1FN	IgG2_G2FS	0.00742814	0.90818
IgG1_G1N	IgG2_G2NS	-0.00734808	0.909165
IgG1_G0FN	IgG1_G1NS	0.00734051	0.909258	5
IgG1_G2NS	IgG2_G0N	-0.00717295	0.911321
IgG2_G2S	IgG4_G1FN	0.00700962	0.913332
IgG1_G2FNS	IgG1_G1NS	0.00680931	0.9158	8
IgG2_G0N	IgG4_G1FN	0.00677457	0.916228
IgG1_G2FS	IgG1_G2NS	-0.0065441	0.919068	8
IgG2_G2	IgG4_G1FS	-0.00648022	0.919855
IgG1_G1N	IgG4_G2FNS	0.006451	0.920215
IgG2_G1F	IgG4_G0FN	0.00644399	0.920302
IgG2_G1FN	IgG4_G1FN	0.00633536	0.921641	X
IgG1_G1S	IgG2_G2N	-0.00630025	0.922074
IgG1_G1F	IgG1_G0N	0.00627562	0.922377	3
IgG2_G2	IgG4_G0F	-0.00618794	0.923459
IgG1_G0N	IgG4_G1FN	0.006168	0.923705
IgG1_G2	IgG4_G0FN	0.00607568	0.924843
IgG1_G1	IgG2_G1	0.00605797	0.925062	X
IgG1_G1FS	IgG1_G1	0.00605175	0.925138	4
IgG1_G1N	IgG4_G0FN	0.00597047	0.926141
IgG2_G2FNS	IgG4_G2F	-0.00593414	0.926589
IgG2_G1F	IgG4_G2FN	0.00585552	0.927559
IgG2_G1	IgG4_G2F	0.00583389	0.927826
IgG1_G1FNS	IgG2_G2NS	-0.0058326	0.927842
IgG2_G0FN	IgG2_G2	0.00581611	0.928045	4
IgG1_G2FN	IgG2_G1FS	-0.00579648	0.928287
IgG1_G0	IgG2_G2FS	0.00570904	0.929366
IgG2_G2FNS	IgG4_G1FS	0.00567579	0.929777
IgG2_G2N	IgG4_G0F	-0.00564282	0.930183
IgG2_G1N	IgG4_G1F	0.00562924	0.930351
IgG1_G1N	IgG4_G1F	0.0056015	0.930693
IgG1_G0N	IgG2_G1NS	-0.005523	0.931662
IgG2_G2FNS	IgG4_G1F	0.00551296	0.931786
IgG1_G1FN	IgG4_G0F	-0.00551068	0.931814
IgG2_G0	IgG4_G2F	0.00543479	0.932751
IgG2_G0N	IgG2_G2S	-0.00516524	0.936079	4
IgG1_G1S	IgG4_G0F	0.00513521	0.93645
IgG2_G0F	IgG4_G2FNS	-0.00509892	0.936898
IgG1_G1FN	IgG2_G1N	-0.00500935	0.938004
IgG1_G2	IgG2_G1NS	-0.00494661	0.938779
IgG2_G0FN	IgG2_G1S	-0.00487076	0.939716	4
IgG1_G2NS	IgG2_G2FNS	0.00485214	0.939946
IgG1_G2S	IgG2_G1S	0.00482667	0.940261
IgG1_G0F	IgG1_G2N	0.00475485	0.941148	4
IgG1_G1	IgG1_G0N	0.00472096	0.941567	2
IgG1_G0F	IgG2_G1NS	0.00460931	0.942947
IgG1_G1	IgG2_G0F	-0.00440218	0.945506
IgG2_G2F	IgG4_G2FS	0.00434994	0.946152
IgG1_G2N	IgG4_G0F	0.00427655	0.947059
IgG1_G2S	IgG4_G0FN	-0.00426569	0.947193
IgG1_G1FNS	IgG2_G1NS	-0.00425819	0.947286
IgG2_G0FN	IgG4_G1FNS	0.00425251	0.947356
IgG2_G2FN	IgG4_G1F	0.00404972	0.949863
IgG2_G0F	IgG4_G1F	-0.0039508	0.951087
IgG1_G1FN	IgG2_G0	0.00382427	0.952651
IgG2_G0	IgG2_G2N	0.00380668	0.952869	3
IgG2_G2FN	IgG2_G2S	-0.00380333	0.95291	7
IgG2_G0F	IgG2_G1S	-0.00379305	0.953037	3
IgG1_G0F	IgG4_G1FN	-0.00379184	0.953052
IgG1_G2FN	IgG2_G2	0.00377521	0.953258
IgG1_G1FNS	IgG1_G0N	0.00377027	0.953319	5
IgG1_G2FNS	IgG2_G2	0.00370948	0.954071
IgG2_G1F	IgG2_G1NS	-0.00369851	0.954207	5
IgG1_G1F	IgG1_G2NS	0.00346363	0.957112	6
IgG1_G1N	IgG4_G0F	-0.00345025	0.957277
IgG1_G2	IgG2_G2FS	-0.0034099	0.957777
IgG2_G1F	IgG2_G1FN	-0.00340286	0.957864	3
IgG1_G0N	IgG4_G0F	0.00338705	0.958059
IgG2_G2NS	IgG4_G2FS	-0.00337817	0.958169
IgG2_G1FN	IgG4_G1FNS	-0.0033767	0.958187
IgG1_G1NS	IgG2_G1F	0.00335542	0.958451
IgG1_G0FN	IgG2_G0	0.00331151	0.958994
IgG1_G1FN	IgG1_G2	-0.00330336	0.959095	5
IgG1_G1FS	IgG1_G0N	-0.00323942	0.959886	4
IgG2_G2F	IgG2_G0	0.00321102	0.960237	3
IgG2_G1FNS	IgG4_G2FS	-0.00318786	0.960524
IgG1_G1FNS	IgG4_G2FN	0.00313471	0.961181
IgG1_G1FN	IgG2_G1	0.00307219	0.961955
IgG4_G1F	IgG4_G1FNS	0.00301919	0.962611	4
IgG2_G2FN	IgG2_G1	-0.00300415	0.962797	5
IgG1_G2	IgG2_G0FN	0.00293896	0.963604
IgG1_G2FNS	IgG1_G1N	0.00292418	0.963787	7
IgG2_G1S	IgG4_G2FS	-0.00268022	0.966806
IgG1_G2FN	IgG2_G0N	-0.00267757	0.966839
IgG2_G1FNS	IgG4_G1F	0.00261069	0.967667
IgG1_G2F	IgG2_G2NS	0.00225116	0.972117
IgG1_G1N	IgG2_G1N	-0.00221986	0.972505	X
IgG1_G2S	IgG4_G1F	0.00212868	0.973634
IgG1_G1FN	IgG1_G0N	0.00210909	0.973876	4
IgG2_G0FN	IgG2_G1FS	-0.00197587	0.975526	3
IgG1_G1N	IgG4_G2F	0.00196443	0.975668
IgG2_G2FNS	IgG2_G2	-0.00187462	0.97678	7
IgG2_G1S	IgG4_G2F	0.00175014	0.978321
IgG2_G2FN	IgG2_G1NS	0.00171294	0.978782	7
IgG1_G0F	IgG4_G2FS	-0.00169982	0.978945
IgG1_G1NS	IgG2_G2FN	-0.0016781	0.979213
IgG1_G2	IgG2_G1S	-0.00166821	0.979336
IgG1_G1FN	IgG2_G2	0.0016209	0.979922
IgG1_G1S	IgG2_G2FNS	0.00155162	0.98078
IgG1_G2FNS	IgG4_G2F	0.00153797	0.980949
IgG2_G2FNS	IgG2_G2N	0.00141872	0.982426	8
IgG1_G1S	IgG4_G2FNS	0.00135201	0.983252
IgG1_G2NS	IgG2_G2F	0.00133091	0.983513
IgG2_G1N	IgG4_G1FS	-0.00131325	0.983732
IgG1_G1FN	IgG1_G1FS	0.00129817	0.983919	4
IgG1_G1F	IgG2_G0N	0.00128199	0.984119
IgG2_G1FNS	IgG2_G1NS	-0.0012322	0.984736	7
IgG1_G1NS	IgG4_G1F	0.00121477	0.984952
IgG2_G0	IgG4_G1FS	-0.00117679	0.985422
IgG2_G1FN	IgG4_G1F	0.00101978	0.987367
IgG1_G2FS	IgG2_G2N	-0.000914578	0.98867
IgG4_G0F	IgG4_G1FNS	0.000892422	0.988945	3
IgG2_G2F	IgG4_G0F	-0.000874402	0.989168
IgG1_G1FS	IgG1_G0	0.000863774	0.9893	3
IgG1_G2FNS	IgG2_G1NS	-0.000788596	0.990231
IgG2_G2F	IgG4_G2FNS	-0.000746493	0.990752
IgG2_G0	IgG4_G0F	0.00061447	0.992388
IgG1_G0F	IgG2_G1FNS	-0.000346131	0.995712
IgG1_G2F	IgG4_G0F	0.000322811	0.996001
IgG1_G1S	IgG2_G2F	-0.000197166	0.997557
IgG2_G2F	IgG4_G1F	0.000114754	0.998578
IgG1_G0FN	IgG2_G1N	-5.35326e-05	0.999337

## Sheet: Kor2013_Cor
Glycan1	Glycan2	Pearson correlation coefficient	Pvalue	Pathway distance		FDR threshold (0.01)
IgG1_G2	IgG1_G2S	0.907228	4.77518e-253	1		0.00706515
IgG1_G2F	IgG1_G2FS	0.881834	6.20519e-220	1
IgG1_G0	IgG1_G0N	0.875104	1.99711e-212	1
IgG2_G2F	IgG2_G2FS	0.871093	3.71966e-208	1
IgG2_G0	IgG2_G0N	0.850829	1.41286e-188	1
IgG1_G2FN	IgG2_G2FN	0.849057	5.27599e-187	X
IgG1_G2F	IgG2_G2F	0.834515	8.09612e-175	X
IgG4_G2F	IgG4_G2FS	0.826098	2.70757e-168	1
IgG1_G1	IgG1_G1N	0.811385	1.07514e-157	3
IgG1_G2FS	IgG1_G0N	-0.811041	1.8526e-157	5
IgG2_G2	IgG2_G2S	0.808485	1.02562e-155	1
IgG2_G0	IgG2_G1	0.803639	1.7541e-152	1
IgG1_G0F	IgG1_G0FN	0.799331	1.10544e-149	1
IgG1_G0N	IgG2_G0N	0.796631	5.79236e-148	X
IgG1_G2FN	IgG1_G2FNS	0.794886	7.26045e-147	1
IgG1_G2F	IgG1_G0N	-0.790724	2.73254e-144	4
IgG1_G2FS	IgG2_G2FS	0.789902	8.67436e-144	X
IgG1_G0FN	IgG2_G0FN	0.783355	7.16355e-140	X
IgG2_G1	IgG2_G2	0.782121	3.78545e-139	1
IgG2_G2FN	IgG2_G2FNS	0.779297	1.64213e-137	1
IgG4_G0F	IgG4_G2FN	-0.776693	5.05187e-136	3
IgG1_G0N	IgG1_G1N	0.775698	1.84937e-135	1
IgG1_G0	IgG2_G0	0.771492	4.13837e-133	X
IgG1_G2FS	IgG2_G2F	0.768028	3.26668e-131
IgG1_G2FN	IgG1_G0	-0.765618	6.52898e-130	4
IgG1_G0	IgG1_G1	0.74771	1.02919e-120	1
IgG2_G2F	IgG2_G0N	-0.737827	5.78807e-116	4
IgG1_G2FS	IgG4_G2FS	0.736624	2.11852e-115	X
IgG1_G2FS	IgG1_G0	-0.73503	1.16951e-114	4
IgG4_G0FN	IgG4_G2FS	-0.734611	1.82796e-114	4
IgG4_G2F	IgG4_G0FN	-0.733216	8.05025e-114	3
IgG1_G2F	IgG4_G2F	0.732774	1.28471e-113	X
IgG1_G2FNS	IgG1_G0	-0.727409	3.48189e-111	5
IgG1_G1F	IgG1_G1FS	0.727328	3.78523e-111	1
IgG1_G2F	IgG2_G0N	-0.726484	9.02376e-111
IgG1_G0	IgG2_G0N	0.725122	3.64114e-110
IgG2_G0FN	IgG2_G1FN	0.720436	4.15435e-108	1
IgG1_G1FN	IgG1_G1FNS	0.719195	1.43357e-107	1
IgG4_G0F	IgG4_G0FN	0.718575	2.65357e-107	1
IgG1_G0N	IgG2_G0	0.71535	6.36972e-106
IgG2_G2F	IgG2_G2FN	0.71508	8.2887e-106	5
IgG1_G2FS	IgG2_G0N	-0.710955	4.51212e-104
IgG1_G2F	IgG1_G2FN	0.708385	5.25075e-103	5
IgG1_G0F	IgG2_G0F	0.706477	3.19371e-102	X
IgG1_G2F	IgG2_G2FS	0.705056	1.21244e-101
IgG1_G1	IgG1_G2	0.701276	4.06439e-100	1
IgG1_G2FNS	IgG2_G2FNS	0.694347	2.20471e-97	X
IgG1_G0F	IgG1_G1FS	0.694132	2.67309e-97	2
IgG1_G2F	IgG1_G0	-0.692981	7.47024e-97	3
IgG4_G1F	IgG4_G1FS	0.686125	3.0817e-94	1
IgG1_G1N	IgG2_G0N	0.685333	6.10931e-94
IgG1_G2F	IgG4_G0FN	-0.685053	7.78299e-94
IgG2_G2FN	IgG2_G2FS	0.684737	1.02218e-93	6
IgG1_G2F	IgG4_G2FS	0.683109	4.13372e-93
IgG1_G0	IgG1_G1N	0.680765	3.04267e-92	2
IgG2_G2F	IgG4_G2F	0.680687	3.25134e-92	X
IgG1_G2FS	IgG4_G0FN	-0.675569	2.38031e-90
IgG1_G0N	IgG2_G2F	-0.67418	7.52127e-90
IgG1_G2FN	IgG2_G0	-0.671912	4.85287e-89
IgG1_G2FNS	IgG2_G2FN	0.670155	2.03504e-88
IgG1_G1F	IgG1_G1N	-0.665519	8.51687e-87	4
IgG1_G0F	IgG4_G0F	0.665005	1.28396e-86	X
IgG2_G2FS	IgG2_G2FNS	0.664598	1.77432e-86	7
IgG2_G1F	IgG2_G1FS	0.664144	2.54677e-86	1
IgG2_G0F	IgG2_G0FN	0.661907	1.49323e-85	1
IgG2_G2FS	IgG2_G0N	-0.661898	1.50299e-85	5
IgG1_G1FNS	IgG1_G1	-0.660646	4.02016e-85	5
IgG1_G2FN	IgG1_G2FS	0.660561	4.29466e-85	6
IgG2_G1	IgG2_G1S	0.658754	1.75927e-84	1
IgG1_G0	IgG2_G2FN	-0.653315	1.15755e-82
IgG2_G0F	IgG4_G0F	0.653113	1.35043e-82	X
IgG2_G2FN	IgG4_G0F	-0.6501	1.32114e-81
IgG2_G2F	IgG4_G2FS	0.648937	3.16332e-81
IgG1_G1	IgG2_G0	0.648151	5.69375e-81
IgG1_G0FN	IgG1_G2S	-0.645101	5.48583e-80	5
IgG1_G2FN	IgG2_G2F	0.644713	7.30465e-80
IgG1_G2FS	IgG1_G2FNS	0.643377	1.95275e-79	7
IgG2_G2FN	IgG2_G0	-0.643204	2.21668e-79	4
IgG1_G2FN	IgG2_G2FNS	0.642513	3.67491e-79
IgG1_G0	IgG2_G2F	-0.642203	4.61234e-79
IgG1_G0FN	IgG4_G0FN	0.642197	4.63016e-79	X
IgG1_G0FN	IgG1_G2	-0.640603	1.47844e-78	4
IgG1_G2FN	IgG1_G0N	-0.639757	2.73135e-78	5
IgG2_G2F	IgG4_G0FN	-0.638177	8.54258e-78
IgG1_G2FN	IgG4_G0F	-0.634493	1.18903e-76
IgG1_G2FN	IgG1_G1S	-0.632999	3.42499e-76	6
IgG1_G1	IgG2_G1	0.632979	3.47323e-76	X
IgG2_G0FN	IgG4_G0FN	0.630961	1.43626e-75	X
IgG2_G2FS	IgG4_G2FS	0.630903	1.49567e-75	X
IgG1_G0	IgG2_G2FS	-0.63005	2.7169e-75
IgG1_G0N	IgG2_G2FS	-0.629166	5.03128e-75
IgG2_G1	IgG2_G2S	0.628363	8.792e-75	2
IgG2_G2FN	IgG4_G2FN	0.627461	1.64321e-74	X
IgG2_G1F	IgG2_G2F	0.626326	3.59656e-74	1
IgG1_G2S	IgG2_G2S	0.625017	8.84854e-74	X
IgG1_G1N	IgG2_G0	0.621818	7.8341e-73
IgG1_G1	IgG1_G0N	0.621263	1.14061e-72	2
IgG1_G2FS	IgG2_G0	-0.61697	2.03538e-71
IgG2_G1	IgG2_G0N	0.616283	3.21421e-71	2
IgG1_G2FNS	IgG2_G0	-0.61614	3.53367e-71
IgG1_G2F	IgG2_G0	-0.615204	6.57379e-71
IgG1_G2FNS	IgG1_G0N	-0.61409	1.37207e-70	6
IgG1_G2	IgG2_G2	0.613694	1.78064e-70	X
IgG1_G1FNS	IgG1_G2	-0.613405	2.1536e-70	6
IgG2_G2F	IgG2_G0	-0.607319	1.12852e-68	3
IgG1_G0FN	IgG4_G2FS	-0.607163	1.24789e-68
IgG1_G2FS	IgG2_G0FN	-0.606691	1.68955e-68
IgG2_G2FS	IgG4_G0FN	-0.603173	1.59441e-67
IgG2_G0F	IgG2_G2FN	-0.599361	1.75939e-66	3
IgG1_G1FS	IgG1_G2	-0.59764	5.14629e-66	5
IgG1_G2FS	IgG4_G2F	0.595953	1.46417e-65
IgG1_G0F	IgG1_G2S	-0.595625	1.79254e-65	4
IgG1_G1	IgG1_G2S	0.595375	2.09225e-65	2
IgG2_G0F	IgG4_G2FN	-0.593881	5.24368e-65
IgG1_G2FS	IgG1_G1N	-0.593811	5.47542e-65	6
IgG1_G2F	IgG1_G1N	-0.590915	3.20697e-64	5
IgG1_G1FNS	IgG1_G2FNS	0.586136	5.70374e-63	3
IgG2_G2FNS	IgG2_G0	-0.585081	1.06972e-62	5
IgG1_G2F	IgG2_G2FN	0.584058	1.96332e-62
IgG1_G2FNS	IgG1_G1	-0.582267	5.66224e-62	6
IgG1_G0FN	IgG4_G2F	-0.582159	6.03363e-62
IgG4_G0F	IgG4_G2FS	-0.581307	9.95548e-62	3
IgG1_G2FN	IgG4_G2FN	0.581191	1.06612e-61	X
IgG1_G2FN	IgG2_G2FS	0.580924	1.2466e-61
IgG1_G1FN	IgG1_G1	-0.579796	2.41379e-61	4
IgG2_G0FN	IgG4_G2FS	-0.579503	2.86292e-61
IgG2_G1FS	IgG2_G2FS	0.579357	3.11745e-61	3
IgG1_G2F	IgG2_G0FN	-0.577688	8.2323e-61
IgG1_G0F	IgG2_G2FN	-0.577398	9.73947e-61
IgG1_G0FN	IgG2_G1FN	0.576792	1.3834e-60
IgG1_G0N	IgG4_G2FS	-0.573967	7.03073e-60
IgG2_G1FN	IgG2_G2	-0.570192	6.02064e-59	5
IgG4_G1F	IgG4_G2FNS	-0.570039	6.56546e-59	5
IgG1_G2FN	IgG2_G0N	-0.569986	6.76213e-59
IgG1_G1S	IgG2_G2FN	-0.569956	6.87897e-59
IgG1_G1FN	IgG1_G2FN	0.568691	1.40338e-58	1
IgG2_G1F	IgG2_G0N	-0.568545	1.52379e-58	3
IgG1_G2S	IgG2_G0FN	-0.568058	2.00221e-58
IgG1_G2FS	IgG2_G2FN	0.567708	2.43728e-58
IgG2_G2FS	IgG2_G0	-0.566811	4.02543e-58	4
IgG4_G1FN	IgG4_G2FS	-0.565599	7.91381e-58	5
IgG1_G0F	IgG1_G2	-0.564755	1.26517e-57	3
IgG1_G1FS	IgG1_G2N	-0.563254	2.90286e-57	6
IgG1_G1FN	IgG1_G2S	-0.562575	4.22032e-57	6
IgG1_G0FN	IgG2_G2F	-0.562174	5.26437e-57
IgG1_G2S	IgG2_G2	0.561216	8.90514e-57
IgG1_G0N	IgG4_G0FN	0.559683	2.05954e-56
IgG1_G1N	IgG2_G1	0.558972	3.03294e-56
IgG1_G1FN	IgG1_G2	-0.556994	8.86484e-56	5
IgG1_G0FN	IgG1_G2FS	-0.554541	3.32009e-55	4
IgG1_G2	IgG2_G0FN	-0.551642	1.55784e-54
IgG2_G1FS	IgG2_G1	-0.550579	2.73579e-54	4
IgG1_G0	IgG2_G2FNS	-0.550265	3.2295e-54
IgG2_G0FN	IgG4_G2F	-0.549126	5.88581e-54
IgG1_G2FN	IgG2_G0F	-0.54895	6.45931e-54
IgG1_G2FS	IgG4_G0F	-0.548678	7.45176e-54
IgG1_G0FN	IgG2_G0F	0.547739	1.21934e-53
IgG2_G0FN	IgG2_G2FS	-0.545217	4.54384e-53	4
IgG1_G1F	IgG2_G1F	0.544324	7.2175e-53	X
IgG1_G2FNS	IgG4_G0F	-0.543787	9.52995e-53
IgG1_G1	IgG2_G0N	0.543533	1.08647e-52
IgG1_G0F	IgG4_G2FN	-0.543175	1.30714e-52
IgG1_G0F	IgG1_G1F	0.54242	1.92827e-52	1
IgG2_G1FS	IgG2_G0N	-0.542204	2.15529e-52	4
IgG2_G2F	IgG2_G0FN	-0.541039	3.91644e-52	3
IgG1_G2S	IgG2_G0F	-0.540791	4.44844e-52
IgG2_G2FNS	IgG4_G0F	-0.540022	6.58769e-52
IgG1_G2F	IgG1_G2FNS	0.537997	1.84502e-51	6
IgG1_G1FS	IgG4_G1FS	0.537451	2.43245e-51	X
IgG1_G0F	IgG2_G0FN	0.535078	8.04341e-51
IgG1_G2FNS	IgG2_G2FS	0.534443	1.10588e-50
IgG1_G2F	IgG4_G0F	-0.533883	1.46341e-50
IgG2_G0	IgG2_G1S	0.532597	2.78001e-50	2
IgG1_G2	IgG2_G2S	0.531544	4.69093e-50
IgG4_G2FN	IgG4_G1FS	-0.529318	1.40959e-49	5
IgG1_G1F	IgG1_G2F	0.527811	2.95434e-49	1
IgG1_G1N	IgG2_G1FS	-0.524145	1.76069e-48
IgG4_G1F	IgG4_G2FN	-0.524129	1.77423e-48	4
IgG2_G2FN	IgG2_G0N	-0.5211	7.62742e-48	5
IgG2_G1S	IgG2_G2S	0.520491	1.02092e-47	3
IgG1_G1FS	IgG1_G1N	-0.518441	2.71114e-47	5
IgG4_G0F	IgG4_G2FNS	-0.517298	4.65934e-47	4
IgG2_G2	IgG2_G1S	0.517035	5.27682e-47	2
IgG1_G2F	IgG1_G0FN	-0.516369	7.22731e-47	3
IgG1_G0	IgG4_G0F	0.515124	1.29795e-46
IgG1_G0FN	IgG2_G2FS	-0.513094	3.35645e-46
IgG1_G2FNS	IgG2_G0N	-0.512397	4.64413e-46
IgG1_G1FN	IgG2_G1FN	0.511926	5.78193e-46	X
IgG1_G0FN	IgG4_G0F	0.510416	1.16411e-45
IgG1_G1FS	IgG2_G1FS	0.510304	1.22611e-45	X
IgG2_G1FNS	IgG2_G1	-0.509632	1.67186e-45	5
IgG1_G0N	IgG4_G2F	-0.509569	1.72114e-45
IgG1_G0	IgG4_G2FS	-0.508895	2.3477e-45
IgG2_G0F	IgG2_G2S	-0.507416	4.62859e-45	4
IgG1_G0F	IgG1_G2FN	-0.505709	1.00869e-44	3
IgG1_G0N	IgG2_G2FN	-0.505555	1.0819e-44
IgG2_G0N	IgG4_G0FN	0.505473	1.12328e-44
IgG2_G2FS	IgG4_G0F	-0.504547	1.71009e-44
IgG1_G2	IgG2_G1	0.504448	1.78883e-44
IgG1_G2	IgG2_G1FN	-0.503236	3.09523e-44
IgG2_G1FNS	IgG2_G2FNS	0.503025	3.40474e-44	3
IgG2_G1FN	IgG2_G1	-0.50286	3.66801e-44	4
IgG2_G0N	IgG4_G2FS	-0.502416	4.47897e-44
IgG1_G1S	IgG2_G0	0.50218	4.98068e-44
IgG2_G2F	IgG4_G0F	-0.501997	5.40756e-44
IgG1_G1F	IgG4_G1F	0.501675	6.25069e-44	X
IgG2_G2F	IgG2_G2FNS	0.500927	8.74476e-44	6
IgG2_G0F	IgG2_G2FNS	-0.500789	9.30038e-44	4
IgG4_G1FS	IgG4_G2FNS	-0.50068	9.76664e-44	6
IgG1_G1FS	IgG1_G2S	-0.498907	2.1544e-43	6
IgG2_G0FN	IgG2_G2	-0.498107	3.074e-43	4
IgG2_G2FNS	IgG2_G1S	-0.497956	3.28761e-43	7
IgG2_G1F	IgG2_G2S	-0.497385	4.23492e-43	5
IgG4_G1F	IgG4_G1FNS	-0.496676	5.79419e-43	4
IgG4_G1FNS	IgG4_G2FNS	0.496185	7.19738e-43	3
IgG1_G2	IgG1_G1N	0.495354	1.03763e-42	4
IgG1_G1FNS	IgG2_G1FNS	0.49469	1.38948e-42	X
IgG4_G2F	IgG4_G1FN	-0.493826	2.0286e-42	4
IgG1_G2FS	IgG2_G2FNS	0.493342	2.50668e-42
IgG1_G1N	IgG1_G2N	0.492151	4.21455e-42	1
IgG1_G0	IgG1_G1S	0.492023	4.45518e-42	2
IgG1_G1N	IgG2_G1F	-0.488878	1.73741e-41
IgG4_G2FN	IgG4_G2FNS	0.488441	2.09724e-41	1
IgG4_G0FN	IgG4_G1FN	0.486737	4.35264e-41	1
IgG1_G0	IgG4_G0FN	0.486653	4.51242e-41
IgG1_G2FN	IgG1_G1	-0.485632	6.97633e-41	5
IgG1_G2FNS	IgG2_G2F	0.485077	8.83245e-41
IgG1_G0	IgG2_G1	0.483936	1.43376e-40
IgG2_G2FS	IgG4_G2F	0.483614	1.64314e-40
IgG1_G2FS	IgG4_G1FN	-0.483233	1.93004e-40
IgG2_G0N	IgG4_G2F	-0.48136	4.24806e-40
IgG4_G0F	IgG4_G2F	-0.479575	8.96953e-40	2
IgG4_G0F	IgG4_G1F	0.478578	1.35946e-39	1
IgG1_G1	IgG2_G1S	0.478121	1.64343e-39
IgG1_G2	IgG2_G0F	-0.4752	5.50064e-39
IgG2_G2FNS	IgG4_G2FN	0.475006	5.9573e-39
IgG1_G0N	IgG2_G0FN	0.474832	6.39766e-39
IgG1_G1FN	IgG2_G1	-0.473319	1.18992e-38
IgG1_G1N	IgG2_G2F	-0.472019	2.02266e-38
IgG1_G2S	IgG2_G1FN	-0.470313	4.04284e-38
IgG1_G1FN	IgG1_G1S	-0.469836	4.90299e-38	5
IgG2_G1FNS	IgG2_G2	-0.469741	5.09567e-38	6
IgG4_G2F	IgG4_G1FNS	-0.469106	6.58457e-38	5
IgG1_G1FNS	IgG1_G2S	-0.46354	6.08701e-37	7
IgG2_G2FNS	IgG2_G1	-0.462481	9.25262e-37	6
IgG2_G0FN	IgG4_G1FN	0.461691	1.26274e-36
IgG1_G1FNS	IgG2_G1	-0.457294	7.03681e-36
IgG2_G1FS	IgG2_G0	-0.456833	8.41426e-36	3
IgG2_G2F	IgG2_G1FS	0.453482	3.05815e-35	2
IgG1_G0F	IgG4_G2FS	-0.453101	3.53701e-35
IgG1_G0F	IgG4_G0FN	0.453038	3.62357e-35
IgG1_G1N	IgG2_G2FS	-0.451354	6.88757e-35
IgG1_G1F	IgG1_G2N	-0.450125	1.09784e-34	5
IgG1_G2FN	IgG4_G0FN	-0.449152	1.5863e-34
IgG1_G0F	IgG2_G1FN	0.449137	1.59536e-34
IgG2_G0FN	IgG2_G2S	-0.447099	3.43395e-34	5
IgG1_G1S	IgG2_G2FNS	-0.446433	4.40699e-34
IgG1_G2F	IgG2_G1F	0.445093	7.26764e-34
IgG1_G2FNS	IgG2_G0F	-0.442228	2.10179e-33
IgG1_G1FN	IgG1_G2FNS	0.44017	4.47904e-33	2
IgG2_G2FN	IgG4_G2FS	0.439416	5.90244e-33
IgG1_G0F	IgG1_G2FNS	-0.438942	7.01736e-33	4
IgG1_G2FNS	IgG4_G2FN	0.438827	7.31755e-33
IgG1_G0F	IgG4_G2FNS	-0.438581	8.0042e-33
IgG1_G0FN	IgG1_G1FN	0.437318	1.26723e-32	1
IgG1_G0N	IgG4_G0F	0.436066	1.99389e-32
IgG1_G1F	IgG2_G1FS	0.435082	2.84351e-32
IgG1_G0FN	IgG1_G1FS	0.431996	8.59614e-32	3
IgG1_G0F	IgG1_G2N	-0.431885	8.94117e-32	4
IgG1_G2FNS	IgG1_G1N	-0.431674	9.64113e-32	7
IgG2_G2FN	IgG4_G0FN	-0.431409	1.05916e-31
IgG1_G2FS	IgG1_G1	-0.43103	1.21231e-31	5
IgG2_G1F	IgG2_G2FS	0.431012	1.2198e-31	2
IgG1_G1FS	IgG1_G1FNS	0.43031	1.56522e-31	5
IgG1_G1F	IgG2_G0N	-0.430298	1.57167e-31
IgG2_G1FN	IgG4_G1FN	0.430242	1.60338e-31	X
IgG2_G2FNS	IgG2_G0N	-0.429839	1.84938e-31	6
IgG1_G2N	IgG2_G1N	0.429319	2.22265e-31
IgG2_G0FN	IgG4_G0F	0.428685	2.77986e-31
IgG2_G0	IgG4_G2FS	-0.42843	3.04212e-31
IgG2_G0N	IgG2_G1S	0.428007	3.53004e-31	3
IgG1_G1N	IgG1_G2S	0.427379	4.40131e-31	5
IgG1_G1FNS	IgG2_G2FNS	0.426961	5.09741e-31
IgG1_G2FN	IgG4_G2FS	0.42661	5.76396e-31
IgG1_G2S	IgG2_G1	0.425535	8.39189e-31
IgG2_G0	IgG4_G0F	0.425144	9.6183e-31
IgG1_G0N	IgG2_G2FNS	-0.424982	1.01787e-30
IgG1_G1F	IgG1_G0N	-0.424414	1.24019e-30	3
IgG1_G2	IgG1_G2N	0.424194	1.33845e-30	5
IgG4_G0FN	IgG4_G2FN	-0.423913	1.47574e-30	2
IgG1_G2F	IgG4_G1FN	-0.423728	1.57347e-30
IgG2_G1FS	IgG2_G2	-0.423361	1.78688e-30	5
IgG1_G0	IgG4_G2F	-0.423182	1.90132e-30
IgG1_G0FN	IgG1_G0N	0.423175	1.9058e-30	3
IgG1_G2FN	IgG1_G1FNS	0.42315	1.92249e-30	2
IgG1_G2N	IgG2_G2N	0.422038	2.82319e-30	X
IgG1_G0F	IgG2_G2FS	-0.420753	4.39255e-30
IgG2_G1FN	IgG2_G1FNS	0.417511	1.32917e-29	1
IgG1_G1	IgG2_G2FNS	-0.417355	1.40123e-29
IgG1_G0F	IgG2_G2F	-0.417189	1.48263e-29
IgG1_G1FNS	IgG2_G1FN	0.415582	2.55327e-29
IgG1_G1FS	IgG4_G2FN	-0.414615	3.53726e-29
IgG2_G0F	IgG4_G0FN	0.414216	4.04515e-29
IgG2_G0F	IgG2_G1F	0.41397	4.39306e-29	1
IgG1_G1FNS	IgG1_G0	-0.412851	6.39077e-29	4
IgG1_G0FN	IgG4_G1FN	0.410827	1.25438e-28
IgG1_G2FS	IgG2_G0F	-0.409789	1.76917e-28
IgG1_G2FNS	IgG4_G2FS	0.409483	1.95754e-28
IgG1_G1FS	IgG2_G0F	0.408487	2.7193e-28
IgG1_G1FN	IgG4_G1FN	0.407494	3.77016e-28	X
IgG2_G1F	IgG2_G1	-0.407418	3.86545e-28	3
IgG1_G1F	IgG1_G2S	-0.407248	4.08721e-28	5
IgG1_G1FN	IgG2_G2	-0.40425	1.08743e-27
IgG1_G0F	IgG2_G2FNS	-0.404178	1.1131e-27
IgG2_G1N	IgG2_G1NS	-0.404048	1.16117e-27	1
IgG2_G2F	IgG4_G1FN	-0.403936	1.20402e-27
IgG1_G1FNS	IgG1_G1N	-0.403829	1.24656e-27	6
IgG1_G2F	IgG2_G2FNS	0.403609	1.33879e-27
IgG1_G2	IgG2_G1FNS	-0.403397	1.43364e-27
IgG2_G0F	IgG2_G2FS	-0.402974	1.64431e-27	3
IgG1_G1	IgG2_G1FS	-0.402941	1.66178e-27
IgG2_G0F	IgG4_G2FS	-0.402691	1.80148e-27
IgG1_G2FNS	IgG1_G1S	-0.401965	2.27728e-27	7
IgG1_G0	IgG2_G1S	0.40193	2.30276e-27
IgG1_G0N	IgG2_G1	0.400679	3.44326e-27
IgG1_G2S	IgG4_G2FS	0.399079	5.7441e-27
IgG2_G0	IgG4_G0FN	0.398913	6.05641e-27
IgG2_G2FN	IgG2_G1	-0.397871	8.44038e-27	5
IgG2_G2FN	IgG2_G1S	-0.397596	9.21083e-27	6
IgG1_G0N	IgG2_G1F	-0.396416	1.33849e-26
IgG1_G1S	IgG4_G2FN	-0.395084	2.03777e-26
IgG2_G0F	IgG2_G1FN	0.394512	2.43901e-26	2
IgG1_G1FNS	IgG2_G0	-0.394377	2.54507e-26
IgG1_G0FN	IgG2_G2FN	-0.393797	3.05232e-26
IgG2_G2FNS	IgG4_G1F	-0.393729	3.11796e-26
IgG1_G2FN	IgG4_G2F	0.39252	4.54982e-26
IgG4_G0F	IgG4_G1FS	0.392406	4.71515e-26	2
IgG2_G0F	IgG2_G2	-0.390658	8.12053e-26	3
IgG1_G2FNS	IgG4_G0FN	-0.390201	9.35498e-26
IgG1_G0FN	IgG2_G2	-0.390124	9.57958e-26
IgG1_G2N	IgG2_G1FS	-0.387748	1.99214e-25
IgG1_G1	IgG2_G2	0.386291	3.11239e-25
IgG2_G2F	IgG2_G1S	-0.385289	4.22464e-25	5
IgG1_G0F	IgG1_G2FS	-0.385201	4.339e-25	3
IgG1_G2FN	IgG2_G1	-0.384956	4.67449e-25
IgG2_G1FN	IgG2_G2S	-0.383502	7.26387e-25	6
IgG1_G1FN	IgG2_G0	-0.383206	7.94552e-25
IgG1_G1N	IgG2_G1S	0.38268	9.31165e-25
IgG1_G2FS	IgG2_G1FS	0.381279	1.41962e-24
IgG1_G2FNS	IgG2_G1S	-0.380735	1.67091e-24
IgG1_G2FNS	IgG2_G1	-0.380696	1.69065e-24
IgG1_G1F	IgG1_G1	-0.379479	2.43224e-24	3
IgG1_G0	IgG4_G2FN	-0.377803	4.00357e-24
IgG4_G1F	IgG4_G2F	0.377222	4.75569e-24	1
IgG1_G2F	IgG2_G0F	-0.377102	4.92769e-24
IgG2_G2FN	IgG4_G2F	0.377025	5.04171e-24
IgG1_G1FS	IgG1_G1	-0.375911	7.00333e-24	4
IgG1_G1FN	IgG2_G0FN	0.375529	7.83695e-24
IgG2_G1F	IgG2_G1S	-0.375104	8.88008e-24	4
IgG2_G2FS	IgG2_G1S	-0.374368	1.10233e-23	6
IgG2_G2FN	IgG4_G1F	-0.373235	1.53531e-23
IgG1_G0F	IgG4_G1F	0.372436	1.93785e-23
IgG2_G1FS	IgG4_G1FS	0.372333	1.99652e-23	X
IgG1_G2F	IgG1_G1	-0.372217	2.06525e-23	4
IgG2_G1FN	IgG4_G2FS	-0.371891	2.27022e-23
IgG1_G1FN	IgG1_G0	-0.371491	2.55004e-23	3
IgG2_G1FS	IgG2_G1S	-0.371473	2.56357e-23	5
IgG2_G0F	IgG4_G1F	0.371265	2.72234e-23
IgG1_G0N	IgG4_G1FN	0.370697	3.20905e-23
IgG1_G1S	IgG2_G0F	0.369952	3.98045e-23
IgG1_G2	IgG4_G2F	0.368983	5.26137e-23
IgG1_G1	IgG2_G2FS	-0.368924	5.35228e-23
IgG2_G2N	IgG4_G2FS	-0.368042	6.8938e-23
IgG2_G1FN	IgG4_G0FN	0.36798	7.01713e-23
IgG2_G0	IgG4_G2F	-0.367836	7.31173e-23
IgG1_G0N	IgG2_G1FS	-0.367409	8.2633e-23
IgG1_G1	IgG2_G1FNS	-0.366914	9.51889e-23
IgG1_G2FN	IgG1_G1N	-0.365866	1.2831e-22	6
IgG2_G2FS	IgG4_G1FN	-0.365695	1.34701e-22
IgG2_G1F	IgG4_G2F	0.365273	1.51841e-22
IgG1_G1S	IgG4_G0F	0.363191	2.73585e-22
IgG1_G1	IgG1_G1S	0.362949	2.92884e-22	1
IgG1_G0F	IgG4_G1FS	0.362818	3.03876e-22
IgG1_G2F	IgG2_G2N	-0.362626	3.20787e-22
IgG1_G1FS	IgG2_G1FN	0.362316	3.50012e-22
IgG2_G1F	IgG2_G0	-0.360662	5.56183e-22	2
IgG1_G1	IgG2_G2FN	-0.360586	5.68107e-22
IgG1_G1F	IgG4_G1FS	0.360554	5.73253e-22
IgG1_G1F	IgG1_G2FS	0.359963	6.75823e-22	2
IgG1_G0F	IgG4_G2F	-0.359478	7.7349e-22
IgG1_G1NS	IgG1_G2NS	0.35929	8.15067e-22	3
IgG2_G1FN	IgG2_G1N	-0.35627	1.87792e-21	5
IgG2_G2FN	IgG4_G1FS	-0.355821	2.12458e-21
IgG2_G2F	IgG2_G2N	-0.355082	2.60211e-21	6
IgG2_G0N	IgG4_G0F	0.354534	3.02283e-21
IgG1_G0FN	IgG1_G1FNS	0.354322	3.20291e-21	2
IgG2_G1F	IgG4_G1F	0.354152	3.35505e-21	X
IgG2_G0	IgG2_G2	0.353743	3.75029e-21	2
IgG2_G1FN	IgG2_G1NS	0.353536	3.96769e-21	6
IgG2_G1FNS	IgG2_G1S	-0.35278	4.87359e-21	6
IgG1_G1FN	IgG2_G1S	-0.35243	5.35956e-21
IgG1_G2FN	IgG2_G1S	-0.352364	5.45624e-21
IgG2_G1FS	IgG2_G2FNS	0.351709	6.51464e-21	6
IgG1_G2FS	IgG2_G1F	0.351702	6.52752e-21
IgG2_G0N	IgG4_G1FN	0.349999	1.03304e-20
IgG1_G2F	IgG4_G2FN	0.349648	1.13517e-20
IgG1_G1FN	IgG2_G2FN	0.349434	1.2024e-20
IgG1_G1S	IgG2_G1	0.348571	1.51514e-20
IgG1_G1F	IgG1_G2	-0.348221	1.66378e-20	4
IgG2_G1FNS	IgG2_G0	-0.347394	2.07417e-20	4
IgG4_G2FN	IgG4_G2FS	0.346833	2.40803e-20	6
IgG2_G1F	IgG4_G1FN	-0.346492	2.63618e-20
IgG1_G2S	IgG4_G0F	-0.344477	4.4924e-20
IgG1_G1FN	IgG2_G2S	-0.344231	4.79348e-20
IgG1_G2N	IgG2_G1FN	-0.344186	4.84973e-20
IgG1_G0FN	IgG1_G2FN	-0.343125	6.4104e-20	2
IgG2_G2N	IgG4_G2F	-0.342879	6.83687e-20
IgG1_G2F	IgG1_G1S	-0.342494	7.56161e-20	5
IgG2_G0F	IgG4_G2FNS	-0.34228	7.99799e-20
IgG2_G0FN	IgG2_G0N	0.341569	9.6297e-20	3
IgG2_G1	IgG2_G1N	0.341466	9.89035e-20	3
IgG1_G1FNS	IgG2_G2	-0.339769	1.53712e-19
IgG2_G2F	IgG4_G2FN	0.339657	1.58243e-19
IgG2_G2FNS	IgG4_G0FN	-0.33945	1.66966e-19
IgG2_G2F	IgG2_G1	-0.338986	1.88224e-19	4
IgG1_G1S	IgG2_G0N	0.338881	1.93408e-19
IgG4_G1F	IgG4_G1FN	-0.338666	2.04436e-19	3
IgG1_G1	IgG2_G2S	0.338505	2.13116e-19
IgG1_G2N	IgG2_G2	0.33813	2.34744e-19
IgG1_G1FS	IgG2_G2FN	-0.337863	2.51427e-19
IgG1_G2N	IgG2_G1	0.336999	3.13986e-19
IgG2_G0FN	IgG2_G1FNS	0.336535	3.53621e-19	2
IgG1_G1FS	IgG4_G1F	0.334358	6.15975e-19
IgG4_G1FS	IgG4_G1FNS	-0.333753	7.18281e-19	5
IgG1_G1FS	IgG2_G2	-0.333575	7.51376e-19
IgG1_G1	IgG2_G2F	-0.333095	8.48305e-19
IgG1_G2S	IgG4_G0FN	-0.332826	9.08107e-19
IgG1_G2	IgG2_G1S	0.33201	1.1157e-18
IgG1_G1N	IgG4_G2FS	-0.331975	1.1255e-18
IgG1_G2	IgG4_G2FS	0.331139	1.38869e-18
IgG1_G2FNS	IgG2_G1FNS	0.330367	1.68512e-18
IgG4_G1FN	IgG4_G1FS	-0.329642	2.02004e-18	4
IgG2_G1FS	IgG2_G2S	-0.32862	2.6056e-18	6
IgG1_G2FNS	IgG4_G2FNS	0.328303	2.81923e-18	X
IgG1_G0	IgG2_G1FS	-0.327139	3.76232e-18
IgG1_G0F	IgG2_G2	-0.325787	5.2521e-18
IgG1_G2FS	IgG2_G2N	-0.324887	6.55126e-18
IgG1_G0FN	IgG2_G0N	0.324373	7.43168e-18
IgG1_G0	IgG2_G0FN	0.324144	7.85874e-18
IgG2_G2FNS	IgG4_G2FS	0.32356	9.06547e-18
IgG1_G0N	IgG1_G1S	0.323463	9.28221e-18	3
IgG1_G1N	IgG4_G0FN	0.323076	1.02e-17
IgG1_G0FN	IgG1_G0	0.323004	1.03792e-17	2
IgG2_G1FS	IgG2_G1N	-0.32268	1.12313e-17	5
IgG2_G1FN	IgG4_G2F	-0.322654	1.13042e-17
IgG2_G0	IgG4_G2FN	-0.322306	1.2302e-17
IgG1_G0	IgG2_G0F	0.322296	1.23298e-17
IgG2_G0F	IgG2_G2F	-0.321678	1.43248e-17	2
IgG1_G0F	IgG1_G0	0.321282	1.57665e-17	1
IgG1_G0N	IgG2_G1S	0.320475	1.91617e-17
IgG2_G2FN	IgG4_G2FNS	0.319384	2.49184e-17
IgG1_G1FNS	IgG1_G1S	-0.319132	2.64765e-17	6
IgG2_G2FS	IgG2_G2N	-0.31901	2.72603e-17	7
IgG4_G2FS	IgG4_G1FNS	-0.318658	2.96634e-17	6
IgG1_G1F	IgG2_G0F	0.317754	3.68251e-17
IgG1_G1FNS	IgG4_G2F	-0.317555	3.86136e-17
IgG1_G1FS	IgG4_G2FNS	-0.317483	3.92785e-17
IgG2_G1FS	IgG2_G1FNS	0.317464	3.94645e-17	5
IgG1_G2FNS	IgG4_G1F	-0.317091	4.31281e-17
IgG2_G2FS	IgG2_G1	-0.316579	4.87211e-17	5
IgG1_G1F	IgG2_G1	-0.315472	6.3345e-17
IgG1_G1FN	IgG1_G1N	-0.315462	6.35053e-17	5
IgG1_G2	IgG4_G0FN	-0.314744	7.5244e-17
IgG2_G1FNS	IgG2_G2S	-0.314359	8.24079e-17	7
IgG4_G2F	IgG4_G2FN	0.313915	9.14983e-17	5
IgG1_G2FN	IgG4_G1F	-0.312334	1.32585e-16
IgG1_G2N	IgG4_G1FS	-0.311512	1.60642e-16
IgG2_G2FNS	IgG2_G1N	-0.311102	1.76746e-16	7
IgG2_G1F	IgG4_G0FN	-0.310578	1.99682e-16
IgG1_G2FN	IgG4_G1FS	-0.310102	2.23015e-16
IgG1_G2FN	IgG2_G0FN	-0.309527	2.54794e-16
IgG1_G2	IgG2_G1FS	-0.309059	2.83897e-16
IgG1_G2S	IgG4_G2F	0.308587	3.16572e-16
IgG1_G1	IgG2_G1F	-0.307528	4.03974e-16
IgG1_G1S	IgG2_G2F	-0.30671	4.8738e-16
IgG1_G1FS	IgG2_G1	-0.305873	5.90143e-16
IgG2_G1N	IgG2_G2NS	0.305358	6.63629e-16	2
IgG1_G2S	IgG2_G1S	0.304879	7.40154e-16
IgG2_G1FN	IgG4_G2FNS	-0.304343	8.35901e-16
IgG1_G1N	IgG4_G1FN	0.304091	8.85057e-16
IgG2_G0F	IgG4_G2F	-0.30351	1.00943e-15
IgG1_G1F	IgG4_G1FN	-0.302349	1.31203e-15
IgG2_G2FS	IgG4_G2FN	0.302259	1.33877e-15
IgG1_G2FS	IgG2_G1S	-0.30076	1.87436e-15
IgG1_G2FS	IgG4_G2FN	0.300595	1.94461e-15
IgG1_G1N	IgG4_G2F	-0.300184	2.13178e-15
IgG1_G1FS	IgG4_G0F	0.299947	2.24741e-15
IgG1_G1FN	IgG2_G2FNS	0.299925	2.25876e-15
IgG2_G1F	IgG2_G2	-0.299799	2.32277e-15	4
IgG1_G2F	IgG2_G1	-0.299764	2.34092e-15
IgG1_G0FN	IgG4_G2FN	-0.299372	2.55485e-15
IgG1_G2FS	IgG2_G1	-0.298885	2.84681e-15
IgG1_G1F	IgG4_G2F	0.298695	2.96976e-15
IgG1_G0	IgG2_G1F	-0.297917	3.52829e-15
IgG1_G1FN	IgG2_G1FNS	0.297482	3.88464e-15
IgG1_G2F	IgG2_G1FS	0.29701	4.3118e-15
IgG1_G0FN	IgG1_G2FNS	-0.296937	4.38173e-15	3
IgG1_G1FNS	IgG4_G1F	-0.296826	4.49005e-15
IgG2_G0F	IgG4_G1FS	0.296146	5.21421e-15
IgG1_G2F	IgG2_G1S	-0.296132	5.2307e-15
IgG1_G2N	IgG4_G2FNS	0.295781	5.6496e-15
IgG1_G2N	IgG1_G2S	0.29557	5.91697e-15	6
IgG1_G0F	IgG1_G2F	-0.295231	6.37458e-15	2
IgG1_G1FNS	IgG2_G0FN	0.295198	6.42076e-15
IgG1_G2S	IgG2_G1FNS	-0.294928	6.81152e-15
IgG2_G2FN	IgG2_G2N	-0.292264	1.21603e-14	7
IgG1_G2	IgG4_G0F	-0.291885	1.32e-14
IgG1_G0FN	IgG1_G2N	-0.290424	1.80827e-14	5
IgG2_G2FNS	IgG4_G2FNS	0.290271	1.86869e-14	X
IgG2_G1	IgG2_G2NS	-0.288608	2.66778e-14	5
IgG2_G1FN	IgG2_G1FS	0.288264	2.87102e-14	4
IgG1_G1FNS	IgG2_G1S	-0.288206	2.9069e-14
IgG1_G1S	IgG2_G1S	0.28814	2.94753e-14	X
IgG4_G1FN	IgG4_G2FN	0.28811	2.96671e-14	1
IgG1_G0FN	IgG2_G2S	-0.287478	3.39364e-14
IgG1_G2FS	IgG2_G1FN	-0.286309	4.34736e-14
IgG1_G1S	IgG2_G2FS	-0.284971	5.76342e-14
IgG2_G0FN	IgG2_G2FN	-0.283559	7.74997e-14	2
IgG1_G1	IgG1_G2N	0.282422	9.82439e-14	4
IgG2_G2N	IgG4_G0FN	0.282144	1.04088e-13
IgG1_G1F	IgG4_G1FNS	-0.282	1.07254e-13
IgG1_G1F	IgG2_G0	-0.28125	1.25303e-13
IgG2_G2FN	IgG2_G1N	-0.280698	1.40465e-13	6
IgG1_G2FN	IgG4_G2FNS	0.280697	1.40496e-13
IgG2_G0N	IgG2_G2NS	-0.280237	1.54511e-13	3
IgG1_G1FNS	IgG2_G1FS	0.278201	2.3474e-13
IgG1_G0N	IgG2_G2NS	-0.278034	2.42906e-13
IgG2_G0	IgG2_G1N	0.274267	5.21636e-13	2
IgG1_G2F	IgG4_G1FNS	-0.274073	5.42394e-13
IgG1_G2N	IgG1_G2NS	0.273974	5.53243e-13	1
IgG1_G0F	IgG2_G2S	-0.273773	5.76053e-13
IgG1_G2FNS	IgG2_G0FN	-0.27377	5.76437e-13
IgG2_G1N	IgG4_G2FNS	0.2733	6.33433e-13
IgG1_G2NS	IgG2_G2N	0.273234	6.41874e-13
IgG1_G2FN	IgG2_G2N	-0.273169	6.50268e-13
IgG1_G1FNS	IgG2_G2FN	0.272693	7.15288e-13
IgG1_G1F	IgG2_G2F	0.272296	7.7444e-13
IgG2_G0	IgG2_G2NS	-0.271294	9.45625e-13	4
IgG1_G0FN	IgG2_G1FNS	0.269915	1.24309e-12
IgG2_G1	IgG2_G1NS	-0.269551	1.33557e-12	4
IgG1_G0FN	IgG4_G2FNS	-0.268508	1.64034e-12
IgG1_G1N	IgG2_G2FNS	-0.267354	2.05693e-12
IgG1_G1F	IgG1_G1FN	0.266312	2.52111e-12	3
IgG1_G1FN	IgG1_G1FS	0.265789	2.79115e-12	4
IgG2_G1S	IgG2_G2NS	-0.265477	2.96545e-12	6
IgG1_G0N	IgG4_G2FN	-0.264008	3.94056e-12
IgG1_G1S	IgG2_G1N	0.263178	4.62351e-12
IgG2_G2FS	IgG2_G1N	-0.262285	5.48772e-12	6
IgG1_G1N	IgG2_G2	0.261968	5.83179e-12
IgG1_G2S	IgG2_G2FS	0.261291	6.63669e-12
IgG2_G0FN	IgG2_G2N	0.259967	8.5367e-12	5
IgG1_G1	IgG2_G1FN	-0.259428	9.45365e-12
IgG1_G1F	IgG2_G2S	-0.257533	1.35117e-11
IgG1_G1FNS	IgG1_G0N	-0.257528	1.35238e-11	5
IgG4_G0FN	IgG4_G2FNS	-0.257408	1.38327e-11	3
IgG2_G2	IgG2_G1NS	-0.255959	1.81401e-11	5
IgG1_G1F	IgG4_G2FNS	-0.255227	2.07871e-11
IgG1_G0N	IgG2_G0F	0.254357	2.44271e-11
IgG1_G2S	IgG4_G2FN	0.253808	2.70354e-11
IgG1_G2	IgG4_G2FN	0.25369	2.76354e-11
IgG1_G2FS	IgG4_G2FNS	0.253306	2.96591e-11
IgG2_G1FNS	IgG4_G2F	-0.25299	3.14397e-11
IgG1_G2FNS	IgG4_G2F	0.251618	4.04407e-11
IgG2_G1F	IgG4_G1FNS	-0.251202	4.36404e-11
IgG1_G0F	IgG1_G1N	-0.251185	4.37735e-11	3
IgG1_G1FNS	IgG4_G1FN	0.25107	4.47046e-11
IgG2_G0	IgG2_G2S	0.249061	6.43991e-11	3
IgG1_G1S	IgG4_G1F	0.247031	9.28288e-11
IgG2_G1FN	IgG2_G2FS	-0.246573	1.00778e-10	5
IgG1_G2NS	IgG2_G0F	0.245402	1.24206e-10
IgG1_G2FS	IgG1_G1S	-0.244287	1.51424e-10	6
IgG1_G1F	IgG4_G2FN	-0.244215	1.53364e-10
IgG1_G2S	IgG2_G1F	-0.244029	1.58485e-10
IgG2_G0F	IgG2_G2N	0.242794	1.97077e-10	4
IgG1_G0	IgG4_G2FNS	-0.242068	2.23923e-10
IgG2_G1FNS	IgG4_G1F	-0.241723	2.3786e-10
IgG2_G1FN	IgG2_G1S	-0.241517	2.46597e-10	5
IgG1_G2FS	IgG2_G2NS	0.240772	2.80898e-10
IgG1_G1S	IgG2_G1FN	-0.240626	2.88154e-10
IgG2_G0FN	IgG4_G2FN	-0.240435	2.97911e-10
IgG2_G2	IgG2_G1N	0.24025	3.07637e-10	4
IgG2_G1FS	IgG4_G0FN	-0.240068	3.17535e-10
IgG1_G1F	IgG1_G1NS	-0.240037	3.19239e-10	5
IgG1_G0FN	IgG2_G2FNS	-0.239651	3.41372e-10
IgG2_G0F	IgG2_G1FS	0.239174	3.70857e-10	2
IgG1_G1F	IgG1_G0	-0.237299	5.12427e-10	2
IgG1_G2F	IgG2_G2NS	0.236956	5.43423e-10
IgG1_G2	IgG2_G2F	0.234161	8.74966e-10
IgG2_G2	IgG4_G1FN	-0.234152	8.76279e-10
IgG1_G1FS	IgG1_G1NS	-0.23378	9.33208e-10	6
IgG2_G0N	IgG2_G2N	0.233112	1.04461e-09	2
IgG2_G1F	IgG4_G2FS	0.231324	1.41011e-09
IgG2_G0N	IgG4_G1FNS	0.231107	1.46208e-09
IgG1_G0N	IgG2_G2N	0.230784	1.54326e-09
IgG1_G1FS	IgG2_G1FNS	0.230565	1.60044e-09
IgG1_G0F	IgG1_G1S	0.230479	1.62363e-09	3
IgG1_G1S	IgG1_G2NS	0.22868	2.18782e-09	6
IgG2_G1F	IgG2_G2NS	0.228525	2.24458e-09	6
IgG2_G1FN	IgG2_G0	-0.228481	2.26085e-09	3
IgG2_G2F	IgG4_G1FNS	-0.227498	2.65786e-09
IgG1_G1N	IgG2_G2FN	-0.227347	2.7244e-09
IgG1_G1FS	IgG2_G0FN	0.226949	2.90805e-09
IgG2_G2NS	IgG4_G2FNS	0.226816	2.97231e-09
IgG1_G1N	IgG2_G2N	0.22616	3.30869e-09
IgG1_G1N	IgG2_G2S	0.2259	3.45186e-09
IgG1_G2NS	IgG2_G1F	0.225651	3.59476e-09
IgG1_G2FS	IgG1_G2S	0.224607	4.25893e-09	7
IgG1_G1FS	IgG2_G1N	-0.224332	4.45302e-09
IgG1_G1F	IgG4_G0FN	-0.223178	5.36395e-09
IgG2_G2N	IgG4_G0F	0.222882	5.62514e-09
IgG2_G0FN	IgG2_G1	-0.221249	7.30643e-09	3
IgG1_G2S	IgG4_G2FNS	0.220676	8.00331e-09
IgG1_G1FNS	IgG2_G1N	-0.219606	9.48471e-09
IgG1_G0FN	IgG2_G2N	0.219348	9.87926e-09
IgG2_G1NS	IgG4_G1FN	0.218993	1.0448e-08
IgG2_G0FN	IgG4_G2FNS	-0.218522	1.12528e-08
IgG2_G2FS	IgG4_G2FNS	0.218097	1.20315e-08
IgG2_G2F	IgG2_G2NS	0.21799	1.22357e-08	7
IgG1_G0F	IgG1_G0N	0.216895	1.4523e-08	2
IgG1_G1FNS	IgG1_G2N	-0.216694	1.49858e-08	7
IgG1_G2S	IgG2_G2F	0.215909	1.69339e-08
IgG2_G2N	IgG2_G2NS	0.213534	2.44429e-08	1
IgG1_G1FN	IgG4_G2FS	-0.21184	3.16785e-08
IgG1_G1F	IgG2_G2	-0.211397	3.38845e-08
IgG1_G0	IgG2_G2N	0.210462	3.90535e-08
IgG2_G1FN	IgG4_G0F	0.210158	4.08874e-08
IgG4_G1FN	IgG4_G1FNS	0.209635	4.42459e-08	1
IgG2_G0FN	IgG2_G2FNS	-0.208565	5.19677e-08	3
IgG2_G2S	IgG2_G2NS	-0.207731	5.8881e-08	7
IgG1_G2S	IgG2_G2FN	0.207712	5.9045e-08
IgG1_G1FS	IgG2_G1F	0.207222	6.35256e-08
IgG2_G1FS	IgG4_G2FS	0.20722	6.35354e-08
IgG4_G0FN	IgG4_G1FNS	0.207036	6.53058e-08	2
IgG1_G1F	IgG2_G1S	-0.206906	6.65804e-08
IgG2_G2S	IgG4_G2FS	0.205957	7.66414e-08
IgG1_G2N	IgG2_G0F	-0.205614	8.06342e-08
IgG1_G2NS	IgG2_G2S	-0.205178	8.5994e-08
IgG2_G1S	IgG4_G0F	0.204103	1.00724e-07
IgG2_G2FNS	IgG2_G2NS	0.203279	1.1363e-07	9
IgG2_G2	IgG2_G0N	0.203244	1.1422e-07	3
IgG1_G1FN	IgG4_G1F	-0.20237	1.29727e-07
IgG2_G1FNS	IgG2_G2NS	0.202362	1.29872e-07	8
IgG2_G0N	IgG2_G2S	0.201312	1.51233e-07	4
IgG1_G1N	IgG4_G1FS	-0.201311	1.51247e-07
IgG1_G1N	IgG2_G2NS	-0.201214	1.53398e-07
IgG2_G0FN	IgG2_G1NS	0.200433	1.71683e-07	5
IgG1_G2	IgG4_G1FN	-0.199759	1.89135e-07
IgG2_G1N	IgG2_G1S	0.199736	1.8975e-07	4
IgG1_G2	IgG4_G2FNS	0.19968	1.91291e-07
IgG2_G2FN	IgG2_G1FS	0.199668	1.91636e-07	5
IgG1_G2F	IgG1_G2	0.199124	2.07153e-07	5
IgG1_G0FN	IgG2_G1NS	0.199119	2.07302e-07
IgG1_G2F	IgG2_G1FN	-0.199079	2.08496e-07
IgG2_G1NS	IgG4_G2FNS	-0.198971	2.11738e-07
IgG1_G1FNS	IgG2_G0N	-0.198843	2.15625e-07
IgG1_G2FN	IgG1_G1FS	-0.198834	2.15922e-07	5
IgG1_G1FN	IgG4_G2FN	0.19794	2.45251e-07
IgG2_G2FNS	IgG2_G2	-0.197898	2.46707e-07	7
IgG1_G2	IgG4_G1FS	-0.197867	2.47809e-07
IgG2_G0N	IgG4_G2FN	-0.197803	2.50071e-07
IgG1_G2FNS	IgG2_G2N	-0.197692	2.54023e-07
IgG1_G2S	IgG4_G1FN	-0.197627	2.5637e-07
IgG1_G1FN	IgG1_G2N	-0.196698	2.92438e-07	6
IgG1_G0FN	IgG1_G1	-0.196575	2.97524e-07	3
IgG2_G2	IgG4_G0FN	-0.196384	3.05674e-07
IgG2_G2N	IgG4_G1FN	0.196314	3.08689e-07
IgG2_G2F	IgG2_G1FN	-0.195618	3.40473e-07	4
IgG1_G0	IgG4_G1FN	0.194845	3.79412e-07
IgG1_G1N	IgG1_G1S	0.194652	3.89813e-07	4
IgG1_G1FS	IgG2_G2S	-0.194176	4.16588e-07
IgG1_G1N	IgG2_G1FNS	-0.194075	4.22456e-07
IgG1_G2N	IgG1_G1NS	0.193887	4.3365e-07	2
IgG1_G0	IgG2_G2NS	-0.193215	4.7611e-07
IgG1_G2FN	IgG2_G1N	-0.192988	4.91374e-07
IgG1_G0N	IgG4_G2FNS	-0.192981	4.91813e-07
IgG2_G1FNS	IgG2_G2N	0.192906	4.96951e-07	7
IgG1_G1FN	IgG2_G0N	-0.192588	5.1931e-07
IgG2_G1FNS	IgG4_G1FN	0.192542	5.22636e-07
IgG2_G0F	IgG2_G0	0.192167	5.50412e-07	1
IgG1_G1N	IgG2_G1N	0.190983	6.47727e-07	X
IgG1_G2S	IgG2_G1FS	-0.190278	7.13326e-07
IgG4_G2FS	IgG4_G2FNS	0.190129	7.27959e-07	7
IgG1_G1FN	IgG1_G0N	-0.189687	7.73129e-07	4
IgG2_G2	IgG4_G2FS	0.188717	8.82019e-07
IgG2_G2F	IgG4_G2FNS	0.188411	9.19363e-07
IgG1_G1S	IgG4_G1FS	0.187587	1.02747e-06
IgG1_G2N	IgG4_G1F	-0.187463	1.04468e-06
IgG1_G1FNS	IgG2_G2S	-0.187461	1.04502e-06
IgG2_G1FS	IgG4_G1FN	-0.187069	1.10146e-06
IgG1_G2FNS	IgG2_G2NS	0.187051	1.10413e-06
IgG1_G0	IgG2_G1N	0.186783	1.14468e-06
IgG1_G2	IgG2_G1NS	-0.186617	1.17035e-06
IgG1_G1FN	IgG4_G2F	-0.186047	1.26312e-06
IgG2_G2	IgG4_G2F	0.185048	1.44286e-06
IgG1_G0FN	IgG2_G0	0.184793	1.49239e-06
IgG1_G1	IgG1_G2NS	-0.18458	1.53528e-06	5
IgG1_G2FS	IgG1_G1FNS	0.184352	1.58233e-06	6
IgG1_G2FNS	IgG2_G1FS	0.182868	1.92391e-06
IgG2_G2NS	IgG4_G1FS	-0.182316	2.06824e-06
IgG2_G1FNS	IgG2_G1NS	0.181982	2.16068e-06	7
IgG1_G2N	IgG2_G1NS	-0.181518	2.29537e-06
IgG1_G1NS	IgG4_G1FS	-0.18151	2.29802e-06
IgG2_G1NS	IgG4_G0FN	0.181492	2.30328e-06
IgG1_G0FN	IgG2_G1F	-0.180413	2.64988e-06
IgG1_G2N	IgG2_G1S	0.18025	2.70621e-06
IgG1_G1S	IgG2_G1FNS	-0.179411	3.01589e-06
IgG2_G1	IgG4_G0F	0.179345	3.04145e-06
IgG1_G1S	IgG4_G1FN	-0.179268	3.07201e-06
IgG1_G2N	IgG4_G2FN	0.178867	3.23454e-06
IgG1_G1FNS	IgG2_G1NS	0.178572	3.35897e-06
IgG2_G2FNS	IgG4_G1FS	-0.178558	3.36543e-06
IgG1_G0F	IgG1_G1FN	0.17848	3.39904e-06	2
IgG1_G2F	IgG1_G2S	0.178296	3.48015e-06	6
IgG1_G1N	IgG4_G1FNS	0.177739	3.73703e-06
IgG2_G2F	IgG2_G1NS	-0.177615	3.79657e-06	6
IgG1_G1FNS	IgG4_G1FNS	0.177186	4.00944e-06	X
IgG1_G2FNS	IgG4_G1FS	-0.176653	4.29027e-06
IgG2_G1NS	IgG4_G2F	-0.175192	5.15981e-06
IgG1_G2FS	IgG1_G1NS	-0.175004	5.28372e-06	7
IgG1_G1FS	IgG4_G2F	-0.174357	5.73002e-06
IgG1_G2S	IgG2_G2N	-0.173877	6.08501e-06
IgG2_G1F	IgG4_G1FS	0.173861	6.09662e-06
IgG2_G0	IgG2_G2N	0.172968	6.81424e-06	3
IgG1_G0F	IgG2_G1FS	0.171317	8.35779e-06
IgG1_G1N	IgG4_G1F	-0.170688	9.02914e-06
IgG1_G2	IgG2_G0	0.170394	9.3599e-06
IgG1_G2	IgG2_G2FS	0.169651	1.02489e-05
IgG2_G1N	IgG2_G2N	0.169155	1.08869e-05	1
IgG1_G0	IgG2_G1FNS	-0.168147	1.23028e-05
IgG1_G1FS	IgG2_G2F	-0.168062	1.24299e-05
IgG2_G0	IgG4_G1FNS	0.167703	1.298e-05
IgG2_G2NS	IgG4_G0FN	-0.167352	1.35398e-05
IgG2_G2NS	IgG4_G2F	0.16713	1.39068e-05
IgG1_G1FS	IgG2_G1NS	0.166529	1.49462e-05
IgG2_G2FN	IgG2_G1FNS	0.165675	1.65495e-05	2
IgG2_G2N	IgG4_G1FNS	0.165674	1.65526e-05
IgG1_G0F	IgG2_G0	0.165385	1.71314e-05
IgG1_G1S	IgG1_G1NS	0.165181	1.75522e-05	5
IgG1_G0FN	IgG2_G2NS	-0.164987	1.79608e-05
IgG2_G2NS	IgG4_G0F	-0.16496	1.80183e-05
IgG1_G2	IgG2_G1F	-0.164933	1.80773e-05
IgG1_G1FS	IgG1_G1S	0.164553	1.8908e-05	5
IgG2_G2FNS	IgG2_G2N	-0.164092	1.99677e-05	8
IgG1_G2N	IgG2_G0	0.163867	2.05046e-05
IgG1_G0F	IgG1_G1NS	-0.162822	2.31843e-05	4
IgG1_G0FN	IgG2_G1	-0.162248	2.47946e-05
IgG1_G0F	IgG1_G1	-0.162122	2.51603e-05	2
IgG1_G2FS	IgG2_G1N	-0.16098	2.8733e-05
IgG1_G1	IgG2_G1N	0.160753	2.94993e-05
IgG1_G2	IgG2_G2FN	0.160701	2.96755e-05
IgG2_G1NS	IgG4_G2FS	-0.16001	3.21413e-05
IgG2_G2FS	IgG2_G1NS	-0.159685	3.33644e-05	7
IgG1_G1	IgG4_G2FS	-0.157938	4.07442e-05
IgG1_G2F	IgG1_G1FN	0.156915	4.57575e-05	4
IgG1_G1	IgG2_G2NS	-0.156461	4.81645e-05
IgG2_G0FN	IgG2_G0	0.156194	4.96367e-05	2
IgG1_G1F	IgG2_G2FS	0.156191	4.96532e-05
IgG2_G1F	IgG4_G2FN	-0.155221	5.53607e-05
IgG2_G2	IgG2_G2NS	-0.155028	5.6572e-05	6
IgG1_G1S	IgG4_G2F	-0.154866	5.76051e-05
IgG1_G1F	IgG4_G2FS	0.154748	5.83656e-05
IgG2_G0N	IgG2_G1N	0.154737	5.84404e-05	1
IgG1_G1FN	IgG2_G1N	-0.15437	6.08766e-05
IgG2_G2FNS	IgG4_G2F	0.154341	6.10754e-05
IgG1_G2F	IgG4_G2FNS	0.154274	6.153e-05
IgG1_G1	IgG4_G0FN	0.154106	6.26951e-05
IgG1_G2F	IgG1_G1NS	-0.153914	6.40458e-05	6
IgG1_G0	IgG4_G1F	0.15385	6.44982e-05
IgG2_G0F	IgG2_G1N	0.152925	7.14524e-05	3
IgG1_G1FS	IgG2_G0N	-0.152744	7.28964e-05
IgG1_G1F	IgG2_G2N	-0.152357	7.60693e-05
IgG1_G2FS	IgG4_G1FNS	-0.152071	7.84965e-05
IgG1_G1S	IgG4_G0FN	0.151807	8.07944e-05
IgG1_G0N	IgG4_G1FNS	0.151567	8.29492e-05
IgG1_G1FN	IgG2_G1NS	0.151178	8.65509e-05
IgG2_G0F	IgG2_G1	-0.151113	8.71656e-05	2
IgG2_G1FN	IgG2_G2N	0.14965	0.000102178	6
IgG2_G1F	IgG2_G1NS	-0.149564	0.000103135	5
IgG1_G1S	IgG4_G2FS	-0.148316	0.00011796
IgG2_G0	IgG4_G1FN	0.148232	0.00011902
IgG1_G2N	IgG2_G1F	-0.147068	0.000134759
IgG1_G2FS	IgG1_G2	0.146699	0.00014016	6
IgG1_G1F	IgG2_G1FN	0.146411	0.000144496
IgG1_G1FS	IgG1_G0N	-0.146406	0.000144578	4
IgG1_G1	IgG4_G0F	0.146395	0.000144742
IgG1_G0F	IgG2_G2N	0.146085	0.000149563
IgG2_G1FNS	IgG4_G1FNS	0.146016	0.000150657	X
IgG2_G2N	IgG2_G1NS	0.145244	0.000163436	2
IgG1_G1S	IgG2_G2N	0.144519	0.000176333
IgG1_G1FN	IgG4_G1FS	-0.144234	0.000181664
IgG1_G2N	IgG2_G0FN	-0.143956	0.00018701
IgG1_G0	IgG1_G2	0.143781	0.000190461	2
IgG2_G1FS	IgG2_G2N	-0.143687	0.000192323	6
IgG2_G1FNS	IgG2_G0N	-0.1426	0.000215272	5
IgG2_G1FS	IgG4_G2FN	-0.141856	0.00023243
IgG1_G1FN	IgG4_G0FN	0.14147	0.000241837
IgG1_G1FN	IgG2_G1FS	0.141193	0.000248794
IgG2_G2F	IgG2_G1N	-0.140909	0.000256137	5
IgG1_G1N	IgG1_G2NS	-0.140763	0.000259964	2
IgG1_G0F	IgG2_G1	-0.140414	0.000269378
IgG1_G2N	IgG2_G0N	0.140327	0.000271799
IgG1_G2FN	IgG2_G1F	0.140313	0.00027217
IgG1_G1N	IgG2_G0FN	0.139963	0.000282022
IgG2_G1F	IgG2_G2FN	0.139888	0.000284193	4
IgG2_G1N	IgG4_G1FS	-0.139459	0.000296811
IgG4_G2FN	IgG4_G1FNS	0.138874	0.000314872	2
IgG4_G1FS	IgG4_G2FS	0.138334	0.000332475	3
IgG2_G1N	IgG4_G0F	0.138188	0.000337395
IgG2_G1FS	IgG4_G1F	0.137939	0.000345904
IgG2_G0FN	IgG2_G2NS	-0.137133	0.000374917	6
IgG1_G2FN	IgG2_G1FS	0.136493	0.00039956
IgG1_G2FN	IgG2_G2NS	0.13644	0.000401655
IgG1_G1NS	IgG4_G1FN	0.136415	0.000402653
IgG2_G1S	IgG4_G2FS	-0.13614	0.000413798
IgG2_G2S	IgG4_G0F	-0.135671	0.000433418
IgG1_G0F	IgG2_G1FNS	0.134599	0.000481587
IgG2_G1N	IgG4_G2FN	-0.134113	0.000505027
IgG1_G0F	IgG2_G1NS	0.134023	0.000509501
IgG1_G0F	IgG1_G1FNS	0.133727	0.000524401	3
IgG2_G1S	IgG4_G2FN	-0.133695	0.000526045
IgG1_G2NS	IgG2_G1S	-0.133222	0.00055081
IgG1_G2F	IgG2_G1N	-0.133102	0.000557243
IgG1_G0F	IgG2_G0N	0.132947	0.000565641
IgG1_G1FN	IgG1_G2NS	-0.132804	0.000573576	7
IgG2_G1FS	IgG4_G2FNS	-0.132482	0.000591684
IgG1_G1N	IgG2_G1FN	-0.131341	0.000660289
IgG2_G2S	IgG4_G2FN	0.131337	0.000660557
IgG2_G1S	IgG4_G0FN	0.131242	0.000666595
IgG2_G1FNS	IgG2_G1N	-0.131198	0.000669396	6
IgG2_G1	IgG4_G2FN	-0.129857	0.000760629
IgG1_G2N	IgG4_G1FNS	0.129347	0.000798242
IgG1_G2FS	IgG2_G1NS	-0.128545	0.000860872
IgG1_G1F	IgG1_G0FN	0.128398	0.000872811	2
IgG2_G1FS	IgG4_G1FNS	-0.127323	0.000965102
IgG2_G2S	IgG4_G0FN	-0.127149	0.000980921
IgG1_G2F	IgG2_G1NS	-0.127095	0.000985846
IgG1_G2S	IgG1_G2NS	-0.126496	0.00104219	7
IgG1_G1F	IgG2_G2NS	0.12614	0.00107705
IgG2_G2NS	IgG4_G2FS	0.125326	0.00116089
IgG1_G2F	IgG1_G2N	-0.124721	0.00122711	6
IgG1_G1F	IgG1_G1FNS	0.124197	0.00128712	4
IgG1_G2FNS	IgG1_G2	-0.124044	0.00130525	7
IgG1_G0N	IgG1_G2N	0.123516	0.00136936	2
IgG1_G0N	IgG2_G1FN	0.12335	0.00139005
IgG1_G2	IgG2_G2N	-0.123068	0.00142598
IgG2_G1	IgG4_G1FNS	0.122982	0.00143716
IgG1_G1S	IgG2_G2	0.122181	0.00154462
IgG1_G1FS	IgG1_G2FS	0.121434	0.0016514	3
IgG2_G1S	IgG4_G2F	-0.120897	0.00173227
IgG1_G2S	IgG4_G1F	-0.120316	0.00182403
IgG1_G1FS	IgG2_G0	-0.120057	0.00186633
IgG1_G2S	IgG2_G1NS	-0.119906	0.00189139
IgG2_G2N	IgG4_G2FN	-0.11909	0.0020321
IgG2_G1	IgG4_G2FS	-0.118546	0.00213121
IgG1_G2NS	IgG2_G1N	0.118397	0.00215923
IgG2_G0	IgG2_G1NS	-0.118343	0.00216944	3
IgG1_G1F	IgG2_G2FN	-0.118327	0.00217253
IgG2_G1F	IgG2_G2N	-0.117804	0.00227376	5
IgG2_G0	IgG4_G1F	0.117332	0.00236873
IgG1_G2FN	IgG2_G1FNS	0.117015	0.00243465
IgG2_G0FN	IgG4_G1FNS	0.116378	0.00257194
IgG1_G2	IgG1_G2NS	-0.116321	0.00258451	6
IgG2_G2F	IgG4_G1FS	-0.115848	0.00269173
IgG2_G1N	IgG4_G2FS	-0.115678	0.00273114
IgG2_G0	IgG4_G2FNS	-0.115602	0.00274886
IgG1_G2S	IgG4_G1FS	-0.115574	0.00275557
IgG1_G1F	IgG4_G0F	0.115103	0.00286853
IgG1_G1S	IgG2_G1NS	-0.114847	0.00293165
IgG1_G1N	IgG4_G0F	0.114723	0.00296282
IgG2_G1	IgG4_G0FN	0.114613	0.00299055
IgG1_G2N	IgG4_G0F	-0.11452	0.00301422
IgG1_G1N	IgG2_G0F	-0.113375	0.0033201
IgG1_G2FS	IgG1_G2N	-0.113335	0.00333136	7
IgG2_G2FN	IgG2_G2NS	0.112186	0.00366731	8
IgG4_G1F	IgG4_G2FS	0.111943	0.00374224	2
IgG1_G0	IgG4_G1FNS	0.111668	0.00382865
IgG2_G2	IgG4_G2FNS	0.111647	0.00383529
IgG2_G2NS	IgG4_G2FN	0.110752	0.00412979
IgG2_G1N	IgG4_G1FN	-0.110717	0.00414182
IgG2_G1FNS	IgG4_G2FS	-0.110596	0.0041832
IgG2_G0F	IgG2_G1FNS	0.110395	0.00425279	3
IgG1_G1FNS	IgG4_G0FN	0.110233	0.0043097
IgG1_G0	IgG1_G2NS	-0.110189	0.00432549	4
IgG1_G2NS	IgG2_G0N	-0.110122	0.00434911
IgG1_G2FN	IgG1_G2NS	-0.10929	0.0046552	8
IgG1_G1FNS	IgG2_G2FS	0.10894	0.00478925
IgG1_G2NS	IgG4_G0F	0.108496	0.00496493
IgG2_G0N	IgG4_G2FNS	-0.108442	0.00498652
IgG1_G1NS	IgG2_G1FS	-0.107822	0.00524238
IgG2_G2FS	IgG4_G1F	-0.106877	0.00565514
IgG2_G1FN	IgG2_G2FNS	0.106647	0.00575965	2
IgG1_G2NS	IgG2_G2NS	0.105726	0.00619689	X
IgG2_G1FNS	IgG4_G0FN	0.105589	0.00626476
IgG1_G2S	IgG2_G2FNS	0.105335	0.00639154
IgG2_G0F	IgG2_G0N	0.105211	0.00645416	2
IgG1_G0FN	IgG4_G1FNS	0.104058	0.00706515
IgG1_G1FN	IgG4_G0F	-0.103344	0.00746922
IgG1_G0N	IgG2_G1N	0.103258	0.00751942
IgG1_G1FNS	IgG4_G2FS	-0.103196	0.00755532
IgG1_G1FNS	IgG4_G0F	-0.10297	0.00768875
IgG1_G1FNS	IgG4_G2FN	0.102868	0.00774971
IgG1_G1FS	IgG4_G1FN	-0.101448	0.00864383
IgG2_G2S	IgG4_G1FN	-0.101335	0.00871859
IgG2_G1F	IgG4_G2FNS	-0.10072	0.00913665
IgG1_G0	IgG4_G1FS	0.100319	0.00941933
IgG2_G2S	IgG4_G2F	0.0998795	0.00973727
IgG1_G2FS	IgG2_G2S	0.0997528	0.00983077
IgG1_G0F	IgG2_G1F	0.0997504	0.0098325
IgG1_G0F	IgG2_G2NS	-0.099695	0.00987362
IgG2_G2FS	IgG2_G2NS	0.0996409	0.00991397	8
IgG2_G1S	IgG2_G1NS	-0.0995466	0.0099846	5
IgG1_G2S	IgG2_G0	0.0992314	0.0102239
IgG1_G1NS	IgG4_G1F	-0.0987712	0.0105823
IgG2_G2FS	IgG4_G1FNS	-0.0983488	0.0109212
IgG1_G2FNS	IgG1_G1NS	0.0975789	0.0115635	8
IgG1_G1NS	IgG2_G2FS	-0.0974874	0.0116421
IgG1_G1NS	IgG4_G2FS	-0.0972187	0.0118754
IgG1_G1S	IgG4_G1FNS	0.0968591	0.0121942
IgG1_G2FS	IgG2_G2	0.0965986	0.0124298
IgG1_G1	IgG2_G0FN	-0.0964703	0.0125473
IgG1_G2FN	IgG1_G2S	0.0961791	0.0128177	7
IgG1_G2	IgG1_G1NS	-0.0958367	0.0131421	5
IgG1_G1FS	IgG2_G2FNS	-0.0957758	0.0132006
IgG1_G1FS	IgG2_G1S	-0.0951871	0.0137776
IgG2_G2NS	IgG4_G1FN	-0.0951606	0.0138041
IgG1_G1NS	IgG2_G2S	-0.0949782	0.0139877
IgG1_G0N	IgG2_G1FNS	-0.0946565	0.0143168
IgG1_G1F	IgG2_G2FNS	-0.0941833	0.014813
IgG1_G2	IgG2_G1N	0.0937891	0.015238
IgG1_G1FS	IgG4_G1FNS	-0.0937519	0.0152786
IgG1_G0FN	IgG4_G1FS	0.0935652	0.0154841
IgG2_G2	IgG4_G0F	-0.0935423	0.0155094
IgG1_G2F	IgG4_G1F	0.0932136	0.0158776
IgG1_G1NS	IgG2_G1N	0.0929641	0.0161621
IgG1_G1NS	IgG2_G0FN	0.092867	0.0162741
IgG1_G1FS	IgG4_G0FN	0.0927416	0.0164196
IgG1_G0N	IgG1_G2NS	-0.0926329	0.0165467	3
IgG2_G1S	IgG4_G1F	0.0925644	0.0166272
IgG1_G2FNS	IgG2_G1N	-0.0923974	0.0168251
IgG1_G2NS	IgG4_G2FN	-0.0918937	0.0174342
IgG1_G1	IgG4_G2FN	-0.0912691	0.0182162
IgG1_G1FS	IgG4_G2FS	-0.0910165	0.0185411
IgG4_G1F	IgG4_G0FN	-0.0901962	0.0196313	2
IgG2_G1	IgG4_G1F	0.0890912	0.0211877
IgG1_G2N	IgG2_G2S	0.0881242	0.0226368
IgG1_G2NS	IgG2_G1	-0.0880406	0.022766
IgG1_G1S	IgG2_G1FS	-0.0879976	0.0228327
IgG2_G1F	IgG2_G0FN	-0.0875639	0.0235151	2
IgG1_G2NS	IgG4_G2FNS	0.0873713	0.0238239
IgG1_G2NS	IgG2_G1FN	-0.0871579	0.0241699
IgG2_G2N	IgG4_G1F	-0.0868862	0.0246169
IgG1_G2NS	IgG4_G1FN	-0.0867249	0.0248855
IgG2_G1	IgG4_G2F	-0.086723	0.0248887
IgG1_G2F	IgG2_G2	0.0862173	0.0257476
IgG1_G2NS	IgG2_G2F	0.0857593	0.0265475
IgG1_G1F	IgG2_G1N	-0.0854061	0.027179
IgG1_G1FS	IgG1_G2NS	-0.0851553	0.027635	7
IgG1_G2N	IgG2_G1FNS	-0.0850563	0.0278169
IgG2_G2F	IgG2_G1FNS	-0.0848647	0.028172	5
IgG1_G1FN	IgG2_G1F	0.0841531	0.0295244
IgG1_G2N	IgG2_G2FN	0.0839916	0.0298389
IgG2_G1FNS	IgG4_G2FNS	0.0837857	0.0302442
IgG2_G2NS	IgG4_G1F	-0.0833362	0.0311453
IgG2_G2FNS	IgG4_G1FN	0.0831934	0.0314363
IgG2_G2FN	IgG2_G2	-0.0830213	0.03179	6
IgG1_G2F	IgG2_G1FNS	-0.0828484	0.0321489
IgG1_G2FNS	IgG2_G1F	0.0824237	0.0330453
IgG1_G0	IgG2_G2	0.0816929	0.0346376
IgG1_G2NS	IgG2_G2FS	0.0813411	0.0354271
IgG1_G1NS	IgG2_G2	-0.0811907	0.0357694
IgG2_G1N	IgG4_G0FN	0.0802693	0.0379276
IgG1_G0N	IgG2_G1NS	0.080109	0.0383143
IgG2_G1FS	IgG4_G2F	0.079551	0.039686
IgG1_G1FN	IgG1_G2FS	0.0782979	0.0429187	5
IgG2_G2F	IgG2_G2S	-0.0781589	0.0432907	6
IgG1_G2FN	IgG4_G1FNS	-0.0779098	0.043964
IgG1_G1	IgG4_G2F	-0.0777232	0.0444742
IgG2_G1F	IgG2_G1FN	0.0774824	0.0451398	3
IgG1_G1	IgG1_G1NS	-0.0764492	0.0480916	4
IgG2_G1	IgG2_G2N	0.0759591	0.0495476	4
IgG1_G0	IgG1_G2N	0.0759422	0.0495986	3
IgG2_G2	IgG2_G2N	0.074732	0.0533556	5
IgG1_G1NS	IgG4_G0FN	0.0742891	0.0547882
IgG2_G2FS	IgG2_G1FNS	0.0732072	0.0584237	6
IgG1_G2NS	IgG4_G2FS	-0.0730081	0.0591141
IgG1_G1	IgG2_G1NS	-0.072643	0.0603973
IgG2_G1NS	IgG4_G1F	-0.0715172	0.0645007
IgG2_G1S	IgG4_G1FNS	0.0713971	0.0649515
IgG2_G1FN	IgG2_G2FN	0.0712779	0.0654017	1
IgG1_G1NS	IgG2_G1NS	0.0712339	0.0655686	X
IgG1_G1FNS	IgG2_G1F	-0.0708569	0.0670123
IgG2_G0FN	IgG2_G1S	-0.0707395	0.0674672	4
IgG1_G0F	IgG4_G1FNS	-0.0706303	0.0678924
IgG2_G2N	IgG2_G1S	0.070267	0.0693234	5
IgG2_G0	IgG4_G1FS	0.0698627	0.0709452
IgG2_G2	IgG4_G2FN	0.0697784	0.0712872
IgG1_G0F	IgG4_G1FN	0.0691972	0.0736815
IgG1_G1	IgG2_G0F	-0.0690378	0.0743496
IgG2_G1N	IgG4_G1FNS	0.0690278	0.0743917
IgG1_G0FN	IgG2_G1N	-0.0683743	0.0771838
IgG1_G1FNS	IgG4_G2FNS	0.0683657	0.0772212
IgG2_G1N	IgG2_G2S	-0.0671904	0.0824588	5
IgG1_G1F	IgG1_G2FN	0.0662414	0.0868944	4
IgG2_G1	IgG4_G1FN	-0.0662398	0.0869021
IgG1_G2S	IgG2_G2NS	-0.0661797	0.0871892
IgG1_G2F	IgG1_G2NS	-0.06598	0.0881491	7
IgG1_G1S	IgG4_G2FNS	-0.0654831	0.090575
IgG1_G1	IgG4_G1FNS	0.0653352	0.0913075
IgG1_G1	IgG4_G1F	0.0641725	0.0972308
IgG1_G2FN	IgG1_G2	0.0638946	0.0986911	6
IgG1_G1	IgG2_G2N	0.0636937	0.0997572
IgG1_G0	IgG1_G1NS	-0.0632285	0.102262	3
IgG1_G1NS	IgG2_G2FN	0.0628523	0.104324
IgG1_G1F	IgG2_G0FN	-0.0628454	0.104362
IgG4_G2F	IgG4_G1FS	0.0623962	0.106868	2
IgG2_G0N	IgG2_G1NS	0.0623088	0.107361	2
IgG1_G2N	IgG2_G2NS	0.0618666	0.109882
IgG2_G1FNS	IgG4_G2FN	0.0612089	0.113719
IgG1_G1N	IgG4_G2FNS	0.0609232	0.115419
IgG1_G1FNS	IgG2_G2N	0.0592115	0.12602
IgG1_G2N	IgG2_G2FNS	-0.0592037	0.12607
IgG1_G0	IgG1_G2S	0.0589085	0.127973	3
IgG1_G2NS	IgG4_G2F	-0.0582841	0.132072
IgG1_G1	IgG4_G1FN	0.0580388	0.13371
IgG2_G2FNS	IgG2_G1NS	0.05777	0.135522	8
IgG2_G1FN	IgG4_G1FS	0.0577036	0.135973
IgG2_G1FNS	IgG4_G0F	-0.057686	0.136092
IgG2_G2S	IgG4_G1F	-0.0575963	0.136703
IgG1_G2FNS	IgG2_G2	-0.0572335	0.139196
IgG1_G1FNS	IgG2_G2F	-0.0570858	0.140221
IgG2_G0FN	IgG4_G1F	-0.0570619	0.140387
IgG1_G1	IgG4_G1FS	-0.0560844	0.147323
IgG1_G2F	IgG4_G1FS	-0.0557702	0.149607
IgG1_G1FS	IgG2_G2FS	-0.055535	0.151334
IgG1_G2NS	IgG2_G1FS	0.0554962	0.15162
IgG1_G1NS	IgG4_G2FNS	0.0550253	0.155129
IgG1_G1NS	IgG2_G0N	0.0550214	0.155158
IgG1_G1NS	IgG4_G1FNS	0.0546795	0.157744
IgG2_G1FN	IgG2_G2NS	-0.0543391	0.160351	7
IgG1_G2S	IgG1_G1NS	-0.0543189	0.160507	6
IgG2_G1FN	IgG4_G2FN	-0.0541442	0.161859
IgG1_G0F	IgG2_G1N	-0.0539916	0.163046
IgG1_G2F	IgG1_G1FS	0.0539607	0.163287	2
IgG1_G2FNS	IgG4_G1FN	-0.0538686	0.164008
IgG1_G2N	IgG1_G1S	0.0534999	0.166916	5
IgG2_G2S	IgG2_G1NS	-0.0529641	0.171213	6
IgG1_G2NS	IgG2_G2FN	-0.0529603	0.171244
IgG2_G2S	IgG4_G1FNS	0.0528177	0.172401
IgG1_G2	IgG2_G2NS	-0.0528158	0.172417
IgG2_G2	IgG4_G1FNS	0.0528104	0.172461
IgG1_G2N	IgG2_G2FS	-0.0527428	0.173011
IgG1_G1FNS	IgG1_G1NS	0.0524566	0.175358	7
IgG1_G2NS	IgG4_G1FNS	0.0521252	0.178104
IgG1_G1S	IgG2_G2NS	0.0520144	0.17903
IgG1_G2NS	IgG2_G1FNS	0.0519658	0.179437
IgG2_G1FS	IgG2_G2NS	0.0519227	0.179799	7
IgG1_G0	IgG2_G2S	0.051696	0.181709
IgG1_G1NS	IgG4_G2FN	0.0510129	0.187557
IgG2_G1FS	IgG4_G0F	-0.0500122	0.196372
IgG1_G1NS	IgG2_G2NS	0.0497512	0.19872
IgG2_G2FNS	IgG4_G1FNS	0.0495354	0.200678
IgG1_G1N	IgG1_G1NS	0.0492465	0.203319	1
IgG2_G0F	IgG4_G1FNS	-0.0491999	0.203748
IgG2_G2	IgG4_G1F	0.0490443	0.205183
IgG1_G1NS	IgG2_G1	-0.0487719	0.207713
IgG2_G2FN	IgG4_G1FN	0.0487273	0.20813
IgG1_G0F	IgG2_G1S	0.0484587	0.210651
IgG1_G0F	IgG1_G2NS	0.0479938	0.215066	5
IgG2_G2N	IgG4_G2FNS	-0.0472034	0.222725
IgG4_G0F	IgG4_G1FNS	-0.046594	0.228761	3
IgG1_G1S	IgG2_G1F	0.0464823	0.229881
IgG1_G2F	IgG2_G2S	0.0460087	0.234668
IgG1_G1FN	IgG2_G2NS	0.0459442	0.235325
IgG1_G2NS	IgG2_G2	-0.0459128	0.235645
IgG1_G2	IgG2_G2FNS	-0.0453267	0.241684
IgG1_G2NS	IgG4_G1FS	-0.0449988	0.245111
IgG1_G2NS	IgG2_G0	-0.0443781	0.251688
IgG1_G2FN	IgG2_G1FN	0.0440627	0.255077
IgG1_G2FN	IgG1_G2N	0.0432963	0.263443	7
IgG2_G2FS	IgG2_G2S	0.0432921	0.26349	7
IgG1_G1FN	IgG2_G2F	0.0421921	0.275825
IgG1_G2FNS	IgG2_G1NS	-0.0413388	0.285662
IgG1_G2N	IgG4_G2FS	-0.0413104	0.285993
IgG2_G0N	IgG4_G1F	-0.0412944	0.28618
IgG1_G1F	IgG1_G2NS	-0.0412935	0.286191	6
IgG2_G1N	IgG4_G1F	0.0411429	0.287953
IgG1_G2	IgG2_G0N	0.0406516	0.293753
IgG2_G1F	IgG2_G2FNS	0.0406185	0.294147	5
IgG4_G0F	IgG4_G1FN	0.0405141	0.295391	2
IgG1_G2FNS	IgG1_G2NS	0.0404064	0.296678	9
IgG1_G0FN	IgG1_G1NS	-0.0404031	0.296718	5
IgG1_G2	IgG4_G1F	-0.0403199	0.297714
IgG1_G2NS	IgG2_G0FN	0.0402548	0.298495
IgG2_G1S	IgG4_G2FNS	-0.0401193	0.300126
IgG2_G1FS	IgG2_G1NS	0.03911	0.312459	6
IgG1_G2	IgG4_G1FNS	-0.0388331	0.3159
IgG1_G2FS	IgG4_G1F	-0.0379143	0.327495
IgG2_G1NS	IgG4_G0F	0.0373662	0.334541
IgG1_G2NS	IgG4_G1F	-0.0373133	0.335227
IgG2_G2S	IgG4_G1FS	0.037309	0.335283
IgG1_G0N	IgG1_G1NS	0.0372413	0.33616	2
IgG1_G1FS	IgG1_G2FNS	-0.0371623	0.337186	6
IgG1_G1	IgG4_G2FNS	-0.0369711	0.33968
IgG4_G2F	IgG4_G2FNS	0.0367773	0.342219	6
IgG1_G1NS	IgG4_G2F	-0.0361553	0.350451
IgG1_G2FNS	IgG2_G1FN	-0.0361033	0.351145
IgG1_G1FN	IgG4_G1FNS	0.0360116	0.352371
IgG1_G1NS	IgG2_G2N	0.0359729	0.352888
IgG1_G1FS	IgG1_G0	-0.0357408	0.356005	3
IgG1_G1F	IgG1_G1S	0.0355037	0.359207	4
IgG2_G2FN	IgG4_G1FNS	-0.0354558	0.359856
IgG1_G1NS	IgG2_G1FNS	0.0343416	0.375161
IgG1_G1S	IgG1_G2S	0.0341162	0.378306	3
IgG2_G2S	IgG4_G2FNS	0.0330704	0.393105
IgG1_G1NS	IgG2_G1FN	0.0330092	0.393982
IgG2_G1F	IgG2_G1FNS	-0.0325572	0.400493	4
IgG2_G1FN	IgG4_G1FNS	-0.0324448	0.402122
IgG1_G1S	IgG2_G0FN	0.0324137	0.402573
IgG1_G1FNS	IgG4_G1FS	0.0323628	0.403313
IgG2_G1NS	IgG2_G2NS	0.0316819	0.413285	3
IgG2_G1N	IgG4_G2F	-0.0313769	0.417799
IgG1_G1NS	IgG4_G0F	-0.031298	0.418971
IgG1_G2F	IgG1_G1FNS	0.0311904	0.420572	5
IgG2_G0F	IgG4_G1FN	-0.0310294	0.422976
IgG2_G0F	IgG2_G1S	-0.0307552	0.427089	3
IgG1_G1NS	IgG2_G2F	-0.0304309	0.431981
IgG1_G2FN	IgG1_G1NS	0.0291909	0.450985	7
IgG2_G1FN	IgG4_G1F	-0.0289607	0.454566
IgG1_G2	IgG1_G0N	0.0286494	0.459431	3
IgG1_G1FS	IgG2_G2NS	-0.0280991	0.468103
IgG2_G1S	IgG4_G1FS	0.0280502	0.468878
IgG1_G2NS	IgG2_G2FNS	-0.0277656	0.473404
IgG1_G1N	IgG4_G2FN	0.0276729	0.474882
IgG1_G2NS	IgG4_G0FN	0.0268267	0.488498
IgG2_G1S	IgG4_G1FN	-0.0266523	0.49133
IgG1_G2FN	IgG2_G2	-0.0265128	0.493602
IgG2_G0FN	IgG2_G1N	-0.0263961	0.495506	4
IgG1_G1FN	IgG2_G0F	0.0262559	0.4978
IgG1_G1F	IgG1_G2FNS	0.0260739	0.500785	5
IgG2_G2FNS	IgG2_G2S	-0.0256824	0.507239	8
IgG1_G2FN	IgG2_G1NS	-0.0249224	0.519892
IgG2_G2N	IgG4_G1FS	-0.0239068	0.537048
IgG4_G0FN	IgG4_G1FS	-0.0236237	0.541881	3
IgG2_G1	IgG4_G2FNS	0.0235423	0.543275
IgG1_G2N	IgG4_G1FN	0.0228067	0.555949
IgG1_G2	IgG1_G1S	0.0226075	0.559405	2
IgG1_G2S	IgG2_G1N	-0.022496	0.561345
IgG2_G1NS	IgG4_G1FNS	-0.0222839	0.565043
IgG2_G2F	IgG4_G1F	0.0216954	0.575365
IgG1_G0	IgG2_G1FN	0.0216509	0.576148
IgG1_G1FNS	IgG2_G0F	-0.02144	0.57987
IgG1_G2NS	IgG2_G1NS	-0.0214174	0.580271
IgG2_G1FN	IgG2_G0N	-0.0213489	0.581482	4
IgG1_G0FN	IgG1_G1S	0.0210819	0.586218	4
IgG1_G0N	IgG1_G2S	-0.0203306	0.599638	4
IgG2_G0F	IgG2_G1NS	-0.0198334	0.608593	4
IgG1_G1FN	IgG2_G2N	-0.0195345	0.614006
IgG1_G1S	IgG2_G2S	0.0191238	0.621478
IgG2_G0N	IgG4_G1FS	-0.0188878	0.625789
IgG2_G1NS	IgG4_G1FS	0.0185585	0.631825
IgG1_G2FN	IgG4_G1FN	0.0185514	0.631955
IgG1_G1NS	IgG2_G0F	0.018409	0.634574
IgG1_G0N	IgG2_G2	-0.0177605	0.646556
IgG2_G1	IgG4_G1FS	0.01744	0.652511
IgG1_G1NS	IgG2_G0	-0.0172015	0.656958
IgG2_G1F	IgG2_G1N	0.0165606	0.668965	4
IgG4_G1FN	IgG4_G2FNS	-0.0160154	0.679246	2
IgG1_G2FS	IgG1_G2NS	-0.0158797	0.681815	8
IgG1_G2N	IgG4_G0FN	-0.0158464	0.682447
IgG2_G2N	IgG2_G2S	-0.0158039	0.683252	6
IgG1_G0	IgG2_G1NS	0.0157632	0.684024
IgG2_G2	IgG4_G1FS	-0.0155405	0.688252
IgG1_G1N	IgG2_G1NS	-0.0154935	0.689146
IgG1_G2FS	IgG4_G1FS	0.015153	0.695634
IgG2_G2FS	IgG2_G2	0.0150979	0.696685	6
IgG1_G0N	IgG4_G1FS	0.0136409	0.724704
IgG1_G1FN	IgG4_G2FNS	0.0135672	0.726131
IgG1_G0FN	IgG2_G1FS	-0.013367	0.730014
IgG1_G2S	IgG4_G1FNS	-0.0125394	0.746135
IgG1_G2FNS	IgG1_G2N	0.0124723	0.747448	8
IgG1_G0FN	IgG4_G1F	-0.0121825	0.753123
IgG2_G1FNS	IgG4_G1FS	0.0116306	0.763968
IgG1_G2FN	IgG2_G2S	0.0113476	0.769547
IgG1_G0FN	IgG1_G1N	-0.0105462	0.785411	4
IgG1_G1FN	IgG1_G1NS	0.0103479	0.789349	6
IgG1_G1FNS	IgG2_G2NS	0.0099895	0.796483
IgG1_G2S	IgG2_G0N	0.00991355	0.797996
IgG2_G2FN	IgG2_G2S	-0.00973828	0.801493	7
IgG1_G2N	IgG2_G2F	-0.00966879	0.80288
IgG2_G2NS	IgG4_G1FNS	-0.00962697	0.803715
IgG2_G1NS	IgG4_G2FN	0.00929103	0.810432
IgG1_G1FNS	IgG1_G2NS	-0.00918195	0.812616	8
IgG2_G0FN	IgG4_G1FS	0.00916674	0.812921
IgG2_G1F	IgG4_G0F	0.0090001	0.816261
IgG1_G0N	IgG4_G1F	0.0086397	0.823495
IgG2_G2FN	IgG2_G1NS	0.00856054	0.825086	7
IgG1_G1NS	IgG2_G1F	0.00796875	0.837002
IgG1_G2FNS	IgG1_G2S	0.00782702	0.839862	8
IgG1_G2FS	IgG2_G1FNS	0.00723942	0.851739
IgG1_G0FN	IgG2_G1S	0.00691807	0.858249
IgG2_G0FN	IgG2_G1FS	-0.00623982	0.87202	3
IgG2_G2F	IgG2_G2	0.00573493	0.882297	5
IgG1_G1NS	IgG2_G1S	0.00571641	0.882674
IgG1_G2FNS	IgG2_G2S	0.00570248	0.882958
IgG1_G1FS	IgG2_G2N	0.00499331	0.897428
IgG2_G2FS	IgG4_G1FS	0.00429998	0.911607
IgG1_G2N	IgG4_G2F	-0.00349657	0.928073
IgG1_G1F	IgG2_G1FNS	0.00297637	0.938751
IgG2_G0F	IgG2_G2NS	-0.00288315	0.940666	5
IgG1_G1FN	IgG2_G2FS	0.00266275	0.945194
IgG1_G2FNS	IgG4_G1FNS	0.00246998	0.949156
IgG1_G0N	IgG2_G2S	-0.00228749	0.952908
IgG1_G1F	IgG2_G1NS	-0.00221048	0.954492
IgG1_G0FN	IgG1_G2NS	0.000876468	0.981947	6
IgG1_G1NS	IgG2_G2FNS	-0.000318827	0.993433

## Sheet: Kor2010_Pcor
Glycan1	Glycan2	Partial correlation coefficient	Pvalue	Pathway distance		FDR threshold (0.01)
IgG1_G0F	IgG1_G0FN	0.714582	2.22045e-16	1		0.000612107
IgG4_G0F	IgG4_G0FN	0.706348	2.22045e-16	1
IgG2_G0F	IgG2_G0FN	0.692796	2.22045e-16	1
IgG4_G2F	IgG4_G2FS	0.65448	2.22045e-16	1
IgG2_G1FN	IgG2_G2FN	0.651898	2.22045e-16	1
IgG4_G1F	IgG4_G2F	0.631572	2.22045e-16	1
IgG2_G1	IgG2_G2	0.607501	2.22045e-16	1
IgG2_G1F	IgG2_G2F	0.579964	2.22045e-16	1
IgG1_G1F	IgG1_G2F	0.535355	2.22045e-16	1
IgG4_G1F	IgG4_G1FS	0.535057	2.22045e-16	1
IgG1_G0	IgG1_G0N	0.532384	2.22045e-16	1
IgG2_G0	IgG2_G1	0.520511	2.22045e-16	1
IgG2_G0	IgG2_G0N	0.518981	2.22045e-16	1
IgG1_G1FN	IgG1_G2FN	0.504711	2.22045e-16	1
IgG2_G2F	IgG2_G2FS	0.487093	2.22045e-16	1
IgG4_G0F	IgG4_G1F	0.485858	2.22045e-16	1
IgG4_G0FN	IgG4_G1FN	0.47582	2.22045e-16	1
IgG1_G0	IgG1_G1	0.472363	2.22045e-16	1
IgG1_G2F	IgG1_G2FS	0.450877	2.22045e-16	1
IgG2_G1S	IgG2_G2S	0.531669	2.22045e-16	3
IgG2_G1FS	IgG2_G2FS	0.521291	2.22045e-16	3
IgG1_G1FNS	IgG1_G2FNS	0.469826	2.22045e-16	3
IgG2_G1F	IgG2_G1FS	0.447281	4.44089e-16	1
IgG1_G1F	IgG1_G1FS	0.43957	1.55431e-15	1
IgG1_G1FS	IgG1_G2FS	0.414978	7.61613e-14	3
IgG2_G2F	IgG2_G2FN	0.400898	6.0707e-13	5
IgG4_G1FS	IgG4_G2FS	0.388081	3.69238e-12	3
IgG2_G0F	IgG2_G1F	0.386068	4.86899e-12	1
IgG2_G0FN	IgG2_G1FN	0.381262	9.3503e-12	1
IgG1_G2	IgG1_G2S	0.377513	1.5443e-11	1
IgG1_G0FN	IgG1_G1FN	0.375652	1.97649e-11	1
IgG4_G1F	IgG4_G2FS	-0.373598	2.59013e-11	2
IgG1_G1	IgG1_G2	0.364212	8.70113e-11	1
IgG4_G1F	IgG4_G1FN	0.362205	1.12186e-10	3
IgG1_G1	IgG1_G1N	0.360165	1.44976e-10	3
IgG4_G2F	IgG4_G2FN	0.351832	4.05611e-10	5
IgG4_G1F	IgG4_G0FN	-0.349575	5.33179e-10	2
IgG4_G2F	IgG4_G1FS	-0.348071	6.39065e-10	2
IgG4_G1F	IgG4_G2FN	-0.347816	6.58889e-10	4
IgG2_G1F	IgG2_G1FN	0.335677	2.74055e-09	3
IgG1_G1S	IgG1_G2S	0.332398	3.98576e-09	3
IgG1_G2F	IgG1_G2FN	0.331766	4.28208e-09	5
IgG1_G0F	IgG1_G1F	0.318303	1.89767e-08	1
IgG4_G1FN	IgG4_G2FN	0.314003	3.007e-08	1
IgG1_G1FS	IgG1_G1FNS	0.313185	3.27953e-08	5
IgG1_G0N	IgG1_G2N	0.31315	3.29178e-08	2
IgG4_G0F	IgG4_G1FN	-0.303069	9.38335e-08	2
IgG2_G1F	IgG2_G1S	0.289945	3.46194e-07	4
IgG2_G2FS	IgG2_G2FNS	0.286825	4.67698e-07	7
IgG1_G2	IgG1_G1N	0.28654	4.80625e-07	4
IgG2_G2N	IgG2_G2S	0.284251	5.97839e-07	6
IgG2_G2	IgG2_G1N	0.283228	6.58614e-07	4
IgG1_G0N	IgG1_G1N	0.281935	7.43983e-07	1
IgG2_G2	IgG2_G1S	-0.273264	1.65854e-06	2
IgG2_G2FS	IgG2_G2S	0.273005	1.69798e-06	7
IgG1_G0	IgG1_G2N	-0.271035	2.02911e-06	3
IgG1_G2FN	IgG1_G1FS	-0.266281	3.10124e-06	5
IgG2_G2	IgG2_G2S	0.265069	3.45098e-06	1
IgG1_G1F	IgG1_G1FN	0.261972	4.52366e-06	3
IgG2_G1F	IgG2_G2FS	-0.258289	6.21348e-06	2
IgG1_G0F	IgG2_G0F	0.2581	6.31501e-06	X
IgG1_G2FS	IgG1_G2S	0.255115	8.13777e-06	7
IgG2_G2	IgG2_G2N	0.252199	1.03939e-05	5
IgG1_G0FN	IgG2_G0FN	0.24795	1.47688e-05	X
IgG1_G1NS	IgG1_G2NS	0.247017	1.59401e-05	3
IgG1_G1F	IgG1_G1S	0.246151	1.7106e-05	4
IgG2_G1FN	IgG2_G2FS	-0.241294	2.52891e-05	5
IgG1_G1F	IgG1_G2FS	-0.239012	3.03055e-05	2
IgG1_G0F	IgG4_G0F	0.237512	3.41e-05	X
IgG1_G0F	IgG1_G1FN	-0.234508	4.30869e-05	2
IgG1_G1FS	IgG2_G1FS	0.233439	4.67953e-05	X
IgG2_G0N	IgG2_G1N	0.231816	5.29993e-05	1
IgG2_G1F	IgG2_G0FN	-0.23114	5.58068e-05	2
IgG2_G0F	IgG2_G1FN	-0.22774	7.21812e-05	2
IgG4_G2FN	IgG4_G2FS	-0.226695	7.80627e-05	6
IgG4_G1FN	IgG4_G1FS	-0.22584	8.32046e-05	4
IgG1_G2FN	IgG1_G1S	-0.225757	8.37231e-05	6
IgG1_G2FS	IgG1_G2FNS	0.223931	9.58595e-05	7
IgG2_G2FN	IgG2_G1FS	-0.221019	0.000118697	5
IgG1_G0FN	IgG1_G0N	0.220315	0.000124937	3
IgG1_G0	IgG2_G0	0.21966	0.000131009	X
IgG2_G1FNS	IgG2_G2FNS	0.218543	0.000142024	3
IgG1_G2FNS	IgG1_G2N	0.21765	0.00015145	8
IgG2_G2FN	IgG2_G2FNS	0.217382	0.000154387	1
IgG4_G0F	IgG4_G2F	-0.214389	0.000191062	2
IgG2_G2FNS	IgG2_G2NS	0.208019	0.00029783	9
IgG1_G1FN	IgG1_G1N	0.206358	0.000333675	5
IgG2_G2N	IgG2_G2NS	0.204927	0.000367719	1
IgG2_G1FS	IgG2_G2S	-0.201889	0.000450972	6
IgG4_G2FN	IgG4_G2FNS	-0.201041	0.00047716	1
IgG1_G2FS	IgG1_G2N	-0.199448	0.00053024	7
IgG2_G1FS	IgG4_G1FS	0.197258	0.000612107	X
IgG1_G1S	IgG1_G2NS	0.193559	0.000777525	6
IgG1_G2FNS	IgG2_G2FNS	0.193156	0.000797827	X
IgG2_G2N	IgG2_G1NS	0.192625	0.000825361	2
IgG2_G1NS	IgG2_G2NS	0.19216	0.00085016	3
IgG2_G0N	IgG2_G2N	0.190032	0.000972735	2
IgG1_G2FN	IgG1_G1FNS	0.187486	0.00114073	2
IgG1_G1NS	IgG4_G2FNS	0.187367	0.0011492
IgG1_G1F	IgG1_G0FN	-0.187014	0.00117464	2
IgG1_G2FN	IgG1_G2FNS	0.186945	0.00117969	1
IgG2_G1F	IgG2_G2FN	-0.186919	0.00118165	4
IgG1_G2	IgG2_G2	0.185919	0.00125702	X
IgG2_G0	IgG2_G2N	-0.18416	0.00140044	3
IgG1_G0N	IgG2_G0N	0.182616	0.00153852	X
IgG1_G2	IgG1_G1S	-0.181026	0.00169369	2
IgG4_G2FN	IgG4_G1FS	0.180705	0.00172661	5
IgG4_G0FN	IgG4_G2FN	-0.17806	0.00202187	2
IgG1_G2FS	IgG4_G2FS	0.176904	0.00216486	X
IgG2_G1FNS	IgG2_G1S	0.176112	0.00226808	6
IgG1_G1FN	IgG1_G2NS	-0.175855	0.00230248	7
IgG1_G1S	IgG2_G1S	0.175791	0.00231115	X
IgG1_G0F	IgG1_G1FS	0.173619	0.00262278	2
IgG1_G2	IgG1_G1NS	0.171677	0.00293345	5
IgG2_G0	IgG2_G2	-0.168833	0.00344859	2
IgG1_G2S	IgG1_G1NS	-0.16819	0.00357593	6
IgG1_G2N	IgG2_G2S	-0.164872	0.00430303
IgG2_G2F	IgG2_G1S	-0.164799	0.00432052	5
IgG2_G1FN	IgG2_G2FNS	0.164715	0.00434049	2
IgG1_G2	IgG1_G0N	-0.163739	0.00458031	3
IgG1_G1FNS	IgG1_G1S	0.162907	0.00479407	6
IgG2_G1FN	IgG2_G2NS	-0.161593	0.00515009	7
IgG1_G1FN	IgG1_G2S	-0.159916	0.00563876	6
IgG1_G1FNS	IgG1_G2N	0.156185	0.00687822	7
IgG1_G0FN	IgG4_G0F	-0.156053	0.00692612
IgG1_G2F	IgG4_G2F	0.15529	0.0072094	X
IgG4_G1FS	IgG4_G2FNS	-0.154426	0.00754282	6
IgG2_G2N	IgG2_G1S	-0.154264	0.00760671	5
IgG2_G1FS	IgG2_G1FNS	0.153827	0.00778191	5
IgG1_G1FN	IgG1_G2N	-0.151099	0.00895835	6
IgG2_G2FS	IgG2_G1NS	-0.150649	0.00916717	7
IgG2_G1N	IgG2_G1S	0.150608	0.0091862	4
IgG1_G2F	IgG1_G1FNS	-0.14966	0.00964052	5
IgG1_G0F	IgG2_G0FN	-0.149468	0.00973502
IgG1_G1FS	IgG4_G1FS	0.147146	0.0109434	X
IgG2_G2F	IgG2_G2FNS	-0.146464	0.0113231	6
IgG1_G2F	IgG1_G1N	-0.145485	0.0118876	5
IgG2_G0N	IgG2_G2S	-0.140672	0.0150413	4
IgG2_G2FNS	IgG2_G2S	0.139983	0.0155476	8
IgG1_G2FN	IgG2_G2FN	0.139734	0.0157348	X
IgG2_G0	IgG2_G2S	0.138868	0.016399	3
IgG1_G2FS	IgG2_G2FS	0.138355	0.0168044	X
IgG1_G1S	IgG1_G1NS	0.137798	0.0172547	5
IgG1_G2N	IgG2_G2	0.137572	0.0174402
IgG2_G1	IgG2_G2NS	-0.137394	0.0175876	5
IgG1_G0F	IgG1_G2S	-0.136504	0.0183407	4
IgG1_G1	IgG1_G2S	0.136301	0.0185169	2
IgG1_G1FNS	IgG1_G1	-0.133574	0.0210237	5
IgG1_G2S	IgG2_G2S	0.132865	0.0217212	X
IgG2_G2FS	IgG2_G2N	-0.132765	0.0218209	7
IgG1_G0F	IgG4_G0FN	-0.132739	0.0218474
IgG1_G2S	IgG4_G2FNS	0.132671	0.0219157
IgG2_G2F	IgG4_G2F	0.131368	0.0232615	X
IgG1_G2N	IgG2_G0	-0.131251	0.0233851
IgG2_G2FS	IgG2_G1S	0.129928	0.0248306	6
IgG1_G2S	IgG2_G2N	-0.129157	0.0257071
IgG2_G1FS	IgG2_G2NS	-0.128468	0.0265138	7
IgG2_G2	IgG2_G1NS	-0.128224	0.0268037	5
IgG1_G2N	IgG2_G1S	0.128049	0.0270149
IgG1_G2FNS	IgG2_G1S	-0.127919	0.0271713
IgG4_G2F	IgG4_G1FN	-0.12778	0.0273406	4
IgG1_G0	IgG4_G1FS	-0.127391	0.027817
IgG2_G0F	IgG4_G0F	0.12621	0.0293105	X
IgG1_G2	IgG1_G2N	0.125815	0.0298236	5
IgG1_G1F	IgG1_G1NS	-0.124674	0.0313537	5
IgG1_G2FNS	IgG2_G0	0.12458	0.0314817
IgG2_G2F	IgG2_G1FN	-0.124028	0.0322487	4
IgG4_G2FS	IgG4_G2FNS	0.123972	0.032327	7
IgG1_G2F	IgG2_G2F	0.122416	0.0345766	X
IgG2_G1F	IgG2_G2FNS	-0.122322	0.0347168	5
IgG2_G2FN	IgG2_G2FS	0.122099	0.0350523	6
IgG2_G1N	IgG2_G2N	0.1216	0.0358089	1
IgG1_G1FN	IgG2_G1FN	0.121431	0.0360702	X
IgG2_G1FNS	IgG4_G2FNS	-0.120222	0.0379747
IgG1_G2F	IgG1_G1FS	-0.118582	0.0406965	2
IgG1_G1NS	IgG2_G1FNS	0.117814	0.0420268
IgG1_G0N	IgG2_G2N	-0.11777	0.042103
IgG2_G2N	IgG4_G1FNS	0.117632	0.0423468
IgG2_G0FN	IgG4_G0FN	0.117492	0.0425941	X
IgG2_G1S	IgG4_G1F	0.117296	0.0429442
IgG1_G1FN	IgG4_G1FN	0.117031	0.0434192	X
IgG1_G1F	IgG2_G1F	0.116601	0.0441999	X
IgG2_G2FS	IgG2_G2	-0.116584	0.0442315	6
IgG2_G1FS	IgG2_G1S	-0.116315	0.0447272	5
IgG1_G2FNS	IgG2_G0N	-0.116145	0.0450429
IgG2_G2F	IgG2_G1FS	-0.11496	0.0472924	2
IgG2_G1FNS	IgG2_G2S	-0.114466	0.0482576	7
IgG1_G0F	IgG2_G1S	-0.114093	0.0489975
IgG1_G1FN	IgG1_G1NS	0.113966	0.0492517	6
IgG1_G1FN	IgG2_G1FNS	-0.113553	0.050086
IgG1_G1FN	IgG1_G1FNS	0.112865	0.051501	1
IgG1_G2FN	IgG1_G0N	-0.11283	0.0515722	5
IgG2_G2F	IgG2_G2	0.112403	0.0524689	5
IgG1_G0F	IgG1_G1NS	-0.112138	0.0530322	4
IgG1_G2FNS	IgG2_G2N	-0.11169	0.0539941
IgG2_G2FNS	IgG2_G1NS	-0.111684	0.0540068	8
IgG2_G1FN	IgG2_G1FNS	0.11138	0.054667	1
IgG1_G2F	IgG4_G1FN	-0.111124	0.0552312
IgG2_G1FN	IgG2_G1FS	0.110818	0.0559091	4
IgG1_G1FN	IgG1_G1	-0.110796	0.0559577	4
IgG2_G1FS	IgG4_G2FS	0.110576	0.0564493
IgG1_G1N	IgG2_G2	-0.109927	0.0579219
IgG1_G1	IgG2_G1	0.109032	0.0600051	X
IgG1_G1F	IgG1_G1N	-0.108422	0.0614598	4
IgG1_G1F	IgG4_G1F	0.107812	0.0629452	X
IgG1_G0F	IgG1_G0	0.106791	0.0654945	1
IgG1_G2FNS	IgG1_G0N	0.106726	0.0656597	6
IgG2_G1FNS	IgG4_G1FN	0.106673	0.0657938
IgG1_G2FS	IgG4_G1FNS	-0.106571	0.0660556
IgG4_G1FN	IgG4_G1FNS	-0.10619	0.0670329	1
IgG1_G0FN	IgG4_G0FN	0.105537	0.0687416	X
IgG1_G1N	IgG2_G0N	0.105496	0.0688479
IgG2_G2F	IgG2_G1FNS	-0.105135	0.0698087	5
IgG1_G2FN	IgG1_G2NS	0.104969	0.0702539	8
IgG1_G0	IgG1_G2S	-0.104959	0.0702802	3
IgG1_G0N	IgG2_G0F	-0.104384	0.07184
IgG1_G0F	IgG1_G0N	-0.104211	0.072317	2
IgG1_G1N	IgG2_G0F	0.103712	0.0736983
IgG1_G2N	IgG1_G2S	0.103446	0.0744462	6
IgG2_G1F	IgG4_G1F	0.10329	0.0748856	X
IgG1_G2F	IgG1_G2	0.102697	0.0765806	5
IgG1_G1FS	IgG2_G2F	-0.102641	0.0767427
IgG1_G1FN	IgG1_G1S	-0.101611	0.0797643	5
IgG4_G2F	IgG4_G2FNS	-0.101172	0.081083	6
IgG1_G2F	IgG4_G0FN	0.100149	0.0842202
IgG1_G1FN	IgG1_G1FS	0.0996248	0.0858638	4
IgG1_G1N	IgG2_G1N	0.0994594	0.0863883	X
IgG1_G1FS	IgG4_G0F	-0.0991221	0.0874655
IgG2_G2S	IgG2_G2NS	-0.0987478	0.0886734	7
IgG1_G1F	IgG2_G1FS	-0.0987326	0.0887228
IgG1_G1FS	IgG2_G1S	-0.0982393	0.090336
IgG2_G2FNS	IgG2_G2	-0.0980823	0.0908546	7
IgG1_G1	IgG2_G2	-0.0971098	0.0941185
IgG2_G1FNS	IgG2_G2N	0.0968505	0.0950042	7
IgG2_G2FN	IgG4_G0FN	-0.0961485	0.097436
IgG2_G0FN	IgG4_G0F	-0.0957849	0.0987152
IgG1_G1	IgG1_G1NS	-0.0956138	0.0993215	4
IgG2_G1F	IgG2_G2N	0.094308	0.104047	5
IgG1_G2FS	IgG1_G0N	-0.0942304	0.104333	5
IgG1_G1NS	IgG2_G2NS	0.0941495	0.104633
IgG1_G1NS	IgG2_G2S	0.0936084	0.106651
IgG1_G2FS	IgG1_G1S	0.0928668	0.109467	6
IgG2_G0N	IgG4_G2FNS	-0.0928198	0.109648
IgG2_G1FN	IgG2_G1S	-0.0927864	0.109776	5
IgG2_G0F	IgG4_G1FN	-0.0927736	0.109825
IgG1_G2FN	IgG2_G2S	-0.0927722	0.109831
IgG1_G0	IgG1_G1S	0.0921595	0.112207	2
IgG2_G0FN	IgG2_G0N	0.0910299	0.116695	3
IgG1_G1	IgG1_G2NS	-0.0910076	0.116785	5
IgG2_G2FN	IgG2_G1S	-0.0905327	0.118714	6
IgG2_G1FS	IgG4_G1F	-0.0904727	0.118959
IgG1_G0N	IgG1_G2NS	-0.0900378	0.12075	3
IgG1_G1F	IgG1_G2FNS	-0.0897746	0.121845	5
IgG1_G2FNS	IgG2_G2S	0.0889596	0.125282
IgG2_G1NS	IgG4_G1FNS	-0.0886593	0.126567
IgG1_G2F	IgG1_G2N	0.0883669	0.127828	6
IgG1_G1F	IgG2_G1S	0.0883229	0.128019
IgG1_G1NS	IgG4_G1FS	0.0882193	0.128469
IgG2_G1FNS	IgG2_G2NS	0.0865457	0.135904	8
IgG1_G1FNS	IgG2_G2N	-0.086293	0.137055
IgG1_G1FS	IgG2_G0N	0.0862926	0.137057
IgG1_G0	IgG4_G0F	0.0856702	0.139923
IgG1_G1FNS	IgG2_G1S	0.0855106	0.140665
IgG1_G1S	IgG2_G2N	0.0854903	0.14076
IgG1_G1FNS	IgG4_G1FNS	0.0853202	0.141555	X
IgG1_G0FN	IgG1_G1	-0.0852995	0.141652	3
IgG1_G0N	IgG4_G1FN	-0.084596	0.144978
IgG2_G1	IgG2_G2N	-0.0845242	0.14532	4
IgG2_G1FNS	IgG4_G2FS	0.0843989	0.14592
IgG2_G1	IgG2_G0N	0.0843935	0.145946	2
IgG1_G1FS	IgG1_G1N	-0.0843571	0.146121	5
IgG1_G2FNS	IgG1_G1	0.083714	0.149231	6
IgG1_G1	IgG2_G2S	-0.0836242	0.149669
IgG1_G1NS	IgG2_G2FNS	-0.0834847	0.150352
IgG2_G0F	IgG4_G2FS	-0.0830546	0.152472
IgG1_G0F	IgG1_G1N	-0.0820812	0.157354	3
IgG1_G1FN	IgG1_G2FNS	0.0815006	0.160321	2
IgG2_G1F	IgG2_G2S	-0.0813172	0.161268	5
IgG1_G2FS	IgG2_G1FS	-0.0810734	0.162532
IgG1_G0FN	IgG2_G2F	0.0806598	0.164693
IgG1_G2F	IgG1_G2FNS	-0.0805864	0.165079	6
IgG2_G1FS	IgG2_G1N	-0.0805257	0.165399	5
IgG2_G0F	IgG2_G1FS	0.0804631	0.165729	2
IgG1_G1FN	IgG4_G2FS	-0.0802498	0.166857
IgG1_G2FN	IgG4_G1FNS	-0.0793959	0.171432
IgG1_G0FN	IgG1_G1FS	-0.0791046	0.173014	3
IgG2_G2NS	IgG4_G1FN	-0.078927	0.173983
IgG1_G1N	IgG2_G0FN	-0.0788471	0.174421
IgG1_G0F	IgG1_G2N	0.0787826	0.174775	4
IgG1_G2F	IgG4_G1F	-0.0787442	0.174986
IgG2_G2F	IgG2_G2NS	0.0787266	0.175082	7
IgG1_G1NS	IgG2_G1S	-0.0783794	0.176999
IgG1_G2NS	IgG4_G1FNS	0.0782307	0.177824
IgG2_G0FN	IgG2_G1FNS	0.07798	0.179222	2
IgG4_G1FNS	IgG4_G2FNS	-0.0773479	0.182784	3
IgG1_G2S	IgG4_G2FN	0.0772077	0.183581
IgG2_G1FS	IgG2_G1NS	0.0770853	0.184279	6
IgG1_G1F	IgG1_G2S	-0.0769219	0.185213	5
IgG1_G0N	IgG2_G2NS	-0.0768432	0.185664
IgG1_G0	IgG2_G0F	-0.0767738	0.186063
IgG1_G2	IgG2_G0N	-0.0766798	0.186604
IgG1_G0F	IgG1_G2	0.0766638	0.186697	3
IgG1_G1FN	IgG2_G2N	0.0761607	0.189613
IgG1_G2FS	IgG4_G1FS	-0.0758503	0.191429
IgG1_G2FN	IgG1_G1NS	-0.0757574	0.191975	7
IgG2_G0FN	IgG2_G1	-0.075739	0.192083	3
IgG2_G2S	IgG4_G1FN	-0.0756794	0.192434
IgG1_G1NS	IgG2_G2	-0.0754834	0.193592
IgG2_G0	IgG4_G2FNS	0.0753041	0.194656
IgG1_G1FN	IgG1_G0N	-0.0750347	0.196261	4
IgG1_G2FS	IgG2_G2NS	0.0749799	0.19659
IgG1_G2FS	IgG1_G2NS	-0.0749475	0.196784	8
IgG1_G2FNS	IgG2_G0FN	-0.0748897	0.19713
IgG1_G0N	IgG4_G2FN	0.0748181	0.19756
IgG1_G2FNS	IgG1_G2NS	0.0748031	0.19765	9
IgG1_G2S	IgG4_G1F	0.0746853	0.198359
IgG1_G1S	IgG4_G2FNS	-0.0745371	0.199253
IgG1_G1NS	IgG4_G2FS	-0.0745135	0.199396
IgG1_G1FN	IgG2_G2FN	-0.0744915	0.199529
IgG1_G2S	IgG4_G2F	-0.0744124	0.200008
IgG2_G2FS	IgG2_G2NS	-0.0738573	0.203394	8
IgG2_G1NS	IgG4_G0F	0.073793	0.203789
IgG2_G1NS	IgG4_G0FN	-0.0734412	0.205958
IgG2_G1FS	IgG2_G2	0.0731998	0.207457	5
IgG1_G2F	IgG2_G1FS	-0.0730788	0.208211
IgG1_G0FN	IgG1_G2FN	-0.0730496	0.208394	2
IgG1_G2FNS	IgG1_G2	-0.0729322	0.209128	7
IgG2_G2NS	IgG4_G0F	-0.072763	0.210189
IgG1_G0	IgG2_G1	-0.0720598	0.214641
IgG1_G2FS	IgG1_G1	-0.071957	0.215298	5
IgG1_G1F	IgG2_G2N	-0.0719343	0.215443
IgG1_G1F	IgG1_G1	0.0718107	0.216235	3
IgG1_G2FNS	IgG4_G1F	-0.0717377	0.216703
IgG1_G2FNS	IgG2_G2FS	-0.0713392	0.219273
IgG1_G2S	IgG2_G1NS	0.071306	0.219488
IgG1_G2FNS	IgG2_G0F	0.0703503	0.225745
IgG1_G2FS	IgG2_G1N	-0.0703479	0.225761
IgG1_G1FS	IgG1_G1S	-0.0702341	0.226515	5
IgG2_G1F	IgG4_G2FS	-0.0700867	0.227493
IgG2_G1FS	IgG2_G2FNS	0.0697751	0.229572	6
IgG1_G0N	IgG2_G2FNS	-0.0692554	0.233068
IgG2_G2FN	IgG2_G2N	0.0691513	0.233773	7
IgG1_G1F	IgG2_G0F	-0.0689473	0.235159
IgG1_G2S	IgG4_G2FS	0.0688316	0.235947
IgG1_G0F	IgG1_G2FS	-0.0684817	0.238343	3
IgG1_G1FNS	IgG2_G2F	-0.0683514	0.239239
IgG2_G0N	IgG2_G1NS	-0.0683312	0.239379	2
IgG1_G1S	IgG2_G1FS	-0.0681405	0.240695
IgG2_G2FNS	IgG2_G1S	0.067858	0.242655	7
IgG2_G2	IgG2_G0N	-0.0678125	0.242973	3
IgG2_G0F	IgG2_G2FS	-0.0677839	0.243172	3
IgG1_G0F	IgG2_G1FNS	0.0677485	0.243418
IgG1_G0FN	IgG2_G0F	-0.0676409	0.244169
IgG1_G1FNS	IgG2_G1NS	0.0675144	0.245055
IgG1_G1	IgG2_G1FS	0.066666	0.251049
IgG1_G1FS	IgG4_G2F	-0.0666181	0.251391
IgG1_G2N	IgG2_G1FNS	-0.0665979	0.251534
IgG2_G1NS	IgG4_G1F	-0.066083	0.255227
IgG1_G2NS	IgG4_G2F	0.0660385	0.255548
IgG1_G1	IgG4_G0F	-0.0658167	0.257151
IgG2_G2N	IgG4_G2FS	0.0658073	0.257219
IgG1_G2S	IgG2_G0FN	0.0657031	0.257975
IgG4_G0F	IgG4_G2FNS	-0.0656153	0.258613	4
IgG1_G0N	IgG2_G0FN	0.0655951	0.25876
IgG1_G2N	IgG4_G1FS	-0.0655486	0.259098
IgG1_G0F	IgG2_G0N	-0.0652548	0.261244
IgG1_G2	IgG4_G0FN	-0.0651144	0.262274
IgG1_G0F	IgG4_G1FS	-0.0648156	0.264475
IgG1_G2F	IgG2_G2	-0.0646302	0.265846
IgG2_G1F	IgG4_G1FS	-0.0646167	0.265946
IgG2_G0N	IgG4_G1FS	0.0646061	0.266025
IgG1_G1FN	IgG4_G0FN	-0.0645907	0.266139
IgG1_G2	IgG2_G1N	-0.0644382	0.267272
IgG2_G1F	IgG2_G1FNS	-0.0640202	0.270394	4
IgG1_G0	IgG2_G2S	-0.0632348	0.276327
IgG1_G0FN	IgG2_G1FN	-0.0632329	0.276341
IgG1_G1FN	IgG4_G1FNS	0.0630591	0.277666
IgG2_G2S	IgG4_G2FS	-0.0628804	0.279033
IgG2_G2FNS	IgG4_G2FNS	0.0627994	0.279654	X
IgG4_G1F	IgG4_G1FNS	-0.0627779	0.279819	4
IgG1_G0F	IgG1_G2F	-0.0627206	0.280259	2
IgG1_G1N	IgG2_G2FNS	0.0626614	0.280714
IgG1_G0	IgG4_G1FNS	-0.0624827	0.282091
IgG1_G0F	IgG1_G1FNS	-0.0623383	0.283207	3
IgG1_G2N	IgG2_G2FNS	-0.0622604	0.28381
IgG2_G0	IgG2_G1N	-0.0622538	0.283861	2
IgG1_G1	IgG2_G2FN	-0.0621597	0.284591
IgG1_G2	IgG2_G2FN	0.0619418	0.286286
IgG2_G2FN	IgG4_G0F	0.0619024	0.286593
IgG1_G1F	IgG1_G2NS	-0.0617501	0.287783	6
IgG1_G2FN	IgG2_G0	-0.06162	0.288801
IgG2_G2NS	IgG4_G0FN	0.0614776	0.289919
IgG1_G2FN	IgG2_G1F	-0.0614721	0.289962
IgG1_G1S	IgG4_G1FNS	0.0613066	0.291265
IgG1_G0F	IgG4_G2F	-0.061242	0.291776
IgG1_G2FS	IgG1_G1NS	-0.0611972	0.292129	7
IgG1_G2FNS	IgG2_G2F	0.0610473	0.293315
IgG1_G0	IgG2_G1N	-0.060815	0.295159
IgG1_G1FN	IgG2_G2S	0.0607459	0.295709
IgG2_G2F	IgG2_G1	-0.060682	0.296219	4
IgG1_G1	IgG1_G0N	-0.0606256	0.296668	2
IgG1_G1FNS	IgG1_G2	-0.0603183	0.299128	6
IgG1_G2FS	IgG1_G2	-0.0602221	0.299901	6
IgG1_G0FN	IgG1_G2N	-0.0600944	0.300929	5
IgG2_G0FN	IgG4_G2F	0.0600858	0.300998
IgG1_G2F	IgG1_G0	-0.0600103	0.301607	3
IgG1_G2FS	IgG4_G0F	0.0598179	0.303162
IgG2_G2FNS	IgG4_G2F	-0.0597531	0.303687
IgG1_G2FS	IgG4_G0FN	-0.0595192	0.305587
IgG2_G2F	IgG4_G0FN	0.0594481	0.306167
IgG1_G1FS	IgG2_G2N	0.0593965	0.306587
IgG2_G0N	IgG2_G1S	-0.0593099	0.307294	3
IgG2_G2FN	IgG2_G1NS	0.059283	0.307514	7
IgG2_G2FN	IgG4_G2FNS	0.0590316	0.309574
IgG2_G0F	IgG2_G1N	0.0589849	0.309957	3
IgG2_G1N	IgG4_G0FN	0.0589077	0.310592
IgG1_G2FN	IgG1_G2FS	0.0588205	0.31131	6
IgG1_G2	IgG2_G1S	-0.0588164	0.311344
IgG2_G0FN	IgG2_G2S	-0.0583267	0.315396	5
IgG2_G2	IgG4_G0F	0.0581937	0.316503
IgG2_G2FS	IgG4_G1FNS	0.0581416	0.316937
IgG2_G1S	IgG4_G1FS	-0.0579629	0.31843
IgG2_G1	IgG2_G1N	0.0579035	0.318927	3
IgG2_G1FNS	IgG2_G1NS	0.0578288	0.319553	7
IgG2_G1FNS	IgG4_G1FNS	0.0577241	0.320431	X
IgG1_G2FNS	IgG2_G1N	0.0573336	0.323721
IgG1_G2F	IgG1_G2NS	-0.0573331	0.323725	7
IgG2_G0N	IgG2_G2NS	0.0572554	0.324383	3
IgG1_G0	IgG2_G2N	0.0572257	0.324634
IgG2_G0F	IgG2_G2FN	-0.0571945	0.324899	3
IgG1_G2NS	IgG4_G1F	-0.057164	0.325157
IgG2_G2	IgG4_G0FN	-0.0569442	0.327024
IgG1_G2FNS	IgG1_G0	-0.0569216	0.327216	5
IgG1_G2F	IgG2_G1	0.0568766	0.327599
IgG1_G2NS	IgG4_G2FNS	-0.0566644	0.32941
IgG1_G1FNS	IgG2_G2S	-0.0565872	0.33007
IgG1_G2FN	IgG2_G1N	-0.0561901	0.333481
IgG1_G0	IgG2_G0N	-0.056107	0.334197
IgG2_G1FS	IgG4_G2F	-0.0560075	0.335056
IgG1_G0N	IgG1_G1NS	-0.0557996	0.336856	2
IgG2_G1FNS	IgG4_G2FN	0.0556859	0.337843
IgG1_G2	IgG4_G1FN	0.0556709	0.337974
IgG4_G2F	IgG4_G1FNS	-0.055653	0.338129	5
IgG1_G0F	IgG2_G2FNS	0.0556109	0.338496
IgG1_G1FN	IgG2_G2FS	-0.0555318	0.339184
IgG1_G1	IgG4_G0FN	0.0551316	0.342682
IgG4_G0FN	IgG4_G2FS	-0.055063	0.343284	4
IgG2_G1F	IgG2_G0N	-0.0550308	0.343566	3
IgG1_G0F	IgG4_G2FS	0.0549824	0.343991
IgG2_G2S	IgG4_G2F	0.0549553	0.34423
IgG1_G1	IgG2_G1FN	0.0549421	0.344346
IgG2_G0F	IgG4_G0FN	-0.0548694	0.344985
IgG2_G2NS	IgG4_G1FS	-0.0547867	0.345714
IgG1_G1S	IgG4_G1FN	0.0544816	0.348411
IgG1_G2	IgG4_G0F	0.0544101	0.349045
IgG1_G2F	IgG2_G2NS	-0.0542389	0.350566
IgG1_G0N	IgG2_G0	-0.0540866	0.351922
IgG1_G2N	IgG4_G0F	-0.054038	0.352356
IgG2_G1FS	IgG4_G1FN	-0.0538874	0.353701
IgG1_G1NS	IgG4_G1FNS	-0.0538266	0.354245
IgG1_G1NS	IgG2_G2N	0.0537302	0.355109
IgG1_G2FNS	IgG4_G2FNS	-0.0536956	0.35542	X
IgG2_G1F	IgG2_G0	0.0536685	0.355663	2
IgG1_G0N	IgG2_G1S	0.0534599	0.357538
IgG1_G2FN	IgG2_G0FN	-0.0532593	0.359348
IgG1_G1N	IgG1_G2N	0.0531787	0.360076	1
IgG1_G2NS	IgG2_G2NS	0.0531576	0.360267	X
IgG1_G1FS	IgG1_G2N	-0.0530055	0.361645	6
IgG2_G0FN	IgG2_G2FN	-0.0529644	0.362018	2
IgG2_G0FN	IgG2_G1NS	-0.0528764	0.362817	5
IgG1_G0FN	IgG4_G2FNS	0.0528338	0.363205
IgG2_G0N	IgG4_G1FN	0.0526253	0.365104
IgG1_G0N	IgG2_G2S	0.0524871	0.366367
IgG1_G2F	IgG1_G1FN	-0.0524064	0.367105	4
IgG1_G1FNS	IgG2_G2FS	0.0523737	0.367404
IgG1_G2S	IgG4_G0FN	0.0523063	0.368022
IgG1_G0N	IgG4_G1FS	0.0523041	0.368042
IgG1_G2FNS	IgG2_G2NS	0.0522551	0.368492
IgG1_G2FS	IgG2_G0F	0.0521006	0.369911
IgG1_G1N	IgG2_G1	0.052037	0.370497
IgG1_G1S	IgG4_G0FN	-0.0518801	0.371943
IgG1_G2FNS	IgG2_G1	-0.0517031	0.373579
IgG4_G2FN	IgG4_G1FNS	0.0514637	0.375798	2
IgG1_G2	IgG2_G2NS	0.0514364	0.376052
IgG1_G0F	IgG2_G1F	-0.0510952	0.379231
IgG1_G1NS	IgG2_G1FS	0.0510679	0.379486
IgG2_G1FNS	IgG4_G2F	-0.0509302	0.380774
IgG1_G2NS	IgG2_G1FNS	-0.0509207	0.380863
IgG1_G1FS	IgG4_G1FNS	-0.0508963	0.381091
IgG1_G1FNS	IgG2_G1	0.0508831	0.381216
IgG1_G2F	IgG2_G2S	-0.0508097	0.381903
IgG1_G0N	IgG2_G1N	-0.0507737	0.382241
IgG1_G2S	IgG2_G0F	0.0506445	0.383455
IgG2_G2	IgG4_G2F	-0.0503947	0.385808
IgG2_G0F	IgG2_G2	-0.0503911	0.385842	3
IgG2_G0FN	IgG2_G2	0.0503579	0.386156	4
IgG1_G1FN	IgG1_G2FS	-0.0501362	0.388253	5
IgG2_G1N	IgG2_G2S	-0.050128	0.388331	5
IgG1_G2FNS	IgG4_G0F	0.0500985	0.388611
IgG1_G1FS	IgG1_G2NS	0.0500602	0.388973	7
IgG1_G1N	IgG2_G1NS	0.0499435	0.390082
IgG1_G2FNS	IgG1_G1N	-0.0499089	0.39041	7
IgG1_G1F	IgG2_G2FN	-0.0496835	0.392557
IgG2_G2F	IgG4_G1FS	-0.0495909	0.393441
IgG1_G2FNS	IgG4_G0FN	-0.0494972	0.394337
IgG1_G2N	IgG4_G1F	0.0494086	0.395184
IgG1_G2FN	IgG1_G1N	0.049351	0.395736	6
IgG1_G0F	IgG2_G2FN	0.0488529	0.400528
IgG1_G2	IgG2_G1FN	-0.0488239	0.400809
IgG1_G1NS	IgG2_G1	0.0487469	0.401552
IgG2_G0F	IgG2_G2N	-0.0485925	0.403047	4
IgG1_G0F	IgG1_G2FNS	-0.048569	0.403274	4
IgG1_G2S	IgG1_G2NS	0.0483796	0.405113	7
IgG1_G1FNS	IgG2_G0FN	0.0483476	0.405424
IgG1_G1FN	IgG4_G0F	0.0482609	0.406268
IgG4_G0FN	IgG4_G1FNS	-0.0481886	0.406973	2
IgG1_G2N	IgG2_G0F	-0.0481238	0.407605
IgG2_G2NS	IgG4_G1F	0.047904	0.409752
IgG2_G1F	IgG4_G0F	-0.047876	0.410025
IgG1_G2N	IgG2_G1N	0.0476571	0.412172
IgG1_G2NS	IgG2_G2S	-0.04762	0.412537
IgG1_G1	IgG4_G1FS	0.0475945	0.412787
IgG1_G2NS	IgG2_G1S	0.0475416	0.413307
IgG1_G0FN	IgG2_G1F	-0.0475028	0.413689
IgG1_G1N	IgG4_G0FN	-0.0474227	0.414478
IgG2_G2FN	IgG2_G2NS	-0.0472694	0.41599	8
IgG2_G1NS	IgG4_G1FN	0.0472193	0.416484
IgG1_G0FN	IgG1_G1FNS	0.0471862	0.416812	2
IgG1_G1FNS	IgG1_G2NS	0.0471504	0.417166	8
IgG1_G1FNS	IgG2_G1F	-0.0471253	0.417415
IgG1_G2FN	IgG1_G1	0.0470014	0.418641	5
IgG1_G2F	IgG1_G1S	-0.0469784	0.418869	5
IgG2_G0F	IgG4_G1FNS	-0.0469364	0.419285
IgG2_G1N	IgG2_G1NS	-0.0468641	0.420003	1
IgG2_G2FN	IgG4_G1FNS	-0.0466389	0.422242
IgG2_G1FS	IgG2_G0N	-0.0466094	0.422537	4
IgG1_G1S	IgG2_G1NS	-0.0464885	0.423742
IgG1_G1N	IgG1_G1S	0.0464722	0.423904	4
IgG1_G1N	IgG4_G2FN	0.0464598	0.424028
IgG1_G1N	IgG2_G2FN	0.0463878	0.424748
IgG2_G2S	IgG4_G0F	-0.0463858	0.424768
IgG1_G2FN	IgG4_G2F	-0.0463649	0.424977
IgG1_G2	IgG2_G1NS	-0.0463415	0.425211
IgG1_G2FS	IgG2_G0FN	-0.046324	0.425386
IgG2_G1FS	IgG4_G1FNS	0.0462901	0.425725
IgG1_G2S	IgG2_G2FNS	0.0461642	0.426987
IgG2_G2F	IgG2_G2N	-0.0457973	0.430674	6
IgG1_G1FNS	IgG2_G1FNS	0.0457559	0.43109	X
IgG1_G1FS	IgG4_G1F	0.0456718	0.431939
IgG2_G0	IgG4_G1FS	-0.0455044	0.43363
IgG1_G1FNS	IgG2_G2FNS	-0.0453736	0.434954
IgG2_G0FN	IgG2_G2FNS	-0.0453563	0.43513	3
IgG1_G2FN	IgG2_G2FS	-0.0450939	0.437794
IgG1_G1	IgG2_G1S	0.0450634	0.438104
IgG1_G2FS	IgG2_G2F	0.0449043	0.439725
IgG1_G1FS	IgG1_G1	0.0448713	0.440061	4
IgG1_G0	IgG1_G2NS	0.0448706	0.440068	4
IgG4_G1FS	IgG4_G1FNS	-0.0448243	0.440541	5
IgG1_G1S	IgG2_G2FS	-0.044604	0.442793
IgG1_G1FN	IgG2_G0FN	0.0445185	0.443669
IgG1_G0F	IgG2_G1	0.0444227	0.444651
IgG1_G0N	IgG4_G1FNS	0.0443917	0.44497
IgG1_G2	IgG2_G1FS	0.0443609	0.445285
IgG2_G1F	IgG2_G1N	-0.0441201	0.447762	4
IgG2_G2FN	IgG4_G1FN	0.0441168	0.447796
IgG2_G1FN	IgG4_G1FN	0.0441003	0.447966	X
IgG1_G1F	IgG4_G0F	-0.0439984	0.449017
IgG2_G0F	IgG2_G2F	-0.0438268	0.450789	2
IgG1_G0F	IgG2_G2S	0.0437865	0.451206
IgG1_G0N	IgG2_G1FNS	-0.0436827	0.452281
IgG1_G1FN	IgG2_G1FS	0.0436781	0.452329
IgG1_G2F	IgG4_G2FS	-0.0435671	0.45348
IgG2_G2N	IgG4_G2F	-0.0434085	0.455127
IgG1_G1FNS	IgG4_G1FN	-0.0433938	0.45528
IgG2_G1FS	IgG4_G2FN	-0.0433871	0.455349
IgG1_G2	IgG2_G1FNS	-0.0431261	0.458068
IgG1_G0FN	IgG2_G0	-0.0430521	0.45884
IgG2_G2FNS	IgG2_G0N	0.0427866	0.461619	6
IgG2_G1FN	IgG4_G1FS	-0.0427138	0.462381
IgG1_G0F	IgG2_G1FS	-0.0426238	0.463326
IgG1_G2F	IgG1_G1NS	0.0426031	0.463544	6
IgG2_G2FNS	IgG4_G0FN	-0.0425508	0.464093
IgG2_G1FS	IgG4_G2FNS	0.0424656	0.464989
IgG2_G0	IgG4_G0FN	-0.0424441	0.465215
IgG2_G2S	IgG4_G1FNS	-0.0424349	0.465312
IgG1_G2FN	IgG1_G0	-0.0423129	0.466597	4
IgG2_G1FN	IgG2_G2	-0.0422789	0.466956	5
IgG1_G2NS	IgG2_G1FS	-0.0422726	0.467022
IgG1_G0N	IgG2_G1NS	0.0421729	0.468074
IgG1_G2F	IgG2_G2N	0.0421403	0.468418
IgG1_G2F	IgG1_G1	0.0421183	0.468651	4
IgG1_G2S	IgG2_G2F	-0.0420872	0.46898
IgG1_G0	IgG2_G2	0.0420385	0.469495
IgG2_G1FS	IgG4_G0F	-0.0419548	0.470381
IgG2_G1FNS	IgG2_G1	-0.0418035	0.471984	5
IgG1_G0FN	IgG4_G1FN	0.0417906	0.472121
IgG2_G0FN	IgG2_G2NS	-0.041784	0.472191	6
IgG1_G2FS	IgG2_G1S	0.0416931	0.473156
IgG1_G1	IgG2_G2FS	-0.0416912	0.473176
IgG1_G2F	IgG1_G0N	0.0416639	0.473467	4
IgG1_G2FNS	IgG4_G2F	0.0416201	0.473932
IgG2_G0F	IgG2_G2S	-0.0414484	0.47576	4
IgG2_G2FNS	IgG4_G1FS	0.0414289	0.475967
IgG2_G2FS	IgG4_G2FNS	-0.041323	0.477097
IgG1_G0F	IgG1_G2NS	0.0412611	0.477757	5
IgG1_G1S	IgG2_G1FN	0.0412416	0.477966
IgG2_G1FN	IgG2_G1N	0.04114	0.479051	5
IgG1_G1N	IgG2_G2S	0.0409992	0.480559
IgG2_G0N	IgG4_G0F	-0.0407989	0.482707
IgG1_G1	IgG1_G2N	0.0407852	0.482854	4
IgG1_G2S	IgG2_G1	0.0407502	0.48323
IgG1_G2NS	IgG4_G0FN	-0.0407233	0.483519
IgG1_G0N	IgG2_G1FN	0.0406291	0.484533
IgG1_G1FS	IgG4_G2FS	-0.040537	0.485524
IgG1_G2FS	IgG2_G0	-0.0404735	0.486208
IgG2_G2FNS	IgG4_G1FNS	0.0402117	0.489035
IgG1_G0N	IgG4_G1F	0.0401566	0.489631
IgG1_G1	IgG2_G1FNS	0.0401141	0.490092
IgG1_G2N	IgG4_G2FN	-0.0400707	0.490561
IgG1_G2	IgG2_G0	-0.0400469	0.490819
IgG2_G2N	IgG4_G1FS	-0.0398348	0.493121
IgG1_G2FN	IgG4_G1FS	-0.0398065	0.493428
IgG2_G2S	IgG4_G1F	-0.0395648	0.496058
IgG4_G2FS	IgG4_G1FNS	-0.0395098	0.496658	6
IgG2_G1S	IgG4_G2F	-0.0393368	0.498546
IgG1_G2FN	IgG4_G2FN	0.039069	0.501477	X
IgG1_G0FN	IgG2_G2	0.0390306	0.501897
IgG2_G1NS	IgG4_G2FNS	0.0390116	0.502106
IgG1_G2FS	IgG2_G0N	0.0389566	0.502709
IgG1_G2S	IgG2_G0N	-0.0389455	0.502831
IgG1_G0FN	IgG2_G1NS	0.038921	0.5031
IgG1_G1FNS	IgG4_G0FN	0.0388745	0.50361
IgG1_G2N	IgG2_G1F	0.0388285	0.504116
IgG2_G0N	IgG4_G2FS	-0.0388131	0.504285
IgG1_G1FN	IgG2_G1F	0.0388119	0.504298
IgG2_G0N	IgG4_G2F	0.0387694	0.504765
IgG1_G2NS	IgG2_G2N	0.0386542	0.506034
IgG1_G0	IgG1_G1N	-0.0386517	0.506061	2
IgG2_G2FNS	IgG4_G1FN	0.0386393	0.506197
IgG2_G1N	IgG4_G1FNS	0.0382872	0.510083
IgG2_G2NS	IgG4_G2FN	-0.0380483	0.512729
IgG1_G2NS	IgG2_G2FNS	-0.0379913	0.51336
IgG1_G1F	IgG4_G2FN	0.0378953	0.514427
IgG1_G2FS	IgG2_G2N	0.0378555	0.514868
IgG1_G0FN	IgG2_G2FS	0.0377403	0.51615
IgG1_G1	IgG2_G0	-0.0376284	0.517395
IgG1_G2	IgG4_G2FNS	-0.0375597	0.518161
IgG1_G2F	IgG2_G0FN	0.0373861	0.520098
IgG1_G2FS	IgG2_G1FNS	0.037302	0.521037
IgG2_G2	IgG4_G2FS	0.0373013	0.521046
IgG1_G0FN	IgG2_G2FN	-0.0372968	0.521096
IgG1_G2FNS	IgG4_G1FN	0.037279	0.521295
IgG1_G2FN	IgG2_G1S	0.037275	0.52134
IgG1_G2	IgG4_G1F	-0.0372729	0.521363
IgG1_G1NS	IgG2_G2F	0.0371361	0.522895
IgG1_G1FN	IgG2_G0F	-0.0371353	0.522903
IgG1_G2FS	IgG1_G0	0.0370765	0.523562	4
IgG1_G1S	IgG4_G1FS	-0.0370553	0.5238
IgG2_G1FN	IgG2_G2N	-0.0368341	0.526282	6
IgG1_G2FN	IgG2_G1FN	-0.0368309	0.526318
IgG1_G1FNS	IgG1_G2S	0.0367495	0.527233	7
IgG2_G0F	IgG2_G1FNS	0.0367138	0.527635	3
IgG2_G1N	IgG4_G1FS	0.0366471	0.528386
IgG1_G1F	IgG4_G0FN	-0.0366444	0.528417
IgG2_G0FN	IgG2_G1S	0.0365991	0.528927	4
IgG1_G2FS	IgG4_G2F	-0.0364311	0.530821
IgG1_G2FN	IgG4_G0F	-0.036413	0.531026
IgG2_G0N	IgG4_G0FN	0.0362453	0.53292
IgG1_G1F	IgG2_G1NS	0.0361794	0.533665
IgG1_G1FNS	IgG4_G2F	-0.0361138	0.534408
IgG2_G2F	IgG4_G1FN	-0.0360867	0.534715
IgG1_G1F	IgG4_G2FS	-0.036081	0.53478
IgG1_G2F	IgG2_G0	-0.03605	0.535131
IgG1_G0FN	IgG1_G2NS	-0.0359737	0.535995	6
IgG2_G2N	IgG4_G1F	0.0359157	0.536654
IgG2_G0	IgG4_G1FNS	-0.0358266	0.537666
IgG1_G2NS	IgG2_G0N	0.0357993	0.537976
IgG1_G2FN	IgG2_G2	0.0357578	0.538448
IgG1_G2N	IgG2_G1FN	0.0356253	0.539954
IgG1_G2F	IgG1_G2S	0.0356046	0.54019	6
IgG1_G1FS	IgG4_G2FN	-0.0355562	0.540742
IgG1_G1F	IgG2_G2	0.0355525	0.540784
IgG1_G2F	IgG2_G1FN	-0.0354461	0.541996
IgG1_G0FN	IgG1_G2FS	0.0354024	0.542495	4
IgG2_G1	IgG4_G2FN	-0.0353946	0.542584
IgG1_G0F	IgG4_G1FNS	-0.0353031	0.543629
IgG1_G2FNS	IgG1_G2S	-0.035266	0.544052	8
IgG1_G1FS	IgG4_G0FN	0.0351048	0.545896
IgG1_G1FNS	IgG2_G0N	0.0345762	0.551963
IgG2_G2	IgG4_G1FNS	-0.0345313	0.552479
IgG1_G1S	IgG2_G2FNS	-0.0344376	0.553559
IgG1_G2FN	IgG2_G0N	0.0342634	0.555567
IgG1_G2NS	IgG2_G1	-0.0341122	0.557315
IgG1_G2F	IgG4_G2FNS	-0.0340559	0.557965
IgG1_G0FN	IgG4_G2FN	-0.0339252	0.559478
IgG2_G1	IgG4_G1FS	0.0339236	0.559496
IgG1_G1FS	IgG2_G0F	-0.0338354	0.560519
IgG1_G1F	IgG1_G2FN	-0.0337958	0.560978	4
IgG1_G1FS	IgG2_G2FS	-0.0337409	0.561615
IgG1_G0N	IgG2_G1FS	-0.0336891	0.562216
IgG1_G2NS	IgG2_G0	0.0336825	0.562293
IgG2_G1	IgG4_G1FNS	0.0335289	0.564078
IgG1_G2FS	IgG2_G1FN	-0.0331813	0.568127
IgG1_G1F	IgG2_G2FNS	-0.0330314	0.569878
IgG1_G1F	IgG1_G2N	-0.0327591	0.573063	5
IgG1_G2S	IgG2_G2FN	0.0327414	0.573271
IgG1_G2S	IgG2_G1FN	-0.032628	0.574601
IgG2_G1	IgG2_G1NS	-0.0325982	0.574951	4
IgG1_G1FNS	IgG4_G0F	0.0325121	0.575961
IgG1_G0N	IgG2_G1	-0.0324579	0.576598
IgG4_G0FN	IgG4_G2FNS	-0.0324553	0.576628	3
IgG2_G1	IgG4_G1F	-0.0323968	0.577316
IgG2_G0FN	IgG4_G1F	-0.0323506	0.577859
IgG2_G0FN	IgG4_G2FS	0.0323463	0.57791
IgG1_G0	IgG4_G2FS	0.0321759	0.579916
IgG1_G0N	IgG1_G1S	-0.0320227	0.581722	3
IgG1_G2NS	IgG4_G0F	0.0319025	0.583141
IgG2_G2NS	IgG4_G2FS	-0.0318263	0.584042
IgG1_G2FS	IgG2_G2FNS	-0.031616	0.586531
IgG1_G2N	IgG2_G1FS	-0.0315761	0.587004
IgG1_G0FN	IgG1_G0	-0.0315656	0.587127	2
IgG2_G2FN	IgG2_G1FNS	0.0315643	0.587143	2
IgG1_G0FN	IgG4_G2FS	0.0315027	0.587873
IgG1_G1N	IgG1_G1NS	-0.0314244	0.588802	1
IgG1_G2FS	IgG4_G1FN	-0.0314083	0.588993
IgG1_G2NS	IgG4_G2FS	-0.0313884	0.589229
IgG1_G2F	IgG4_G1FNS	0.0313618	0.589545
IgG1_G2F	IgG2_G1S	-0.031306	0.590207
IgG1_G1FS	IgG2_G1	-0.0310879	0.5928
IgG1_G0F	IgG4_G2FNS	-0.0309396	0.594567
IgG2_G1FNS	IgG4_G1FS	-0.0308682	0.595418
IgG1_G0FN	IgG1_G2S	-0.0307533	0.59679	5
IgG2_G2N	IgG4_G2FNS	-0.0307081	0.597329
IgG1_G1FNS	IgG2_G2	0.0306179	0.598406
IgG1_G1FN	IgG2_G2F	-0.030563	0.599064
IgG1_G2FS	IgG2_G1F	-0.0305076	0.599726
IgG1_G2NS	IgG4_G1FS	0.0304075	0.600925
IgG1_G0	IgG2_G2FS	0.0302802	0.60245
IgG1_G1F	IgG4_G1FNS	0.0302379	0.602956
IgG1_G2S	IgG4_G0F	-0.0302091	0.603303
IgG2_G2FN	IgG4_G2F	-0.0302082	0.603314
IgG1_G1NS	IgG2_G0FN	0.030176	0.603699
IgG2_G2FN	IgG2_G2	-0.0301494	0.604018	6
IgG1_G1NS	IgG2_G1N	-0.0299374	0.606567
IgG1_G2FN	IgG2_G1FS	0.0299284	0.606674
IgG2_G2FN	IgG2_G0	-0.0299046	0.60696	4
IgG1_G0FN	IgG2_G1FS	-0.0298444	0.607685
IgG2_G2F	IgG2_G0	0.0298184	0.607998	3
IgG1_G1FNS	IgG4_G1F	-0.0298043	0.608167
IgG1_G0FN	IgG2_G2N	-0.0295251	0.611533
IgG1_G1S	IgG2_G1FNS	0.0294573	0.612352
IgG1_G2FNS	IgG2_G1F	0.0294569	0.612356
IgG2_G0F	IgG2_G1S	0.0294221	0.612777	3
IgG1_G0F	IgG2_G0	-0.0293567	0.613568
IgG1_G1FN	IgG1_G0	0.0291757	0.615757	3
IgG2_G1FS	IgG2_G0	-0.0290949	0.616735	3
IgG1_G2FN	IgG4_G1F	0.0290446	0.617345
IgG2_G2F	IgG2_G2S	0.0289731	0.618211	6
IgG2_G2F	IgG2_G0N	-0.0289194	0.618863	4
IgG1_G2FN	IgG2_G1NS	-0.02891	0.618977
IgG2_G1S	IgG4_G2FN	0.028722	0.621261
IgG1_G1S	IgG2_G2FN	-0.0287093	0.621414
IgG1_G1N	IgG1_G2NS	0.0286063	0.622667	2
IgG2_G1FNS	IgG2_G0N	-0.0285533	0.623312	5
IgG2_G2FS	IgG4_G2F	-0.0284129	0.625021
IgG1_G1NS	IgG2_G2FS	-0.0283552	0.625724
IgG1_G2FS	IgG2_G2S	-0.0283175	0.626184
IgG1_G0	IgG2_G2F	0.0282159	0.627423
IgG2_G1	IgG4_G2FNS	0.0280934	0.62892
IgG2_G1	IgG4_G2F	0.0280743	0.629153
IgG1_G0	IgG2_G1FNS	0.028057	0.629364
IgG4_G0F	IgG4_G2FN	-0.0279946	0.630127	3
IgG2_G0	IgG4_G0F	0.0279209	0.631028
IgG2_G2F	IgG4_G1F	-0.0278945	0.631352
IgG1_G1NS	IgG4_G0F	0.027883	0.631493
IgG1_G1F	IgG2_G0	0.0277816	0.632734
IgG1_G1N	IgG2_G0	-0.0276444	0.634416
IgG1_G0	IgG2_G2FN	-0.0275752	0.635264
IgG1_G0FN	IgG1_G1S	0.0274803	0.636428	4
IgG1_G2F	IgG2_G1FNS	-0.027423	0.637132
IgG1_G1	IgG4_G2FN	-0.0273975	0.637446
IgG1_G2FNS	IgG2_G1FNS	0.0273114	0.638504
IgG1_G2	IgG2_G2N	0.0272556	0.639191
IgG1_G1N	IgG4_G0F	0.0271246	0.640803
IgG1_G1FNS	IgG1_G0N	0.027116	0.640908	5
IgG1_G2S	IgG2_G2	0.0270769	0.641389
IgG2_G2N	IgG4_G1FN	-0.0270761	0.6414
IgG1_G2N	IgG2_G2F	0.0270707	0.641466
IgG1_G1	IgG2_G2N	0.0270424	0.641815
IgG1_G0N	IgG4_G2F	-0.0269892	0.642471
IgG4_G0F	IgG4_G1FS	0.0268175	0.644589	2
IgG1_G1F	IgG1_G0	-0.026692	0.646138	2
IgG1_G0FN	IgG2_G0N	0.0265559	0.647821
IgG1_G0N	IgG2_G2FS	0.0264549	0.649071
IgG2_G0F	IgG2_G0	0.026359	0.650258	1
IgG1_G2	IgG2_G2FNS	-0.0262771	0.651273
IgG2_G1N	IgG4_G1FN	-0.026102	0.653446
IgG1_G2FN	IgG2_G2NS	-0.0260707	0.653834
IgG1_G1FNS	IgG1_G1N	-0.026065	0.653904	6
IgG2_G1FN	IgG2_G0	-0.0260071	0.654623	3
IgG2_G0F	IgG2_G0N	0.0259855	0.654892	2
IgG1_G2FNS	IgG4_G2FS	0.0259648	0.65515
IgG1_G2N	IgG4_G1FNS	-0.0257808	0.657437
IgG2_G2	IgG4_G2FNS	-0.0257724	0.657541
IgG1_G1NS	IgG2_G0F	-0.0257418	0.657923
IgG1_G1FS	IgG2_G1FN	0.0256716	0.658797
IgG1_G0F	IgG2_G2F	0.025621	0.659427
IgG1_G2FN	IgG4_G0FN	0.0255087	0.660827
IgG1_G0F	IgG2_G2NS	0.025377	0.662469
IgG1_G1FN	IgG4_G2FNS	0.0251642	0.665127
IgG2_G2S	IgG4_G0FN	0.0251565	0.665224
IgG1_G1FS	IgG1_G0	0.0251123	0.665776	3
IgG1_G0F	IgG1_G2FN	0.0250752	0.66624	3
IgG1_G1S	IgG2_G2F	0.0250165	0.666975
IgG2_G0FN	IgG2_G1FS	-0.0250005	0.667176	3
IgG4_G1FN	IgG4_G2FNS	-0.0248965	0.668478	2
IgG2_G1F	IgG2_G1	-0.0248466	0.669102	3
IgG1_G0FN	IgG4_G1FS	-0.0248003	0.669683
IgG2_G0FN	IgG2_G1N	-0.0247783	0.669958	4
IgG1_G2S	IgG4_G1FN	0.0246339	0.67177
IgG1_G2NS	IgG2_G2FS	0.0242733	0.676301
IgG2_G1NS	IgG4_G2F	0.0242326	0.676814
IgG2_G2	IgG4_G1FS	-0.0241853	0.677408
IgG1_G0FN	IgG4_G1F	-0.0240723	0.678832
IgG1_G0FN	IgG2_G1	-0.0239106	0.680871
IgG1_G1FS	IgG4_G2FNS	0.0238634	0.681466
IgG1_G1S	IgG4_G2FN	-0.0237568	0.682812
IgG1_G1FN	IgG2_G0N	0.0237333	0.683109
IgG1_G1FNS	IgG2_G1FS	0.0235596	0.685304
IgG1_G0N	IgG4_G0FN	0.0235357	0.685607
IgG2_G0F	IgG4_G1F	0.0235296	0.685684
IgG1_G1S	IgG2_G0FN	0.0234919	0.68616
IgG1_G1S	IgG2_G1F	-0.0233586	0.687847
IgG1_G2S	IgG2_G1N	-0.023356	0.687881
IgG2_G1FNS	IgG4_G0FN	-0.0233539	0.687907
IgG2_G1	IgG2_G1S	0.0232995	0.688596	1
IgG1_G2FN	IgG2_G1FNS	0.023293	0.688678
IgG2_G2F	IgG2_G0FN	-0.0232818	0.68882	3
IgG1_G0FN	IgG1_G1N	0.023176	0.690161	4
IgG2_G0N	IgG4_G1FNS	-0.0230356	0.691942
IgG2_G2FS	IgG4_G2FS	0.0230259	0.692065	X
IgG1_G0FN	IgG2_G2FNS	-0.0229845	0.692591
IgG1_G2FN	IgG1_G2S	0.0229839	0.692599	7
IgG1_G1	IgG4_G2FS	-0.022967	0.692813
IgG1_G1FS	IgG4_G1FN	-0.0227178	0.695979
IgG2_G2F	IgG2_G1NS	0.0226945	0.696276	6
IgG2_G1S	IgG2_G1NS	-0.022486	0.698931	5
IgG2_G1N	IgG4_G0F	-0.0224704	0.699128
IgG1_G0F	IgG2_G2	-0.0223785	0.700301
IgG1_G1NS	IgG4_G1FN	-0.0223682	0.700431
IgG2_G0	IgG2_G1NS	0.0223331	0.700878	3
IgG1_G2	IgG2_G2S	0.021974	0.705463
IgG1_G1N	IgG2_G2N	-0.0218978	0.706437
IgG2_G0FN	IgG4_G1FS	-0.0218809	0.706653
IgG2_G2FN	IgG2_G1N	-0.0218804	0.706659	6
IgG1_G0FN	IgG1_G2FNS	-0.0217636	0.708154	3
IgG1_G2F	IgG4_G1FS	-0.0216796	0.709229
IgG2_G2NS	IgG4_G2F	0.021659	0.709493
IgG1_G0N	IgG4_G0F	-0.0216423	0.709707
IgG1_G2N	IgG2_G2N	-0.0215762	0.710554	X
IgG2_G2F	IgG4_G2FNS	-0.0215437	0.710971
IgG1_G1	IgG2_G2F	0.0215352	0.711079
IgG1_G1FS	IgG2_G1FNS	0.0215327	0.711111
IgG1_G0F	IgG2_G1NS	-0.0215104	0.711397
IgG1_G0F	IgG4_G2FN	0.0213242	0.713785
IgG1_G2FNS	IgG2_G1FS	-0.0213045	0.714038
IgG1_G1N	IgG2_G1FN	-0.021294	0.714173
IgG1_G0	IgG2_G1FS	0.0212816	0.714332
IgG1_G2N	IgG1_G1NS	-0.0212353	0.714926	2
IgG1_G2NS	IgG2_G2	-0.021178	0.715663
IgG1_G2F	IgG2_G0N	0.0211382	0.716173
IgG1_G2F	IgG2_G2FS	0.0211126	0.716503
IgG1_G1N	IgG2_G1FNS	0.02109	0.716793
IgG2_G1	IgG4_G2FS	-0.0210885	0.716812
IgG2_G1N	IgG4_G2FNS	0.0210752	0.716984
IgG2_G2	IgG4_G1FN	0.0210393	0.717444
IgG1_G1S	IgG4_G0F	0.0208931	0.719325
IgG1_G2	IgG2_G1	-0.0207978	0.720552
IgG1_G1S	IgG4_G2F	-0.0207631	0.720999
IgG1_G1FS	IgG1_G1NS	-0.0207364	0.721343	6
IgG1_G2S	IgG2_G1FS	-0.0207363	0.721343
IgG2_G0FN	IgG4_G1FNS	0.0206853	0.722
IgG2_G1F	IgG2_G1NS	-0.0206275	0.722746	5
IgG2_G1FN	IgG2_G0N	-0.0206157	0.722898	4
IgG2_G2FS	IgG4_G1F	-0.0205036	0.724343
IgG2_G2FN	IgG4_G2FS	-0.0204162	0.725471
IgG1_G1FNS	IgG4_G1FS	0.0203479	0.726353
IgG1_G1N	IgG4_G2F	-0.0203437	0.726406
IgG1_G2N	IgG2_G2NS	0.0202924	0.72707
IgG1_G2FS	IgG4_G1F	-0.02025	0.727618
IgG2_G0F	IgG2_G1NS	-0.0202109	0.728122	4
IgG2_G2FS	IgG4_G0F	0.0201446	0.72898
IgG2_G2FNS	IgG4_G0F	0.0200935	0.72964
IgG1_G2NS	IgG2_G2FN	0.0198807	0.732393
IgG1_G2S	IgG2_G1F	-0.0198742	0.732477
IgG1_G1FN	IgG1_G2	0.0198702	0.73253	5
IgG2_G1N	IgG4_G1F	0.0197805	0.73369
IgG2_G2	IgG4_G2FN	0.0197393	0.734225
IgG1_G1FS	IgG2_G2S	0.019706	0.734656
IgG2_G2FNS	IgG4_G2FN	0.0196792	0.735003
IgG1_G0	IgG2_G1NS	-0.0195784	0.73631
IgG1_G2NS	IgG4_G1FN	0.0195439	0.736758
IgG1_G1S	IgG2_G2NS	0.019471	0.737704
IgG1_G1	IgG2_G0N	0.0193712	0.738999
IgG4_G0F	IgG4_G1FNS	-0.0193034	0.739879	3
IgG1_G1S	IgG2_G0F	-0.0192958	0.739978
IgG2_G2S	IgG4_G1FS	0.0192495	0.74058
IgG1_G0	IgG4_G0FN	-0.0191867	0.741396
IgG2_G1FN	IgG2_G1	0.0191859	0.741407	4
IgG1_G1N	IgG2_G2F	-0.0191386	0.742022
IgG1_G1F	IgG2_G0N	-0.0191072	0.74243
IgG1_G2FNS	IgG2_G1FN	-0.0189488	0.74449
IgG1_G1	IgG2_G1N	0.0187843	0.746633
IgG2_G2S	IgG2_G1NS	0.018744	0.747158	6
IgG1_G0F	IgG2_G2N	-0.0186509	0.748372
IgG1_G1S	IgG2_G1	0.0185878	0.749194
IgG1_G2NS	IgG4_G2FN	-0.0184866	0.750514
IgG1_G2N	IgG4_G0FN	0.0184861	0.750521
IgG1_G2S	IgG4_G1FNS	0.0183309	0.752547
IgG2_G0FN	IgG4_G2FN	0.0183173	0.752725
IgG1_G1FN	IgG2_G2FNS	0.0182869	0.753122
IgG1_G1	IgG2_G0F	-0.0181964	0.754304
IgG1_G1FN	IgG4_G2F	0.0181863	0.754436
IgG2_G2FN	IgG2_G0N	0.0181387	0.755058	5
IgG1_G2FS	IgG2_G1	0.0181104	0.755428
IgG2_G2	IgG4_G1F	0.0180981	0.755589
IgG2_G2FN	IgG4_G1F	0.0180829	0.755788
IgG1_G1S	IgG2_G0N	-0.0180205	0.756603
IgG1_G2	IgG4_G2F	0.0179703	0.75726
IgG2_G1S	IgG4_G2FS	0.0179604	0.75739
IgG1_G2NS	IgG2_G1NS	0.0179205	0.757913
IgG1_G1FN	IgG2_G1NS	-0.0178376	0.758998
IgG1_G1F	IgG4_G2F	-0.0178128	0.759323
IgG1_G2FNS	IgG4_G1FNS	-0.0176672	0.76123
IgG2_G0	IgG4_G1FN	0.0176659	0.761247
IgG1_G2	IgG4_G1FNS	-0.0176156	0.761907
IgG2_G1FS	IgG2_G2N	-0.0174291	0.764353	6
IgG2_G1FNS	IgG4_G1F	-0.0174121	0.764576
IgG2_G0N	IgG4_G1F	-0.0173801	0.764996
IgG1_G1FNS	IgG1_G1NS	-0.0173182	0.765808	7
IgG1_G2N	IgG1_G1S	0.0173178	0.765814	5
IgG1_G1N	IgG4_G2FS	0.0172655	0.7665
IgG2_G1FN	IgG4_G2FN	-0.0172209	0.767087
IgG1_G1F	IgG2_G2S	-0.0170784	0.768958
IgG1_G2	IgG2_G0F	0.0169941	0.770066
IgG2_G1FN	IgG4_G2FS	-0.0169605	0.770509
IgG1_G2FS	IgG4_G2FNS	0.0169119	0.771148
IgG2_G1NS	IgG4_G1FS	0.0169002	0.771302
IgG1_G0FN	IgG2_G2NS	-0.0168625	0.771799
IgG1_G0F	IgG1_G1S	0.0168544	0.771905	3
IgG1_G1FS	IgG2_G2FN	-0.0166152	0.775054
IgG1_G1S	IgG2_G2S	-0.0166124	0.775091
IgG1_G2NS	IgG2_G1F	0.0165346	0.776116
IgG2_G0F	IgG2_G1	0.0165047	0.776511	2
IgG1_G2S	IgG2_G1FNS	-0.0164804	0.776831
IgG1_G0	IgG2_G2FNS	-0.016438	0.77739
IgG2_G2S	IgG4_G2FNS	-0.0164031	0.777851
IgG1_G2NS	IgG2_G0F	0.0163847	0.778093
IgG1_G1FNS	IgG4_G2FS	0.0163235	0.778901
IgG1_G1	IgG2_G2NS	-0.0162711	0.779592
IgG1_G2FS	IgG2_G1NS	-0.0161827	0.780759
IgG1_G1	IgG1_G1S	-0.0161031	0.781811	1
IgG2_G1FS	IgG2_G1	0.016091	0.781971	4
IgG1_G0	IgG4_G2FN	-0.0160279	0.782803
IgG1_G0FN	IgG2_G1N	0.0160025	0.78314
IgG1_G1FNS	IgG2_G0F	-0.0158751	0.784824
IgG2_G1F	IgG4_G2FNS	0.0158002	0.785814
IgG1_G1	IgG2_G1NS	0.0157711	0.786199
IgG2_G1F	IgG4_G1FNS	-0.0157141	0.786953
IgG1_G0	IgG4_G2FNS	-0.0157097	0.787011
IgG1_G2F	IgG2_G2FNS	0.0155215	0.789503
IgG1_G1F	IgG4_G2FNS	-0.0155113	0.789639
IgG1_G1FNS	IgG4_G2FNS	0.0155076	0.789687
IgG1_G1	IgG4_G2FNS	0.015477	0.790092
IgG2_G2S	IgG4_G2FN	-0.0153888	0.791261
IgG2_G1S	IgG4_G0F	0.015387	0.791285
IgG1_G1N	IgG2_G1FS	-0.0153769	0.791419
IgG1_G1FS	IgG1_G2FNS	-0.0153186	0.792192	6
IgG1_G1	IgG2_G1F	-0.0152587	0.792985
IgG2_G2FS	IgG2_G0	-0.0152528	0.793063	4
IgG2_G2F	IgG4_G2FS	-0.0152381	0.793259
IgG1_G1FS	IgG2_G0	-0.0151685	0.794182
IgG2_G0	IgG4_G2F	0.015134	0.79464
IgG2_G2FS	IgG2_G1	-0.0150772	0.795393	5
IgG1_G0	IgG4_G1FN	-0.0150476	0.795787
IgG1_G0	IgG1_G1NS	0.0150204	0.796147	3
IgG1_G2	IgG4_G1FS	-0.0149328	0.79731
IgG1_G1	IgG4_G2F	0.0149263	0.797397
IgG2_G1FN	IgG4_G2FNS	0.0148589	0.798292
IgG1_G2F	IgG2_G1NS	0.014638	0.801227
IgG1_G2NS	IgG2_G2F	0.0146354	0.801261
IgG1_G2FNS	IgG4_G1FS	0.0145909	0.801854
IgG4_G1FN	IgG4_G2FS	0.0145339	0.802611	5
IgG2_G1S	IgG4_G2FNS	0.0144992	0.803073
IgG1_G1S	IgG2_G1N	-0.0144964	0.803111
IgG1_G2	IgG2_G1F	-0.0142413	0.806507
IgG1_G0N	IgG2_G2F	0.0141969	0.807098
IgG2_G2N	IgG4_G2FN	0.0139874	0.809889
IgG2_G1F	IgG2_G2	-0.0139042	0.810999	4
IgG2_G2FN	IgG2_G2S	-0.0138487	0.81174	7
IgG2_G0FN	IgG4_G2FNS	0.0138159	0.812177
IgG2_G1FS	IgG4_G0FN	0.013791	0.812509
IgG1_G1	IgG2_G0FN	-0.0136513	0.814374
IgG2_G1N	IgG4_G2FN	0.0136152	0.814856
IgG2_G2FNS	IgG2_G0	-0.0135187	0.816145	5
IgG1_G1FS	IgG2_G2NS	0.0134324	0.817297
IgG2_G0	IgG2_G2NS	-0.0132865	0.819247	4
IgG2_G2FNS	IgG4_G1F	-0.0132148	0.820207
IgG1_G1N	IgG2_G1S	-0.0130806	0.822002
IgG1_G1F	IgG4_G1FS	-0.0129196	0.824157
IgG2_G2FS	IgG2_G1N	0.0129075	0.824319	6
IgG1_G1NS	IgG4_G0FN	-0.0129	0.82442
IgG1_G1FNS	IgG1_G0	-0.0128651	0.824886	4
IgG2_G0F	IgG4_G2FN	0.0128093	0.825633
IgG1_G1FN	IgG4_G1F	0.0127846	0.825964
IgG2_G1S	IgG4_G1FNS	0.0127443	0.826505
IgG1_G1S	IgG4_G2FS	-0.0126891	0.827244
IgG2_G0	IgG2_G1S	0.0124754	0.830109	2
IgG1_G1FN	IgG4_G2FN	-0.0123842	0.831332
IgG2_G0	IgG4_G1F	-0.0123745	0.831462
IgG2_G1NS	IgG4_G2FS	-0.0123321	0.832031
IgG1_G2FS	IgG1_G1N	0.0123028	0.832425	6
IgG2_G2F	IgG4_G1FNS	-0.0122706	0.832858
IgG1_G1S	IgG2_G2	-0.0122651	0.832931
IgG1_G2F	IgG2_G2FN	0.0122036	0.833756
IgG2_G1	IgG2_G2S	-0.0121347	0.834681	2
IgG1_G2FNS	IgG2_G1NS	-0.0120405	0.835947
IgG1_G1F	IgG2_G1FN	0.0120206	0.836214
IgG1_G0N	IgG2_G2	-0.0119765	0.836806
IgG1_G0	IgG2_G1S	-0.0119505	0.837155
IgG1_G2N	IgG4_G2FS	0.0118374	0.838675
IgG1_G1N	IgG1_G2S	-0.0117968	0.839221	5
IgG1_G2FN	IgG4_G1FN	-0.0117179	0.840282
IgG2_G2FS	IgG4_G1FN	0.0116872	0.840695
IgG2_G1FNS	IgG2_G2	0.0116539	0.841143	6
IgG1_G2FN	IgG2_G2N	0.0116303	0.841461
IgG1_G1F	IgG2_G1FNS	0.0116265	0.841512
IgG1_G1FN	IgG2_G2	-0.0116073	0.84177
IgG1_G1FS	IgG2_G0FN	-0.0115742	0.842215
IgG1_G1S	IgG4_G1F	-0.011525	0.842877
IgG2_G1FNS	IgG4_G0F	0.0114388	0.844037
IgG2_G2FS	IgG2_G0N	0.0114314	0.844137	5
IgG2_G1FNS	IgG2_G0	-0.011298	0.845933	4
IgG2_G0N	IgG4_G2FN	-0.0112929	0.846001
IgG1_G0F	IgG2_G1FN	-0.0112871	0.84608
IgG1_G2FNS	IgG2_G2	0.0111282	0.84822
IgG1_G2S	IgG2_G0	-0.0108558	0.851892
IgG1_G1N	IgG4_G2FNS	-0.010812	0.852483
IgG2_G1FN	IgG4_G1F	-0.0107758	0.852971
IgG1_G0FN	IgG4_G1FNS	-0.0106618	0.854509
IgG1_G2	IgG4_G2FN	-0.0106058	0.855265
IgG1_G2F	IgG4_G2FN	0.0105021	0.856665
IgG1_G2FN	IgG2_G0F	-0.0104995	0.8567
IgG2_G2FNS	IgG4_G2FS	-0.0104096	0.857914
IgG2_G1N	IgG4_G2F	-0.010388	0.858205
IgG1_G1NS	IgG2_G1NS	-0.0102702	0.859797	X
IgG2_G2FN	IgG4_G1FS	0.0102429	0.860166
IgG1_G1NS	IgG4_G1F	-0.0102126	0.860575
IgG1_G1	IgG4_G1FN	-0.0101332	0.861649
IgG1_G1	IgG2_G2FNS	-0.0101057	0.86202
IgG1_G2NS	IgG2_G1FN	-0.0100907	0.862223
IgG2_G2FNS	IgG2_G1N	-0.0100796	0.862373	7
IgG1_G1N	IgG2_G2FS	-0.00995763	0.864022
IgG2_G2FS	IgG4_G1FS	0.00991211	0.864638
IgG2_G2	IgG2_G2NS	0.00985352	0.86543	6
IgG1_G1F	IgG4_G1FN	-0.00982311	0.865842
IgG1_G2S	IgG4_G1FS	0.00978988	0.866291
IgG4_G0F	IgG4_G2FS	-0.00972441	0.867177	3
IgG2_G1FN	IgG2_G1NS	-0.00961979	0.868593	6
IgG1_G1FS	IgG1_G0N	0.00947688	0.870528	4
IgG2_G0	IgG4_G2FN	-0.00939618	0.871621
IgG2_G0FN	IgG2_G2FS	0.00936424	0.872054	4
IgG1_G0F	IgG4_G1FN	-0.00934669	0.872291
IgG1_G0	IgG2_G2NS	0.0092979	0.872952
IgG1_G0FN	IgG2_G1FNS	-0.00927577	0.873252
IgG2_G0F	IgG4_G1FS	-0.00923637	0.873786
IgG1_G2F	IgG1_G0FN	-0.0092079	0.874172	3
IgG2_G2FS	IgG4_G2FN	-0.00912705	0.875268
IgG1_G0	IgG4_G2F	-0.00911776	0.875394
IgG2_G2NS	IgG4_G1FNS	0.00903091	0.876571
IgG2_G0F	IgG4_G2FNS	-0.00902661	0.876629
IgG2_G2N	IgG4_G0FN	-0.00882741	0.879331
IgG1_G2FN	IgG2_G2F	0.00875514	0.880311
IgG1_G0FN	IgG1_G1NS	0.00869474	0.881131	5
IgG2_G1FNS	IgG2_G1N	-0.00864149	0.881854	6
IgG1_G1FN	IgG2_G1	-0.00856792	0.882852
IgG1_G2F	IgG2_G0F	-0.00843226	0.884694
IgG1_G0F	IgG4_G1F	0.0083966	0.885178
IgG1_G1N	IgG4_G1FS	0.0082168	0.887621
IgG2_G2FNS	IgG2_G1	0.00818342	0.888074	6
IgG1_G1F	IgG2_G0FN	-0.00814845	0.888549
IgG1_G1FNS	IgG4_G2FN	0.00813612	0.888717
IgG1_G2	IgG2_G0FN	-0.00809019	0.889341
IgG1_G1FNS	IgG2_G1FN	0.00808957	0.889349
IgG1_G0FN	IgG4_G2F	0.00800415	0.890511
IgG2_G1FN	IgG4_G0F	-0.00796408	0.891055
IgG1_G1	IgG4_G1FNS	0.00796206	0.891083
IgG1_G2N	IgG2_G0N	0.00795619	0.891163
IgG2_G2NS	IgG4_G2FNS	0.00790298	0.891886
IgG1_G2FS	IgG2_G2FN	-0.00781114	0.893135
IgG4_G0FN	IgG4_G1FS	0.00769429	0.894724	3
IgG2_G2FN	IgG2_G1	0.00766972	0.895058	5
IgG1_G1N	IgG4_G1FN	0.00765423	0.895269
IgG2_G1FN	IgG4_G2F	-0.00760892	0.895886
IgG2_G1FN	IgG4_G1FNS	-0.00747628	0.89769
IgG2_G1F	IgG4_G1FN	0.00734054	0.899538
IgG1_G0F	IgG1_G1	0.00723234	0.901011	2
IgG1_G1NS	IgG2_G0N	-0.00718206	0.901696
IgG1_G0N	IgG2_G2FN	-0.00717823	0.901748
IgG1_G2FN	IgG4_G2FNS	-0.00716662	0.901906
IgG2_G2FS	IgG4_G0FN	-0.00703222	0.903737
IgG1_G1FN	IgG2_G1N	0.0070285	0.903787
IgG2_G1FN	IgG4_G0FN	0.00684852	0.90624
IgG1_G1F	IgG2_G2NS	-0.00668436	0.908477
IgG1_G2FNS	IgG2_G2FN	-0.00667558	0.908597
IgG1_G2FN	IgG1_G2N	-0.00667046	0.908667	7
IgG1_G1NS	IgG2_G1FN	-0.006604	0.909573
IgG1_G1N	IgG4_G1FNS	-0.00657367	0.909986
IgG1_G0F	IgG2_G2FS	-0.00657091	0.910024
IgG1_G1FS	IgG1_G2S	-0.00653289	0.910542	6
IgG2_G1NS	IgG4_G2FN	-0.00642677	0.91199
IgG4_G2F	IgG4_G0FN	-0.00639995	0.912355	3
IgG1_G2FS	IgG2_G2	0.00636955	0.91277
IgG2_G0FN	IgG4_G1FN	0.00634892	0.913051
IgG1_G1FN	IgG2_G1S	0.00615195	0.915739
IgG1_G2	IgG2_G2F	-0.00614914	0.915777
IgG1_G1F	IgG1_G0N	0.00614192	0.915876	3
IgG1_G1F	IgG2_G2FS	0.00612443	0.916114
IgG1_G1FS	IgG1_G2	-0.00612053	0.916168	5
IgG1_G2N	IgG4_G2FNS	-0.00587161	0.919565
IgG1_G1FS	IgG2_G1F	-0.00575762	0.921122
IgG2_G0F	IgG4_G2F	0.0057444	0.921302
IgG2_G0F	IgG2_G2NS	0.00552504	0.924298	5
IgG1_G2F	IgG4_G0F	0.00544807	0.92535
IgG1_G1F	IgG2_G1N	-0.00538059	0.926272
IgG2_G1F	IgG4_G2F	0.00534993	0.926691
IgG2_G0FN	IgG2_G2N	0.00527458	0.92772	5
IgG1_G1NS	IgG4_G2F	0.0052744	0.927723
IgG1_G0FN	IgG1_G2	-0.00526356	0.927871	4
IgG1_G1NS	IgG2_G1F	0.0052341	0.928274
IgG1_G2N	IgG2_G1NS	-0.00515132	0.929405
IgG1_G0	IgG2_G1FN	0.0050386	0.930946
IgG1_G0FN	IgG2_G1S	0.00498407	0.931691
IgG1_G2N	IgG4_G1FN	-0.00495302	0.932116
IgG1_G1F	IgG2_G2F	-0.00494115	0.932278
IgG1_G1FS	IgG2_G1NS	-0.00481982	0.933937
IgG1_G2FN	IgG2_G2FNS	-0.00476032	0.934751
IgG1_G0	IgG1_G2	-0.00474654	0.934939	2
IgG1_G2NS	IgG2_G1N	-0.00472726	0.935203
IgG1_G2N	IgG2_G2FS	0.00472203	0.935275
IgG2_G1F	IgG2_G2NS	0.00469308	0.935671	6
IgG1_G2N	IgG2_G2FN	0.00464393	0.936343
IgG1_G0N	IgG4_G2FS	-0.00462497	0.936602
IgG2_G1	IgG4_G0F	-0.0046233	0.936625
IgG1_G1N	IgG4_G1F	0.00447446	0.938661
IgG1_G1FNS	IgG2_G1N	-0.00441932	0.939416
IgG2_G1F	IgG4_G0FN	-0.00435615	0.94028
IgG1_G1FN	IgG2_G2NS	-0.00433164	0.940616
IgG1_G2F	IgG2_G1N	0.00427625	0.941374
IgG1_G2NS	IgG2_G0FN	0.0042297	0.942011
IgG1_G1NS	IgG2_G0	-0.00403567	0.944666
IgG2_G1N	IgG4_G2FS	-0.00390267	0.946487
IgG1_G1F	IgG1_G1FNS	0.00387217	0.946905	4
IgG2_G0	IgG4_G2FS	0.00379908	0.947906
IgG2_G2F	IgG4_G2FN	-0.00375752	0.948475
IgG1_G0FN	IgG2_G2S	-0.00372471	0.948924
IgG4_G1F	IgG4_G2FNS	0.00361774	0.950389	5
IgG1_G1FS	IgG2_G1N	-0.00359289	0.950729
IgG1_G2N	IgG4_G2F	-0.00356222	0.951149
IgG1_G1FN	IgG4_G1FS	0.00348824	0.952163
IgG1_G1FS	IgG2_G2	-0.00347096	0.952399
IgG2_G1S	IgG4_G1FN	0.00344662	0.952733
IgG1_G2FNS	IgG1_G1S	0.0032949	0.954811	7
IgG2_G2F	IgG2_G1N	0.00325372	0.955375	5
IgG2_G2F	IgG4_G0F	0.00315935	0.956668
IgG1_G2	IgG1_G2NS	-0.00305642	0.958079	6
IgG1_G2FN	IgG4_G2FS	0.00295586	0.959457
IgG1_G1FNS	IgG2_G0	-0.00294314	0.959631
IgG1_G2	IgG4_G2FS	-0.00285375	0.960856
IgG1_G2N	IgG2_G1	-0.00285351	0.96086
IgG1_G2S	IgG2_G2NS	0.00278833	0.961753
IgG2_G1S	IgG2_G2NS	-0.00269541	0.963027	6
IgG2_G2FNS	IgG2_G2N	-0.00268383	0.963185	8
IgG1_G0F	IgG2_G1N	0.00260726	0.964235
IgG2_G1F	IgG4_G2FN	-0.00236617	0.96754
IgG1_G1FS	IgG2_G2FNS	-0.00232895	0.96805
IgG2_G2FN	IgG4_G2FN	0.00228221	0.968691	X
IgG1_G0N	IgG4_G2FNS	-0.00223821	0.969295
IgG1_G2S	IgG2_G1S	-0.00215781	0.970397
IgG1_G2FN	IgG2_G1	-0.00208198	0.971437
IgG1_G0	IgG2_G1F	-0.0019988	0.972578
IgG1_G2N	IgG2_G0FN	-0.00197004	0.972972
IgG1_G0	IgG2_G0FN	0.00189941	0.973941
IgG1_G1NS	IgG4_G2FN	0.00189399	0.974015
IgG1_G2FNS	IgG1_G1NS	-0.00175998	0.975853	8
IgG2_G1FN	IgG2_G2S	-0.0016362	0.977551	6
IgG1_G2FNS	IgG4_G2FN	-0.00162966	0.977641
IgG1_G1N	IgG2_G1F	0.00159595	0.978103
IgG1_G1FNS	IgG2_G2NS	-0.00150881	0.979298
IgG1_G1FN	IgG2_G0	0.00147674	0.979738
IgG1_G2	IgG2_G2FS	-0.00146075	0.979958
IgG1_G1N	IgG2_G2NS	0.00127298	0.982533
IgG2_G1	IgG4_G1FN	-0.00126424	0.982653
IgG1_G1F	IgG2_G1	-0.00121871	0.983278
IgG2_G1	IgG4_G0FN	0.00119505	0.983603
IgG1_G1S	IgG2_G0	-0.00117627	0.98386
IgG1_G1F	IgG1_G2	0.00108815	0.985069	4
IgG2_G0F	IgG2_G2FNS	-0.0010247	0.98594	4
IgG1_G1	IgG4_G1F	-0.000994544	0.986353
IgG1_G2FS	IgG4_G2FN	0.000893644	0.987738
IgG2_G2N	IgG4_G0F	0.000886105	0.987841
IgG2_G1N	IgG2_G2NS	0.000831192	0.988595	2
IgG1_G2FS	IgG1_G1FNS	-0.000707662	0.99029	6
IgG1_G2S	IgG2_G2FS	0.000700629	0.990386
IgG1_G1NS	IgG2_G2FN	0.00063712	0.991258
IgG2_G0FN	IgG2_G0	-0.000452832	0.993786	2
IgG2_G2FS	IgG2_G1FNS	0.000420796	0.994226	6
IgG1_G1FNS	IgG2_G2FN	-0.000327613	0.995504
IgG1_G0	IgG4_G1F	-0.000309867	0.995748
IgG1_G2FN	IgG1_G2	-0.000301343	0.995865	6
IgG2_G1S	IgG4_G0FN	0.000228227	0.996868
IgG1_G2N	IgG1_G2NS	0.000209923	0.997119	1
IgG1_G0N	IgG1_G2S	0.000188941	0.997407	4
IgG1_G0N	IgG2_G1F	0.000173471	0.99762
IgG1_G2F	IgG2_G1F	5.97765e-05	0.99918

## Sheet: Kor2010_Cor
Glycan1	Glycan2	Pearson correlation coefficient	Pvalue	Pathway distance		FDR threshold (0.01)
IgG1_G0	IgG1_G0N	0.898339	1.84391e-181	1		0.00676402
IgG2_G0	IgG2_G0N	0.89618	2.70841e-179	1
IgG1_G1	IgG1_G1N	0.862543	1.2357e-150	3
IgG1_G0F	IgG1_G0FN	0.833868	1.17306e-131	1
IgG2_G0F	IgG2_G0FN	0.826733	1.7048e-127	1
IgG2_G1	IgG2_G2	0.824083	5.36173e-126	1
IgG1_G0FN	IgG2_G0FN	0.818604	5.59303e-123	X
IgG1_G0F	IgG2_G0F	0.813663	2.41798e-120	X
IgG1_G2F	IgG2_G2F	0.808531	1.09336e-117	X
IgG1_G2FN	IgG2_G2FN	0.804124	1.8028e-115	X
IgG1_G0FN	IgG1_G2S	-0.799382	3.79217e-113	5
IgG1_G2F	IgG1_G2FS	0.793785	1.74533e-110	1
IgG2_G0	IgG2_G1	0.790785	4.32001e-109	1
IgG1_G0	IgG2_G0	0.780083	2.66644e-104	X
IgG1_G0N	IgG2_G0N	0.775916	1.65576e-102	X
IgG1_G2FS	IgG2_G2FS	0.771623	1.06291e-100	X
IgG1_G2	IgG1_G2S	0.764675	7.39283e-98	1
IgG1_G1F	IgG1_G1FS	0.756342	1.41538e-94	1
IgG1_G1	IgG1_G2	0.752805	3.19159e-93	1
IgG1_G2FS	IgG1_G0N	-0.752015	6.35974e-93	5
IgG2_G1	IgG2_G1N	0.751264	1.22026e-92	3
IgG4_G0F	IgG4_G0FN	0.744241	4.87133e-90	1
IgG1_G0	IgG2_G0N	0.742086	2.94404e-89
IgG1_G2F	IgG1_G0N	-0.737845	9.62657e-88	4
IgG1_G0N	IgG2_G0	0.737316	1.48005e-87
IgG4_G2F	IgG4_G2FS	0.734662	1.26258e-86	1
IgG1_G0F	IgG1_G1FS	0.730397	3.74628e-85	2
IgG2_G0N	IgG2_G1N	0.72518	2.17104e-83	1
IgG1_G1FNS	IgG1_G2	-0.723314	9.06764e-83	6
IgG1_G0F	IgG1_G2S	-0.720796	6.12498e-82	4
IgG1_G2FS	IgG2_G0N	-0.714144	8.62107e-80
IgG1_G0FN	IgG2_G0F	0.712534	2.79465e-79
IgG4_G2F	IgG4_G0FN	-0.711544	5.7362e-79	3
IgG4_G0FN	IgG4_G2FS	-0.706418	2.26415e-77	4
IgG1_G2FS	IgG4_G2FS	0.702846	2.79985e-76	X
IgG1_G2FN	IgG1_G0	-0.701329	8.05095e-76	4
IgG1_G2F	IgG4_G2F	0.699255	3.37807e-75	X
IgG1_G2S	IgG2_G0FN	-0.698527	5.5686e-75
IgG1_G1FS	IgG2_G1FS	0.696772	1.84926e-74	X
IgG2_G0F	IgG4_G0F	0.696499	2.22688e-74	X
IgG1_G0	IgG1_G1	0.696207	2.71572e-74	1
IgG2_G2FS	IgG2_G0N	-0.69424	1.02827e-73	5
IgG1_G2FS	IgG1_G0	-0.693918	1.27753e-73	4
IgG2_G2F	IgG2_G0N	-0.692873	2.57847e-73	4
IgG2_G2F	IgG2_G2FS	0.692555	3.19014e-73	1
IgG2_G0FN	IgG2_G2S	-0.690924	9.47699e-73	5
IgG2_G1	IgG2_G0N	0.688999	3.39159e-72	2
IgG1_G2FNS	IgG2_G2FNS	0.68727	1.05701e-71	X
IgG1_G1FS	IgG1_G2	-0.686279	2.02167e-71	5
IgG1_G0F	IgG1_G1F	0.681088	5.77823e-70	1
IgG1_G0F	IgG4_G0F	0.680398	8.97425e-70	X
IgG2_G2F	IgG4_G2F	0.675939	1.50149e-68	X
IgG1_G2F	IgG2_G0N	-0.675692	1.75322e-68
IgG1_G1	IgG2_G1	0.672082	1.65056e-67	X
IgG1_G0N	IgG1_G1N	0.671916	1.8286e-67	1
IgG2_G1F	IgG2_G1FS	0.668886	1.17063e-66	1
IgG1_G2S	IgG2_G2S	0.667821	2.2365e-66	X
IgG4_G0F	IgG4_G2FN	-0.667612	2.53848e-66	3
IgG1_G2F	IgG1_G2FN	0.667008	3.65908e-66	5
IgG1_G1FN	IgG1_G2S	-0.66649	5.00525e-66	6
IgG2_G0F	IgG2_G2FN	-0.664477	1.67858e-65	3
IgG2_G0FN	IgG4_G2FS	-0.662731	4.75624e-65
IgG1_G1F	IgG2_G1F	0.658013	7.67548e-64	X
IgG1_G2	IgG2_G2	0.654767	5.04904e-63	X
IgG1_G1FNS	IgG1_G2FNS	0.652568	1.78602e-62	3
IgG1_G2F	IgG1_G0	-0.651828	2.7265e-62	3
IgG2_G2FS	IgG2_G2FNS	0.649852	8.38173e-62	7
IgG2_G0	IgG2_G1N	0.64949	1.02878e-61	2
IgG1_G1FNS	IgG1_G1	-0.64936	1.10691e-61	5
IgG1_G2S	IgG2_G0F	-0.649246	1.18088e-61
IgG1_G0	IgG1_G1N	0.649048	1.32059e-61	2
IgG1_G0F	IgG2_G0FN	0.646239	6.39275e-61
IgG2_G2	IgG2_G1N	0.645081	1.21906e-60	4
IgG2_G0FN	IgG4_G0FN	0.644532	1.65407e-60	X
IgG1_G2FS	IgG2_G2F	0.643672	2.66298e-60
IgG2_G2FN	IgG2_G2FNS	0.641364	9.49598e-60	1
IgG1_G1N	IgG2_G1	0.641122	1.08429e-59
IgG2_G2F	IgG2_G2FN	0.636872	1.09322e-58	5
IgG2_G0F	IgG2_G2S	-0.634591	3.72291e-58	4
IgG2_G2FS	IgG4_G2FS	0.633112	8.19512e-58	X
IgG1_G2FN	IgG1_G2FNS	0.630072	4.09274e-57	1
IgG1_G2	IgG1_G1N	0.629271	6.23254e-57	4
IgG2_G0F	IgG2_G1F	0.627042	1.99778e-56	1
IgG1_G1FN	IgG2_G1FN	0.621936	2.77725e-55	X
IgG1_G0FN	IgG1_G2	-0.62098	4.52153e-55	4
IgG1_G2S	IgG4_G2FS	0.617257	2.97055e-54
IgG1_G1FS	IgG1_G2N	-0.616538	4.26033e-54	6
IgG1_G2FN	IgG1_G0N	-0.616457	4.43685e-54	5
IgG1_G1FS	IgG2_G0F	0.616435	4.48597e-54
IgG1_G2F	IgG2_G0	-0.611201	6.01795e-53
IgG1_G2FN	IgG2_G0	-0.609734	1.23489e-52
IgG4_G0F	IgG4_G2FS	-0.609312	1.51765e-52	3
IgG1_G2FS	IgG2_G0	-0.606574	5.73677e-52
IgG1_G2	IgG1_G2N	0.606202	6.86651e-52	5
IgG1_G0FN	IgG2_G2S	-0.602532	3.99227e-51
IgG1_G0FN	IgG4_G2FS	-0.601755	5.77818e-51
IgG1_G2FN	IgG1_G1S	-0.601089	7.92559e-51	6
IgG2_G0FN	IgG4_G2F	-0.600656	9.72999e-51
IgG2_G2FS	IgG2_G1N	-0.599764	1.48346e-50	6
IgG1_G2FS	IgG2_G0FN	-0.597825	3.69135e-50
IgG1_G1F	IgG1_G1N	-0.596994	5.44729e-50	4
IgG1_G0FN	IgG1_G1FN	0.594502	1.73627e-49	1
IgG1_G1FS	IgG4_G1FS	0.593136	3.26562e-49	X
IgG2_G1FNS	IgG2_G2	-0.592308	4.78092e-49	6
IgG1_G1FS	IgG1_G1N	-0.590351	1.17155e-48	5
IgG1_G0FN	IgG4_G0FN	0.58648	6.77977e-48	X
IgG1_G1N	IgG2_G0N	0.585863	8.95088e-48
IgG2_G2F	IgG2_G0	-0.584567	1.60015e-47	3
IgG1_G2F	IgG2_G0FN	-0.5842	1.88541e-47
IgG1_G1FNS	IgG2_G1FNS	0.582158	4.68091e-47	X
IgG1_G2F	IgG4_G2FS	0.580374	1.03089e-46
IgG1_G0N	IgG2_G2F	-0.577119	4.29596e-46
IgG1_G2FNS	IgG1_G0	-0.577055	4.41824e-46	5
IgG4_G1F	IgG4_G1FS	0.57629	6.16464e-46	1
IgG1_G0F	IgG1_G2	-0.576241	6.29699e-46	3
IgG1_G2	IgG2_G1FNS	-0.573846	1.77644e-45
IgG1_G1S	IgG2_G1S	0.572489	3.18446e-45	X
IgG2_G2FN	IgG2_G0	-0.57043	7.68268e-45	4
IgG2_G2FN	IgG4_G0F	-0.567556	2.60021e-44
IgG1_G1FS	IgG1_G1FNS	0.566939	3.3718e-44	5
IgG1_G1N	IgG2_G1N	0.566203	4.59593e-44	X
IgG2_G0FN	IgG2_G2FS	-0.565959	5.09186e-44	4
IgG1_G0FN	IgG4_G2F	-0.563878	1.21577e-43
IgG1_G1	IgG1_G0N	0.563401	1.48331e-43	2
IgG2_G2F	IgG4_G2FS	0.56152	3.2365e-43
IgG1_G1N	IgG2_G0	0.561504	3.25732e-43
IgG1_G0	IgG2_G2FN	-0.559683	6.9007e-43
IgG1_G2FS	IgG1_G1N	-0.55906	8.90895e-43	6
IgG1_G2FS	IgG2_G1N	-0.558522	1.11068e-42
IgG2_G2FS	IgG2_G2S	0.557801	1.49123e-42	7
IgG2_G2F	IgG2_G0FN	-0.556453	2.58239e-42	3
IgG2_G0F	IgG4_G2FS	-0.555563	3.70631e-42
IgG2_G2	IgG2_G2N	0.555141	4.39546e-42	5
IgG1_G0F	IgG2_G2S	-0.552068	1.5145e-41
IgG1_G2F	IgG4_G0FN	-0.549355	4.46665e-41
IgG4_G0F	IgG4_G1F	0.549295	4.57422e-41	1
IgG1_G1F	IgG4_G1F	0.549126	4.89049e-41	X
IgG2_G1FS	IgG2_G2	-0.546234	1.53046e-40	5
IgG1_G2F	IgG2_G2FS	0.546057	1.64084e-40
IgG2_G1FS	IgG4_G1FS	0.543451	4.54096e-40	X
IgG2_G1FN	IgG2_G2FN	0.543428	4.5833e-40	1
IgG1_G0	IgG2_G2FNS	-0.543413	4.60902e-40
IgG1_G2FN	IgG2_G2F	0.542629	6.25077e-40
IgG1_G1FS	IgG1_G2S	-0.542373	6.90224e-40	6
IgG1_G2FN	IgG2_G0F	-0.542328	7.02452e-40
IgG1_G2FS	IgG4_G0FN	-0.541248	1.06653e-39
IgG1_G2F	IgG2_G2FN	0.539752	1.89761e-39
IgG2_G0F	IgG4_G2FN	-0.539142	2.39833e-39
IgG1_G1	IgG2_G0	0.538608	2.94219e-39
IgG1_G0F	IgG2_G1F	0.537248	4.94633e-39
IgG2_G2FN	IgG4_G1FS	-0.536802	5.86057e-39
IgG1_G1FN	IgG1_G1FNS	0.536777	5.91701e-39	1
IgG1_G0F	IgG4_G2FN	-0.535724	8.82743e-39
IgG1_G2	IgG2_G0FN	-0.534421	1.44449e-38
IgG2_G2FS	IgG2_G0	-0.534107	1.62617e-38	4
IgG1_G0F	IgG2_G2FN	-0.533797	1.82752e-38
IgG1_G0	IgG2_G1	0.531641	4.10519e-38
IgG2_G1F	IgG4_G1F	0.531117	4.99256e-38	X
IgG1_G1FS	IgG4_G2FN	-0.530623	6.00262e-38
IgG1_G2N	IgG1_G2S	0.529826	8.07372e-38	6
IgG2_G0F	IgG4_G0FN	0.528921	1.12969e-37
IgG2_G1FN	IgG4_G1FN	0.528572	1.28534e-37	X
IgG1_G1S	IgG2_G2FN	-0.52803	1.57091e-37
IgG2_G2FNS	IgG4_G1F	-0.527397	1.98419e-37
IgG1_G2FN	IgG2_G2FNS	0.526314	2.95539e-37
IgG1_G0N	IgG2_G2FS	-0.524381	5.99888e-37
IgG1_G2	IgG2_G0F	-0.523591	7.99854e-37
IgG2_G2FN	IgG4_G2FN	0.522965	1.00456e-36	X
IgG2_G0F	IgG2_G1FS	0.522821	1.05853e-36	2
IgG2_G2F	IgG4_G0FN	-0.521595	1.65033e-36
IgG1_G2FS	IgG1_G2FNS	0.520739	2.24824e-36	7
IgG2_G2FNS	IgG2_G0	-0.520705	2.27568e-36	5
IgG1_G1FS	IgG2_G2FN	-0.519335	3.72552e-36
IgG2_G2S	IgG4_G2FS	0.519103	4.04774e-36
IgG1_G1	IgG2_G2	0.518863	4.41254e-36
IgG1_G2FN	IgG1_G2FS	0.518676	4.71746e-36	6
IgG4_G0F	IgG4_G2F	-0.518279	5.43741e-36	2
IgG2_G0FN	IgG4_G0F	0.517701	6.68526e-36
IgG1_G2S	IgG4_G2F	0.517154	8.12669e-36
IgG1_G0FN	IgG4_G0F	0.515928	1.25665e-35
IgG1_G2FS	IgG2_G2FNS	0.514021	2.46668e-35
IgG1_G2FN	IgG4_G0F	-0.513101	3.41041e-35
IgG2_G0N	IgG4_G2FS	-0.511745	5.48687e-35
IgG1_G0	IgG2_G2F	-0.509523	1.19073e-34
IgG1_G0F	IgG1_G2N	-0.509164	1.34881e-34	4
IgG1_G2FN	IgG2_G0N	-0.508836	1.5114e-34
IgG1_G0N	IgG2_G2NS	-0.508429	1.74009e-34
IgG2_G1FNS	IgG4_G2F	-0.507355	2.52204e-34
IgG1_G1FNS	IgG4_G2F	-0.505077	5.51732e-34
IgG1_G0	IgG2_G2FS	-0.505022	5.62245e-34
IgG1_G2FNS	IgG1_G1	-0.504556	6.59431e-34	6
IgG2_G2FN	IgG2_G0N	-0.503754	8.66994e-34	5
IgG1_G2	IgG4_G2F	0.502376	1.38515e-33
IgG2_G2F	IgG2_G1N	-0.500466	2.64235e-33	5
IgG2_G2FNS	IgG2_G0N	-0.500062	3.02759e-33	6
IgG2_G0FN	IgG2_G0N	0.499326	3.87867e-33	3
IgG1_G1FS	IgG2_G1F	0.498553	5.02605e-33
IgG1_G2S	IgG4_G0FN	-0.497823	6.41656e-33
IgG1_G0N	IgG2_G1N	0.497471	7.21785e-33
IgG1_G2S	IgG4_G0F	-0.496879	8.79394e-33
IgG1_G2	IgG2_G1	0.495113	1.58097e-32
IgG1_G0FN	IgG1_G1FS	0.494303	2.06684e-32	3
IgG2_G1FS	IgG2_G2N	-0.493317	2.86106e-32	6
IgG1_G2FS	IgG4_G1FN	-0.493161	3.01267e-32
IgG4_G1FN	IgG4_G2FS	-0.491613	5.00631e-32	5
IgG2_G2FS	IgG4_G1FN	-0.491609	5.01432e-32
IgG1_G0F	IgG4_G2FS	-0.49074	6.66167e-32
IgG1_G1N	IgG1_G2N	0.49049	7.22736e-32	1
IgG2_G0F	IgG2_G2FNS	-0.489647	9.51273e-32	4
IgG1_G2FNS	IgG4_G1F	-0.489254	1.08079e-31
IgG1_G1FN	IgG1_G2	-0.48866	1.31064e-31	5
IgG2_G1FNS	IgG2_G1	-0.486712	2.46031e-31	5
IgG1_G2FS	IgG4_G2F	0.486689	2.47797e-31
IgG1_G0N	IgG2_G0FN	0.485745	3.35802e-31
IgG1_G1FS	IgG4_G0F	0.484076	5.73098e-31
IgG1_G2FNS	IgG2_G2FN	0.483577	6.72072e-31
IgG1_G1FN	IgG1_G1	-0.483482	6.92619e-31	4
IgG1_G1FN	IgG2_G2S	-0.478053	3.84965e-30
IgG1_G2FN	IgG4_G2FN	0.477876	4.06931e-30	X
IgG1_G1FN	IgG1_G2FN	0.47648	6.29252e-30	1
IgG1_G0N	IgG2_G2FN	-0.475985	7.33995e-30
IgG1_G1F	IgG2_G0F	0.475745	7.90814e-30
IgG4_G0FN	IgG4_G1FN	0.474739	1.08053e-29	1
IgG1_G0N	IgG4_G2FS	-0.471177	3.23569e-29
IgG1_G0	IgG2_G2NS	-0.471139	3.27351e-29
IgG2_G2FNS	IgG2_G1	-0.47047	4.01739e-29	6
IgG1_G0	IgG2_G1N	0.468946	6.39031e-29
IgG1_G1FN	IgG2_G0FN	0.468558	7.18882e-29
IgG1_G2FN	IgG4_G1FS	-0.468479	7.36417e-29
IgG1_G2	IgG2_G1FS	-0.467536	9.79751e-29
IgG1_G0N	IgG2_G1	0.467419	1.01523e-28
IgG4_G2FN	IgG4_G1FS	-0.46578	1.66417e-28	5
IgG1_G2FS	IgG2_G2S	0.465479	1.82162e-28
IgG1_G1N	IgG2_G2	0.46521	1.97472e-28
IgG2_G2S	IgG4_G0FN	-0.464381	2.53207e-28
IgG2_G2FS	IgG4_G0FN	-0.46425	2.63318e-28
IgG1_G1	IgG2_G1N	0.464148	2.71507e-28
IgG1_G1	IgG2_G0N	0.462381	4.59816e-28
IgG1_G1FNS	IgG2_G2	-0.460811	7.32528e-28
IgG1_G1FNS	IgG1_G1N	-0.460772	7.41022e-28	6
IgG2_G0	IgG2_G2NS	-0.460697	7.57654e-28	4
IgG1_G0F	IgG4_G0FN	0.460502	8.02471e-28
IgG1_G0F	IgG2_G1FS	0.458817	1.31859e-27
IgG1_G1F	IgG1_G2N	-0.457419	1.98696e-27	5
IgG1_G2FS	IgG2_G2NS	0.457018	2.23371e-27
IgG2_G0N	IgG4_G0FN	0.456584	2.53604e-27
IgG1_G1FS	IgG1_G1	-0.455696	3.28401e-27	4
IgG4_G0F	IgG4_G1FS	0.455514	3.46255e-27	2
IgG1_G0FN	IgG1_G2FS	-0.453456	6.28619e-27	4
IgG1_G2N	IgG2_G1FS	-0.45275	7.70391e-27
IgG2_G0F	IgG4_G2F	-0.452041	9.44852e-27
IgG1_G1FS	IgG2_G2	-0.447736	3.22713e-26
IgG1_G2F	IgG2_G1N	-0.447679	3.27957e-26
IgG1_G0N	IgG4_G0FN	0.446947	4.03487e-26
IgG1_G2N	IgG2_G2	0.446704	4.32104e-26
IgG1_G1F	IgG2_G1FS	0.446302	4.84051e-26
IgG1_G2FS	IgG2_G0F	-0.445784	5.60077e-26
IgG1_G1S	IgG2_G1FN	-0.445557	5.97007e-26
IgG1_G1FNS	IgG1_G2S	-0.445348	6.33159e-26	7
IgG2_G1FN	IgG2_G2S	-0.445116	6.75789e-26	6
IgG1_G1	IgG1_G2S	0.445045	6.89464e-26	2
IgG4_G2F	IgG4_G2FN	0.444665	7.6703e-26	5
IgG2_G1FS	IgG2_G1FNS	0.444347	8.38533e-26	5
IgG2_G2FS	IgG2_G1	-0.44336	1.10493e-25	5
IgG1_G2S	IgG2_G2	0.441995	1.61635e-25
IgG1_G2F	IgG1_G1N	-0.441248	1.98875e-25	5
IgG1_G2F	IgG2_G0F	-0.440262	2.61314e-25
IgG1_G1F	IgG1_G2S	-0.440259	2.61553e-25	5
IgG2_G1FS	IgG2_G1N	-0.438369	4.40226e-25	5
IgG1_G1	IgG1_G2N	0.437981	4.89624e-25	4
IgG2_G2FNS	IgG2_G1N	-0.437704	5.28342e-25	7
IgG4_G0FN	IgG4_G2FN	-0.437225	6.02383e-25	2
IgG1_G2F	IgG1_G0FN	-0.436893	6.59618e-25	3
IgG1_G2FS	IgG1_G2S	0.434564	1.24355e-24	7
IgG1_G0	IgG4_G0F	0.434041	1.43283e-24
IgG2_G0FN	IgG2_G1FNS	0.433131	1.83262e-24	2
IgG2_G0N	IgG2_G2NS	-0.432346	2.26424e-24	3
IgG1_G0N	IgG2_G2FNS	-0.431417	2.90604e-24
IgG1_G2FS	IgG4_G0F	-0.430933	3.30897e-24
IgG2_G0FN	IgG2_G1FN	0.430815	3.4157e-24	1
IgG1_G0FN	IgG1_G1FNS	0.430268	3.95412e-24	2
IgG4_G1FN	IgG4_G1FS	-0.429866	4.40165e-24	4
IgG2_G1FS	IgG4_G2FN	-0.429593	4.73492e-24
IgG2_G1F	IgG2_G2S	-0.42756	8.12846e-24	5
IgG1_G2FNS	IgG2_G0	-0.427058	9.28486e-24
IgG2_G0F	IgG4_G1F	0.426883	9.72369e-24
IgG1_G2FNS	IgG2_G2FS	0.425477	1.40899e-23
IgG2_G1FS	IgG2_G1	-0.42484	1.66569e-23	4
IgG2_G2S	IgG4_G0F	-0.424675	1.73926e-23
IgG1_G1FS	IgG2_G1FNS	0.424571	1.78749e-23
IgG1_G2F	IgG4_G0F	-0.424472	1.83419e-23
IgG1_G1	IgG2_G1FNS	-0.421783	3.70133e-23
IgG1_G1N	IgG2_G1FS	-0.421191	4.31584e-23
IgG1_G0F	IgG4_G1F	0.421159	4.35262e-23
IgG1_G2N	IgG2_G0F	-0.420278	5.46692e-23
IgG1_G1FN	IgG4_G2FS	-0.420221	5.54913e-23
IgG1_G1F	IgG1_G2	-0.418912	7.77663e-23	4
IgG1_G0F	IgG1_G2FN	-0.418591	8.44708e-23	3
IgG2_G0FN	IgG2_G2NS	-0.416984	1.2755e-22	6
IgG1_G0FN	IgG2_G2F	-0.415363	1.92822e-22
IgG1_G0FN	IgG1_G2N	-0.415205	2.00741e-22	5
IgG1_G2FS	IgG2_G2FN	0.415074	2.0756e-22
IgG2_G2FN	IgG4_G1F	-0.414592	2.34576e-22
IgG1_G1N	IgG2_G2FS	-0.414539	2.37709e-22
IgG1_G0N	IgG4_G2F	-0.414264	2.5488e-22
IgG1_G0FN	IgG2_G2FS	-0.414257	2.55328e-22
IgG2_G2FNS	IgG4_G0F	-0.413861	2.82288e-22
IgG2_G0FN	IgG2_G2FN	-0.412673	3.81044e-22	2
IgG1_G0	IgG4_G2FS	-0.41202	4.49199e-22
IgG2_G0F	IgG2_G2FS	-0.411989	4.52657e-22	3
IgG1_G2S	IgG2_G1F	-0.411445	5.18991e-22
IgG1_G2FN	IgG2_G1FN	0.410143	7.19105e-22
IgG2_G1FNS	IgG2_G2FNS	0.409775	7.88179e-22	3
IgG1_G0F	IgG4_G2F	-0.408866	9.88754e-22
IgG1_G1FN	IgG1_G1S	-0.406828	1.63884e-21	5
IgG2_G2F	IgG4_G0F	-0.405842	2.09005e-21
IgG2_G2FN	IgG2_G2FS	0.405163	2.47031e-21	6
IgG2_G0N	IgG4_G2F	-0.404012	3.27614e-21
IgG1_G2FS	IgG1_G1	-0.403175	4.01981e-21	5
IgG1_G0	IgG2_G0F	0.402916	4.2821e-21
IgG2_G1FN	IgG2_G1S	-0.400138	8.4042e-21	5
IgG1_G2	IgG2_G2N	0.399653	9.44944e-21
IgG2_G0F	IgG2_G2F	-0.398628	1.20942e-20	2
IgG1_G2FN	IgG2_G1S	-0.398372	1.28619e-20
IgG1_G2S	IgG2_G1FNS	-0.397897	1.44138e-20
IgG1_G0	IgG2_G0FN	0.397577	1.5561e-20
IgG1_G2FS	IgG2_G1	-0.397135	1.72973e-20
IgG1_G0	IgG4_G0FN	0.396791	1.87822e-20
IgG2_G0F	IgG2_G2N	-0.395843	2.35482e-20	4
IgG4_G1F	IgG4_G2FN	-0.395277	2.69361e-20	4
IgG1_G2FNS	IgG2_G1	-0.395183	2.75497e-20
IgG1_G1	IgG2_G2FNS	-0.394811	3.0088e-20
IgG2_G1FN	IgG4_G1FS	-0.394502	3.23794e-20
IgG1_G2FNS	IgG1_G0N	-0.392863	4.76946e-20	6
IgG1_G2FNS	IgG2_G0N	-0.390218	8.87241e-20
IgG1_G1FN	IgG4_G1FN	0.389677	1.00669e-19	X
IgG2_G2S	IgG4_G2F	0.389464	1.05795e-19
IgG1_G2S	IgG2_G2FS	0.387879	1.52895e-19
IgG1_G0FN	IgG2_G1FNS	0.384853	3.07097e-19
IgG2_G2FNS	IgG2_G2S	0.38446	3.36041e-19	8
IgG1_G0F	IgG2_G2FNS	-0.384255	3.52189e-19
IgG2_G1FS	IgG4_G1FN	-0.383834	3.87814e-19
IgG2_G2FN	IgG2_G1S	-0.383769	3.93577e-19	6
IgG1_G1FS	IgG2_G0FN	0.381718	6.27753e-19
IgG1_G0FN	IgG1_G0N	0.380485	8.29982e-19	3
IgG1_G2	IgG2_G2S	0.380322	8.61079e-19
IgG1_G1FNS	IgG2_G1	-0.380269	8.71468e-19
IgG2_G2N	IgG2_G2NS	0.380026	9.20604e-19	1
IgG2_G2N	IgG2_G1S	-0.379153	1.12053e-18	5
IgG1_G2N	IgG2_G1FNS	-0.379029	1.15233e-18
IgG1_G2S	IgG2_G1FN	-0.378229	1.37884e-18
IgG1_G2S	IgG4_G2FN	0.377966	1.46249e-18
IgG2_G0	IgG2_G2	0.375365	2.61147e-18	2
IgG2_G0F	IgG4_G1FS	0.373262	4.15758e-18
IgG1_G2	IgG4_G0F	-0.372767	4.63657e-18
IgG1_G0N	IgG4_G0F	0.372289	5.15023e-18
IgG1_G1F	IgG4_G1FS	0.369654	9.16105e-18
IgG1_G2	IgG4_G2FS	0.36916	1.02007e-17
IgG1_G0N	IgG2_G0F	0.369159	1.02014e-17
IgG2_G1S	IgG2_G2S	0.368932	1.07183e-17	3
IgG1_G1FNS	IgG2_G0FN	0.368707	1.12525e-17
IgG2_G2FS	IgG4_G0F	-0.36855	1.16419e-17
IgG1_G0FN	IgG2_G2FN	-0.368301	1.22875e-17
IgG1_G2	IgG4_G2FN	0.368231	1.24767e-17
IgG2_G0	IgG4_G2FS	-0.368205	1.25456e-17
IgG2_G0FN	IgG4_G1FN	0.36784	1.35767e-17
IgG1_G1F	IgG4_G0F	0.367695	1.40082e-17
IgG1_G1F	IgG1_G2F	0.367379	1.49979e-17	1
IgG2_G1F	IgG4_G0F	0.366304	1.89059e-17
IgG1_G0FN	IgG4_G2FN	-0.365876	2.07296e-17
IgG2_G0N	IgG4_G1FN	0.365672	2.1655e-17
IgG1_G2F	IgG1_G2S	0.365638	2.18167e-17	6
IgG1_G2S	IgG2_G1FS	-0.364842	2.58727e-17
IgG1_G2	IgG4_G0FN	-0.36433	2.88625e-17
IgG2_G2FN	IgG4_G2F	0.363941	3.13633e-17
IgG1_G2FN	IgG4_G1F	-0.363749	3.26744e-17
IgG2_G0F	IgG2_G0N	0.363284	3.60751e-17	2
IgG1_G1S	IgG4_G1FS	0.363176	3.69142e-17
IgG1_G1FNS	IgG2_G1FS	0.362303	4.4428e-17
IgG2_G0F	IgG2_G2NS	-0.361432	5.34233e-17	5
IgG2_G1FS	IgG2_G2FS	0.361193	5.61934e-17	3
IgG2_G0N	IgG4_G0F	0.35785	1.13382e-16
IgG1_G1F	IgG1_G1	-0.357784	1.14964e-16	3
IgG2_G2FN	IgG4_G0FN	-0.357716	1.16588e-16
IgG1_G0FN	IgG2_G0N	0.356582	1.47648e-16
IgG1_G1FS	IgG2_G2S	-0.355621	1.80232e-16
IgG4_G1F	IgG4_G2FNS	-0.354974	2.06046e-16	5
IgG1_G1N	IgG4_G1FN	0.354948	2.07152e-16
IgG1_G2FN	IgG2_G0FN	-0.354129	2.45269e-16
IgG1_G2FNS	IgG4_G0F	-0.353645	2.70991e-16
IgG2_G1F	IgG2_G2	-0.353597	2.73632e-16	4
IgG1_G1S	IgG1_G2NS	0.353063	3.05407e-16	6
IgG1_G2F	IgG2_G2NS	0.352586	3.36769e-16
IgG2_G2FS	IgG4_G2F	0.352543	3.39739e-16
IgG1_G1F	IgG1_G0FN	0.351249	4.42605e-16	2
IgG1_G1FS	IgG1_G1S	0.349934	5.783e-16	5
IgG1_G1FS	IgG4_G2F	-0.349894	5.83085e-16
IgG2_G2	IgG2_G1S	-0.347701	9.08215e-16	2
IgG2_G1S	IgG4_G1FS	0.347384	9.68003e-16
IgG1_G1FNS	IgG2_G2N	-0.347057	1.03393e-15
IgG1_G2F	IgG4_G1FN	-0.346826	1.0829e-15
IgG1_G2S	IgG2_G2F	0.346663	1.11884e-15
IgG1_G0F	IgG1_G1FN	0.345757	1.34155e-15	2
IgG1_G1FN	IgG1_G2FNS	0.343809	1.97789e-15	2
IgG1_G0F	IgG4_G1FS	0.342632	2.49729e-15
IgG1_G2FN	IgG4_G2F	0.342359	2.63559e-15
IgG1_G1FS	IgG2_G2N	-0.342219	2.70946e-15
IgG1_G1FNS	IgG2_G2FNS	0.341807	2.93889e-15
IgG1_G1FS	IgG4_G1F	0.341269	3.26713e-15
IgG2_G2FN	IgG4_G2FS	0.341179	3.32581e-15
IgG1_G2FNS	IgG2_G0F	-0.340799	3.58338e-15
IgG1_G2N	IgG4_G2FN	0.340132	4.08442e-15
IgG1_G2FN	IgG1_G1	-0.339481	4.63921e-15	5
IgG2_G1F	IgG4_G2FN	-0.339151	4.94811e-15
IgG1_G1F	IgG1_G1FN	0.338559	5.55416e-15	3
IgG1_G2FNS	IgG2_G1N	-0.337639	6.64218e-15
IgG2_G2F	IgG2_G1	-0.33708	7.40238e-15	4
IgG2_G1FN	IgG4_G2FS	-0.337004	7.5123e-15
IgG2_G0	IgG4_G0F	0.334822	1.14465e-14
IgG2_G0F	IgG2_G2	-0.33446	1.22692e-14	3
IgG2_G2FNS	IgG2_G2	-0.334017	1.33587e-14	7
IgG2_G0FN	IgG2_G2N	-0.331617	2.11138e-14	5
IgG2_G1F	IgG2_G2FNS	-0.331535	2.14457e-14	5
IgG2_G0FN	IgG4_G2FN	-0.331405	2.19824e-14
IgG2_G0	IgG4_G0FN	0.330936	2.40279e-14
IgG1_G0F	IgG1_G1N	-0.330859	2.438e-14	3
IgG1_G1N	IgG2_G1F	-0.330201	2.76128e-14
IgG2_G0FN	IgG2_G0	0.329633	3.07364e-14	2
IgG2_G1FN	IgG2_G1FNS	0.329436	3.19015e-14	1
IgG2_G2FNS	IgG2_G2NS	0.328943	3.50067e-14	9
IgG1_G2FNS	IgG1_G1N	-0.328435	3.8508e-14	7
IgG1_G2N	IgG4_G0F	-0.328396	3.87954e-14
IgG2_G1F	IgG2_G2F	0.328371	3.89769e-14	1
IgG1_G1F	IgG4_G2FN	-0.327358	4.71212e-14
IgG2_G1N	IgG4_G2FS	-0.327272	4.78892e-14
IgG1_G0FN	IgG2_G2	-0.327248	4.80998e-14
IgG1_G2FN	IgG2_G1	-0.32659	5.43938e-14
IgG2_G2	IgG2_G0N	0.326568	5.46172e-14	3
IgG1_G0	IgG4_G2F	-0.326248	5.79702e-14
IgG2_G2F	IgG2_G2S	0.325788	6.31488e-14	6
IgG1_G0FN	IgG2_G2NS	-0.32514	7.12273e-14
IgG2_G2NS	IgG4_G2FS	0.324976	7.34276e-14
IgG1_G0FN	IgG2_G1FN	0.324093	8.64611e-14
IgG4_G2FN	IgG4_G2FS	0.323968	8.8471e-14	6
IgG2_G2	IgG2_G2S	0.323793	9.13897e-14	1
IgG1_G2F	IgG4_G2FN	0.323456	9.72492e-14
IgG1_G2S	IgG2_G2FN	0.323151	1.02871e-13
IgG2_G2FS	IgG2_G1S	0.321723	1.33704e-13	6
IgG2_G1NS	IgG2_G2NS	0.321541	1.38225e-13	3
IgG2_G2F	IgG4_G1FN	-0.32103	1.51778e-13
IgG1_G0F	IgG2_G2	-0.320858	1.56609e-13
IgG1_G2FN	IgG2_G1N	-0.320147	1.78306e-13
IgG1_G2N	IgG2_G2FN	0.318933	2.22291e-13
IgG2_G2FNS	IgG4_G2FS	0.318791	2.28086e-13
IgG1_G2FN	IgG2_G2FS	0.318784	2.28371e-13
IgG2_G1	IgG2_G2NS	-0.318332	2.47838e-13	5
IgG2_G2FN	IgG2_G1FS	-0.317883	2.68779e-13	5
IgG1_G2FN	IgG1_G1FS	-0.317656	2.80013e-13	5
IgG2_G0F	IgG2_G1FNS	0.316603	3.38476e-13	3
IgG2_G0F	IgG2_G0	0.316046	3.74097e-13	1
IgG1_G2FN	IgG4_G0FN	-0.315653	4.01359e-13
IgG1_G1FN	IgG2_G1	-0.313797	5.58939e-13
IgG1_G2N	IgG4_G1FS	-0.313714	5.67271e-13
IgG1_G1FS	IgG2_G1	-0.312568	6.95156e-13
IgG1_G1N	IgG1_G2S	0.312268	7.33018e-13	5
IgG1_G1FN	IgG1_G2NS	-0.311748	8.03416e-13	7
IgG2_G0FN	IgG2_G2	-0.310806	9.4843e-13	4
IgG1_G2N	IgG2_G1	0.31057	9.88695e-13
IgG2_G2NS	IgG4_G0FN	-0.310377	1.02266e-12
IgG2_G1FS	IgG2_G2S	-0.309245	1.24706e-12	6
IgG1_G2F	IgG2_G2S	0.309035	1.29359e-12
IgG1_G1FNS	IgG4_G1FNS	0.308756	1.358e-12	X
IgG2_G2F	IgG2_G2FNS	0.308743	1.36113e-12	6
IgG1_G1NS	IgG1_G2NS	0.308052	1.53521e-12	3
IgG1_G2	IgG2_G2FN	0.308004	1.54816e-12
IgG1_G1FS	IgG4_G1FN	-0.307834	1.59463e-12
IgG4_G2F	IgG4_G1FN	-0.306498	2.01048e-12	4
IgG1_G2N	IgG2_G0FN	-0.306337	2.06722e-12
IgG1_G2FNS	IgG2_G1FNS	0.306232	2.1049e-12
IgG2_G0FN	IgG2_G2FNS	-0.305778	2.2764e-12	3
IgG1_G1F	IgG2_G2S	-0.305611	2.34298e-12
IgG1_G1FN	IgG4_G2F	-0.305465	2.40275e-12
IgG2_G1F	IgG2_G1	-0.305272	2.48384e-12	3
IgG2_G2FN	IgG2_G1N	-0.304894	2.65084e-12	6
IgG2_G1N	IgG4_G1FN	0.303246	3.5159e-12
IgG1_G2FN	IgG4_G2FS	0.303041	3.64113e-12
IgG1_G0F	IgG2_G1FNS	0.302314	4.12114e-12
IgG1_G0F	IgG1_G2FNS	-0.301985	4.35887e-12	4
IgG1_G1FN	IgG2_G1S	-0.301836	4.47066e-12
IgG2_G1FNS	IgG4_G1FNS	0.301566	4.67996e-12	X
IgG1_G1	IgG2_G2FS	-0.301152	5.02078e-12
IgG1_G1S	IgG2_G2F	-0.300806	5.32311e-12
IgG2_G1F	IgG4_G1FS	0.300164	5.93356e-12
IgG2_G0N	IgG2_G2S	-0.299852	6.25383e-12	4
IgG1_G1N	IgG2_G2F	-0.299657	6.46319e-12
IgG1_G0F	IgG2_G2N	-0.299343	6.81439e-12
IgG1_G0FN	IgG2_G2N	-0.299169	7.01598e-12
IgG1_G1FN	IgG1_G2N	-0.298518	7.8275e-12	6
IgG2_G1S	IgG4_G1FN	-0.297655	9.04439e-12
IgG1_G0FN	IgG1_G0	0.297257	9.66601e-12	2
IgG2_G1FS	IgG4_G0F	0.297241	9.69055e-12
IgG1_G0F	IgG1_G2FS	-0.297192	9.77129e-12	3
IgG1_G1FN	IgG2_G1FNS	0.297139	9.85785e-12
IgG1_G1N	IgG2_G1FNS	-0.29686	1.03277e-11
IgG2_G1F	IgG2_G1N	-0.295665	1.25972e-11	4
IgG1_G1FN	IgG4_G0FN	0.29452	1.52252e-11
IgG2_G1F	IgG2_G0FN	0.29388	1.69212e-11	2
IgG2_G1FS	IgG2_G1S	0.293797	1.71542e-11	5
IgG1_G2	IgG2_G2F	0.293438	1.81981e-11
IgG4_G2F	IgG4_G1FNS	-0.293113	1.91967e-11	5
IgG2_G2S	IgG4_G1FN	-0.292955	1.9701e-11
IgG2_G1N	IgG2_G2N	0.292926	1.97931e-11	1
IgG1_G2N	IgG4_G2F	0.291816	2.37406e-11
IgG1_G1FNS	IgG1_G2N	-0.291727	2.40874e-11	7
IgG4_G1F	IgG4_G1FNS	-0.291577	2.46861e-11	4
IgG1_G0F	IgG2_G2FS	-0.291409	2.53711e-11
IgG2_G2F	IgG4_G2FN	0.290801	2.80138e-11
IgG1_G0F	IgG1_G0	0.290368	3.00591e-11	1
IgG1_G1F	IgG2_G2FN	-0.28984	3.27474e-11
IgG1_G2FN	IgG2_G2NS	0.289444	3.49198e-11
IgG1_G0FN	IgG1_G1	-0.289345	3.54843e-11	3
IgG1_G1F	IgG4_G2FNS	-0.288846	3.84655e-11
IgG2_G1F	IgG2_G2N	-0.288792	3.8802e-11	5
IgG1_G0N	IgG4_G1FN	0.288467	4.08887e-11
IgG1_G0FN	IgG2_G1F	0.288342	4.1719e-11
IgG1_G1FN	IgG1_G1FS	0.288148	4.30438e-11	4
IgG1_G1F	IgG4_G1FN	-0.287711	4.6183e-11
IgG1_G0	IgG4_G2FN	-0.287613	4.69129e-11
IgG1_G0N	IgG2_G2S	-0.287548	4.74069e-11
IgG1_G2S	IgG2_G1	0.286953	5.21602e-11
IgG1_G1	IgG2_G1FS	-0.2869	5.26047e-11
IgG2_G1FNS	IgG2_G2N	-0.286643	5.4817e-11	7
IgG2_G0	IgG4_G2F	-0.286618	5.5038e-11
IgG1_G1S	IgG4_G2FN	-0.28635	5.74446e-11
IgG1_G2F	IgG2_G1	-0.285059	7.05809e-11
IgG1_G2	IgG2_G1F	-0.28442	7.81223e-11
IgG1_G2F	IgG2_G1FNS	-0.284376	7.86703e-11
IgG2_G2S	IgG2_G2NS	0.284317	7.94138e-11	7
IgG1_G1N	IgG2_G2NS	-0.283999	8.35147e-11
IgG1_G2N	IgG2_G1F	-0.283939	8.43179e-11
IgG1_G0F	IgG1_G1FNS	0.283675	8.79161e-11	3
IgG2_G2FS	IgG2_G2	-0.283192	9.48904e-11	6
IgG1_G0FN	IgG4_G1FN	0.282051	1.13583e-10
IgG2_G2NS	IgG4_G0F	-0.281676	1.20478e-10
IgG2_G2FN	IgG2_G1	-0.281561	1.22673e-10	5
IgG1_G1S	IgG2_G0	0.281522	1.23416e-10
IgG2_G2FNS	IgG4_G2FN	0.281247	1.28862e-10
IgG1_G1FN	IgG2_G2	-0.280377	1.47647e-10
IgG2_G2S	IgG4_G2FN	0.279347	1.73367e-10
IgG2_G1FN	IgG2_G1	-0.279293	1.74822e-10	4
IgG2_G1FNS	IgG4_G0FN	0.27888	1.86392e-10
IgG1_G1FS	IgG2_G1S	0.278867	1.86778e-10
IgG2_G2FS	IgG2_G2NS	0.277758	2.2179e-10	8
IgG1_G0	IgG2_G2S	-0.277571	2.28281e-10
IgG1_G2NS	IgG2_G2NS	0.277393	2.34632e-10	X
IgG1_G1S	IgG4_G0F	0.27723	2.40605e-10
IgG1_G1FNS	IgG2_G2F	-0.277193	2.41997e-10
IgG1_G1F	IgG2_G2FNS	-0.276071	2.87558e-10
IgG2_G1FNS	IgG2_G2S	-0.275929	2.93903e-10	7
IgG1_G1FNS	IgG4_G0FN	0.275738	3.02628e-10
IgG1_G0FN	IgG2_G1FS	0.275012	3.38189e-10
IgG2_G1FN	IgG2_G2FNS	0.274925	3.42744e-10	2
IgG1_G0F	IgG2_G2F	-0.274665	3.56603e-10
IgG2_G1FNS	IgG2_G1N	-0.274423	3.7002e-10	6
IgG4_G0F	IgG4_G2FNS	-0.274175	3.84291e-10	4
IgG2_G2N	IgG2_G2S	0.273378	4.33789e-10	6
IgG2_G2N	IgG4_G2F	0.272941	4.63479e-10
IgG2_G2F	IgG2_G1FNS	-0.271951	5.38366e-10	5
IgG1_G1F	IgG2_G1	-0.271434	5.8196e-10
IgG2_G2	IgG4_G2F	0.271422	5.83038e-10
IgG4_G1FS	IgG4_G2FNS	-0.266589	1.19854e-09	6
IgG2_G2FN	IgG4_G2FNS	0.266458	1.222e-09
IgG1_G0N	IgG2_G2N	-0.265504	1.40624e-09
IgG1_G2	IgG4_G1FS	-0.265023	1.50931e-09
IgG2_G2FN	IgG2_G2S	0.265011	1.51192e-09	7
IgG2_G1N	IgG4_G0FN	0.264515	1.62581e-09
IgG1_G1S	IgG2_G0F	0.264215	1.69891e-09
IgG1_G2	IgG2_G1S	-0.263254	1.95453e-09
IgG1_G1FN	IgG1_G1N	-0.263113	1.99496e-09	5
IgG1_G1	IgG2_G2NS	-0.26168	2.45599e-09
IgG1_G2N	IgG2_G1N	0.261345	2.57775e-09
IgG1_G1F	IgG2_G2	-0.261129	2.65969e-09
IgG1_G2F	IgG1_G2	0.260709	2.82558e-09	5
IgG1_G2S	IgG2_G2NS	0.260098	3.08528e-09
IgG1_G1FNS	IgG1_G0	-0.258889	3.66885e-09	4
IgG1_G2F	IgG1_G2FNS	0.258443	3.91046e-09	6
IgG2_G0FN	IgG2_G1FS	0.258334	3.97159e-09	3
IgG1_G2F	IgG2_G2FNS	0.257017	4.78968e-09
IgG1_G2FNS	IgG2_G2NS	0.256955	4.83183e-09
IgG1_G2FNS	IgG4_G2FS	0.256899	4.87018e-09
IgG1_G1F	IgG2_G1N	-0.256517	5.14157e-09
IgG1_G0F	IgG4_G2FNS	-0.256043	5.49735e-09
IgG1_G0F	IgG2_G2NS	-0.256016	5.51894e-09
IgG1_G2FNS	IgG2_G1FN	0.25592	5.59396e-09
IgG1_G0F	IgG1_G1	-0.255919	5.59496e-09	2
IgG2_G2NS	IgG4_G2F	0.255763	5.719e-09
IgG1_G1FN	IgG2_G0F	0.255454	5.97397e-09
IgG2_G1	IgG2_G1NS	-0.25475	6.59596e-09	4
IgG2_G2FN	IgG2_G2N	0.254606	6.73044e-09	7
IgG1_G1FNS	IgG2_G0F	0.253923	7.40739e-09
IgG1_G2FNS	IgG2_G2	-0.253437	7.92762e-09
IgG2_G2F	IgG2_G2NS	0.253023	8.39886e-09	7
IgG1_G2S	IgG2_G0N	-0.25253	8.99659e-09
IgG1_G0F	IgG1_G2F	-0.251791	9.96932e-09	2
IgG1_G1F	IgG1_G1NS	-0.251522	1.03477e-08	5
IgG1_G2F	IgG1_G1S	-0.250908	1.12656e-08	5
IgG1_G1N	IgG2_G2FNS	-0.250396	1.20899e-08
IgG2_G1FN	IgG4_G1F	-0.250052	1.26771e-08
IgG1_G2	IgG4_G1FNS	-0.249909	1.29285e-08
IgG2_G2FN	IgG2_G2NS	0.249507	1.36645e-08	8
IgG1_G2FN	IgG2_G2N	0.249197	1.42573e-08
IgG2_G2FNS	IgG4_G2FNS	0.248381	1.59435e-08	X
IgG1_G2	IgG2_G1N	0.248299	1.61228e-08
IgG2_G1FN	IgG2_G2	-0.248212	1.63167e-08	5
IgG2_G1N	IgG2_G2NS	-0.248075	1.66231e-08	2
IgG2_G2N	IgG4_G0F	-0.247378	1.82806e-08
IgG1_G0	IgG1_G1S	0.247278	1.85299e-08	2
IgG2_G0	IgG2_G1NS	-0.247262	1.85721e-08	3
IgG1_G2FNS	IgG4_G2FN	0.247065	1.90762e-08
IgG1_G0FN	IgG1_G2FN	-0.246717	1.99974e-08	2
IgG2_G2N	IgG4_G2FN	0.24555	2.34217e-08
IgG1_G2NS	IgG2_G2S	0.245161	2.46831e-08
IgG1_G1S	IgG4_G1F	0.244822	2.58342e-08
IgG1_G1FN	IgG2_G2FS	-0.244152	2.82699e-08
IgG4_G1F	IgG4_G2F	0.243426	3.11562e-08	1
IgG1_G2S	IgG2_G2N	0.243422	3.11745e-08
IgG1_G0FN	IgG1_G2NS	-0.2429	3.34282e-08	6
IgG1_G2FN	IgG2_G1FS	-0.241941	3.79792e-08
IgG1_G2FNS	IgG1_G2	-0.241392	4.08531e-08	7
IgG1_G0FN	IgG2_G2FNS	-0.241294	4.13844e-08
IgG2_G2N	IgG4_G1FS	-0.241087	4.25354e-08
IgG1_G1FS	IgG2_G1N	-0.240255	4.74812e-08
IgG1_G1S	IgG4_G1FN	-0.238133	6.27372e-08
IgG1_G2F	IgG2_G2N	0.237247	7.04221e-08
IgG2_G1	IgG2_G2N	0.236358	7.90426e-08	4
IgG1_G2FNS	IgG2_G1F	-0.236339	7.92313e-08
IgG2_G2N	IgG4_G0FN	-0.236162	8.10693e-08
IgG2_G1F	IgG2_G2FN	-0.235129	9.26444e-08	4
IgG1_G1FNS	IgG4_G1F	-0.232889	1.23497e-07
IgG1_G1F	IgG1_G0N	-0.23254	1.29114e-07	3
IgG2_G1FS	IgG4_G2F	-0.231941	1.39334e-07
IgG2_G2FNS	IgG4_G0FN	-0.231921	1.39691e-07
IgG2_G1FN	IgG4_G2F	-0.231722	1.43276e-07
IgG1_G1FNS	IgG2_G1FN	0.231668	1.44264e-07
IgG4_G1FN	IgG4_G2FN	0.231382	1.49588e-07	1
IgG2_G1FN	IgG4_G0FN	0.231276	1.51609e-07
IgG2_G2N	IgG2_G1NS	0.23112	1.54636e-07	2
IgG1_G2FN	IgG1_G1N	-0.230604	1.65074e-07	6
IgG1_G0	IgG4_G1F	0.230378	1.69838e-07
IgG1_G2F	IgG1_G1	-0.229314	1.94177e-07	4
IgG2_G1F	IgG4_G1FN	-0.228738	2.08724e-07
IgG1_G2FS	IgG2_G1FN	-0.227112	2.55674e-07
IgG1_G2NS	IgG2_G1S	0.226913	2.62097e-07
IgG1_G0F	IgG1_G0N	0.226832	2.64726e-07	2
IgG1_G0F	IgG1_G1S	0.226136	2.88608e-07	3
IgG2_G0	IgG4_G2FN	-0.224956	3.33826e-07
IgG2_G2FNS	IgG4_G1FNS	0.224053	3.73001e-07
IgG2_G0F	IgG4_G2FNS	-0.223934	3.78473e-07
IgG1_G2FNS	IgG2_G2F	0.223752	3.87007e-07
IgG1_G1FNS	IgG2_G2S	-0.223467	4.00772e-07
IgG1_G1FS	IgG4_G0FN	0.222662	4.42114e-07
IgG1_G2NS	IgG2_G1FN	-0.219627	6.38158e-07
IgG1_G2S	IgG1_G2NS	0.218592	7.22419e-07	7
IgG1_G2S	IgG4_G1FN	-0.218171	7.59633e-07
IgG1_G2S	IgG2_G2FNS	0.216797	8.94357e-07
IgG2_G1FNS	IgG4_G2FS	-0.215867	9.98331e-07
IgG2_G1S	IgG4_G2FN	-0.215699	1.01832e-06
IgG2_G1FNS	IgG4_G1F	-0.215005	1.10492e-06
IgG1_G0N	IgG1_G2S	-0.214942	1.11316e-06	4
IgG2_G1S	IgG4_G1F	0.214045	1.23656e-06
IgG1_G1N	IgG4_G1FS	-0.212761	1.43625e-06
IgG2_G1FN	IgG2_G2FS	-0.211872	1.59231e-06	5
IgG2_G1FN	IgG2_G2NS	-0.211722	1.62007e-06	7
IgG1_G1FNS	IgG4_G2FS	-0.211641	1.63531e-06
IgG2_G1FS	IgG2_G0N	-0.210789	1.80421e-06	4
IgG1_G1FN	IgG1_G0	-0.210638	1.83582e-06	3
IgG1_G2FS	IgG4_G2FN	0.209907	1.99673e-06
IgG1_G1FS	IgG4_G2FS	-0.209545	2.08114e-06
IgG1_G2N	IgG2_G2S	0.209228	2.15801e-06
IgG2_G1FNS	IgG2_G1S	0.208057	2.46598e-06	6
IgG2_G0F	IgG2_G1S	0.206911	2.80789e-06	3
IgG1_G2	IgG1_G1S	-0.206896	2.81269e-06	2
IgG2_G1F	IgG2_G2NS	-0.206337	2.99567e-06	6
IgG1_G0N	IgG4_G2FN	-0.206043	3.09657e-06
IgG1_G0F	IgG2_G0N	0.204699	3.60006e-06
IgG2_G2F	IgG4_G1FNS	-0.203786	3.98614e-06
IgG2_G1FN	IgG2_G0	-0.203654	4.04511e-06	3
IgG1_G1FS	IgG2_G2F	-0.203424	4.14985e-06
IgG1_G1	IgG4_G1FNS	-0.20277	4.46173e-06
IgG1_G0FN	IgG2_G0	0.200622	5.65239e-06
IgG2_G2FS	IgG4_G1F	-0.199832	6.16212e-06
IgG1_G1FS	IgG4_G2FNS	-0.199131	6.6506e-06
IgG2_G2NS	IgG4_G1FN	-0.198787	6.90375e-06
IgG1_G2FNS	IgG1_G1S	-0.198734	6.94372e-06	7
IgG1_G1FNS	IgG2_G1N	-0.198234	7.33e-06
IgG1_G1F	IgG1_G1FNS	0.198094	7.44203e-06	4
IgG2_G2F	IgG4_G1FS	-0.197807	7.6765e-06
IgG1_G2N	IgG4_G0FN	-0.197684	7.77903e-06
IgG1_G1F	IgG1_G2NS	-0.196333	8.99611e-06	6
IgG1_G1FN	IgG2_G1F	0.196209	9.11629e-06
IgG1_G0F	IgG1_G2NS	-0.195763	9.5616e-06	5
IgG1_G1S	IgG2_G2FNS	-0.195517	9.81607e-06
IgG2_G0FN	IgG2_G1N	0.195503	9.83091e-06	4
IgG1_G1FNS	IgG4_G2FN	-0.194514	1.09217e-05
IgG1_G2N	IgG4_G2FS	0.193906	1.165e-05
IgG1_G0N	IgG1_G1S	0.193741	1.18547e-05	3
IgG1_G1F	IgG1_G1S	0.193611	1.20188e-05	4
IgG1_G1NS	IgG4_G2FNS	0.192966	1.28657e-05
IgG1_G1F	IgG1_G2FS	0.191064	1.57049e-05	2
IgG2_G2	IgG4_G2FN	0.190359	1.69e-05
IgG2_G1N	IgG4_G0F	0.189343	1.87784e-05
IgG1_G2F	IgG4_G1FNS	-0.189021	1.94123e-05
IgG1_G2FN	IgG1_G2N	0.188803	1.98547e-05	7
IgG2_G1F	IgG2_G1S	0.186957	2.39953e-05	4
IgG2_G0N	IgG4_G2FN	-0.186516	2.50975e-05
IgG1_G0	IgG2_G2N	-0.185294	2.84161e-05
IgG1_G1F	IgG2_G0FN	0.185212	2.86529e-05
IgG2_G2FN	IgG4_G1FN	0.184932	2.94733e-05
IgG2_G1S	IgG4_G0F	0.18489	2.95989e-05
IgG2_G1FS	IgG4_G1F	0.184857	2.96998e-05
IgG1_G1NS	IgG2_G2N	0.184269	3.15113e-05
IgG2_G1FNS	IgG2_G0	-0.183573	3.37955e-05	4
IgG2_G1N	IgG4_G2F	-0.183538	3.39155e-05
IgG1_G2N	IgG2_G2N	0.183342	3.45864e-05	X
IgG2_G2S	IgG4_G1F	-0.183213	3.50377e-05
IgG2_G2FNS	IgG4_G1FS	-0.183129	3.53335e-05
IgG1_G1S	IgG4_G2FNS	-0.181544	4.13763e-05
IgG1_G2FNS	IgG4_G2FNS	0.181519	4.14788e-05	X
IgG1_G2	IgG2_G1FN	-0.181028	4.35492e-05
IgG1_G2FNS	IgG4_G1FS	-0.180614	4.53668e-05
IgG1_G2F	IgG1_G1FNS	-0.180515	4.58137e-05	5
IgG1_G2FN	IgG4_G2FNS	0.180028	4.80655e-05
IgG2_G0	IgG4_G1FN	0.179174	5.22685e-05
IgG2_G1FS	IgG2_G2NS	-0.178706	5.47171e-05	7
IgG1_G2FNS	IgG4_G1FNS	0.177294	6.27786e-05
IgG1_G1NS	IgG2_G2NS	0.177211	6.32901e-05
IgG1_G2FNS	IgG2_G2S	0.177055	6.42505e-05
IgG2_G0	IgG4_G1F	0.176727	6.63243e-05
IgG1_G2NS	IgG4_G1FNS	0.176447	6.81421e-05
IgG2_G1FNS	IgG4_G0F	0.176068	7.06797e-05
IgG1_G2NS	IgG2_G2FS	0.175636	7.36813e-05
IgG1_G2NS	IgG2_G0FN	-0.175533	7.44106e-05
IgG1_G1FN	IgG2_G2FN	0.175475	7.48231e-05
IgG1_G2S	IgG4_G2FNS	0.175456	7.4965e-05
IgG1_G2FNS	IgG2_G0FN	-0.175066	7.78214e-05
IgG1_G1FN	IgG2_G0	-0.174842	7.95038e-05
IgG2_G0N	IgG2_G1NS	-0.17456	8.16758e-05	2
IgG1_G1FN	IgG4_G1FS	-0.173879	8.71599e-05
IgG2_G2	IgG4_G1FNS	-0.173705	8.86127e-05
IgG1_G1N	IgG4_G2FN	0.173582	8.96532e-05
IgG1_G1	IgG2_G1FN	-0.173229	9.27109e-05
IgG2_G2FS	IgG2_G2N	-0.171666	0.000107455	7
IgG2_G1F	IgG4_G2FNS	-0.170632	0.000118394
IgG1_G1F	IgG2_G0N	-0.170586	0.000118906
IgG2_G1N	IgG2_G1NS	-0.170418	0.000120785	1
IgG1_G2F	IgG4_G1FS	-0.170301	0.000122106
IgG1_G0F	IgG1_G1NS	-0.170228	0.000122941	4
IgG1_G2FN	IgG2_G1F	-0.169561	0.000130814
IgG1_G0	IgG1_G2NS	-0.168875	0.000139406	4
IgG1_G1S	IgG4_G1FNS	0.168788	0.000140531
IgG1_G2S	IgG4_G1F	-0.168628	0.000142636
IgG1_G0	IgG4_G1FN	0.168031	0.000150708
IgG1_G1FNS	IgG4_G1FS	0.166658	0.000170947
IgG1_G0F	IgG2_G1	-0.165669	0.000187071
IgG1_G0	IgG2_G2	0.165632	0.000187698
IgG1_G0N	IgG1_G2NS	-0.164569	0.000206669	3
IgG1_G1FNS	IgG4_G0F	0.164484	0.000208266
IgG2_G1	IgG2_G2S	0.164099	0.000215627	2
IgG2_G1S	IgG4_G1FNS	0.163915	0.000219228
IgG1_G2FNS	IgG1_G2NS	0.163878	0.000219957	9
IgG1_G2NS	IgG2_G1F	-0.163652	0.000224458
IgG2_G1FN	IgG4_G2FNS	0.163633	0.000224839
IgG1_G2FS	IgG4_G1F	-0.162953	0.000238979
IgG1_G1N	IgG2_G1S	-0.162613	0.00024635
IgG1_G1S	IgG2_G2N	-0.161559	0.000270583
IgG1_G2N	IgG2_G1S	-0.161259	0.000277879
IgG2_G2	IgG4_G0FN	-0.160676	0.000292603
IgG2_G1F	IgG4_G2FS	-0.160481	0.000297674
IgG1_G1F	IgG2_G2F	0.160469	0.00029799
IgG1_G0	IgG1_G2S	-0.159429	0.000326535	3
IgG4_G1F	IgG4_G1FN	-0.159366	0.000328336	3
IgG2_G1F	IgG2_G0N	-0.159005	0.000338862	3
IgG2_G1FNS	IgG4_G2FN	-0.158726	0.000347232
IgG2_G2	IgG4_G1FS	-0.158381	0.000357843
IgG2_G2	IgG2_G1NS	-0.15821	0.000363206	5
IgG1_G2FN	IgG1_G2S	0.158059	0.000368028	7
IgG1_G2NS	IgG4_G2FS	0.157778	0.000377101
IgG1_G2FNS	IgG4_G0FN	-0.157626	0.000382101
IgG2_G2	IgG4_G0F	-0.157387	0.000390114
IgG1_G2N	IgG2_G2F	0.15731	0.000392716
IgG2_G1FN	IgG4_G2FN	0.157075	0.0004008
IgG1_G1S	IgG4_G2F	-0.155441	0.000461283
IgG1_G1S	IgG2_G0N	0.15538	0.000463687
IgG1_G1F	IgG1_G2FNS	-0.155361	0.000464463	5
IgG1_G1FNS	IgG2_G1S	0.155089	0.000475385
IgG2_G1S	IgG2_G1NS	-0.154818	0.000486504	5
IgG2_G2NS	IgG4_G2FN	0.154802	0.000487176
IgG1_G0F	IgG2_G0	0.153967	0.00052304
IgG1_G1S	IgG2_G2S	0.153618	0.00053873
IgG1_G1N	IgG4_G2FS	-0.153561	0.000541332
IgG4_G2FS	IgG4_G2FNS	0.152855	0.000574624	7
IgG1_G2N	IgG4_G1FN	0.151805	0.000627629
IgG1_G2FS	IgG1_G2NS	0.151706	0.000632845	8
IgG1_G2FN	IgG1_G1FNS	0.151072	0.000667247	2
IgG1_G0FN	IgG2_G1	-0.150934	0.00067501
IgG2_G1F	IgG4_G1FNS	-0.150732	0.000686457
IgG1_G2F	IgG1_G1NS	-0.150493	0.000700225	6
IgG1_G1FS	IgG1_G1NS	-0.149966	0.000731497	6
IgG1_G2F	IgG2_G1F	0.149764	0.000743825
IgG1_G2NS	IgG4_G1FN	-0.149583	0.000755067
IgG1_G1F	IgG2_G1S	0.149086	0.000786653
IgG1_G0	IgG4_G1FS	0.148763	0.000807855
IgG1_G2NS	IgG2_G2FNS	0.148512	0.000824706
IgG4_G1F	IgG4_G2FS	-0.147986	0.000861019	2
IgG1_G0FN	IgG1_G1N	-0.146206	0.000995259	4
IgG2_G1F	IgG2_G1FN	0.146119	0.00100226	3
IgG1_G1	IgG2_G2FN	-0.146026	0.00100985
IgG1_G1	IgG4_G2F	0.145896	0.00102051
IgG1_G1F	IgG2_G0	-0.145803	0.00102821
IgG1_G1	IgG1_G2NS	-0.145548	0.00104951	5
IgG2_G0	IgG4_G1FS	0.145384	0.00106352
IgG1_G2FS	IgG1_G1FNS	0.143792	0.0012082	6
IgG2_G1FS	IgG2_G0	-0.143292	0.00125727	3
IgG1_G2FS	IgG2_G1FS	0.142338	0.00135589
IgG1_G1F	IgG2_G2N	-0.141969	0.00139594
IgG2_G2FS	IgG4_G2FN	0.141396	0.00146037
IgG1_G2S	IgG4_G1FS	-0.140709	0.00154108
IgG1_G1	IgG2_G1F	-0.139839	0.00164924
IgG1_G2FN	IgG4_G1FN	0.139646	0.00167413
IgG1_G2FN	IgG1_G2	0.139364	0.00171115	6
IgG2_G1	IgG2_G1S	-0.139338	0.00171456	1
IgG1_G0N	IgG1_G2N	0.138454	0.00183576	2
IgG2_G1FNS	IgG4_G1FS	0.138449	0.00183655
IgG1_G2FN	IgG2_G2S	0.138316	0.00185536
IgG1_G2NS	IgG4_G0FN	-0.138178	0.00187524
IgG1_G2N	IgG1_G1S	-0.137911	0.0019141	5
IgG2_G2N	IgG4_G2FS	0.137862	0.00192138
IgG1_G2FN	IgG2_G1NS	0.136901	0.00206785
IgG1_G2N	IgG4_G1F	-0.134181	0.00253998
IgG2_G2FN	IgG2_G1NS	0.133605	0.0026517	7
IgG1_G1N	IgG2_G0F	-0.133082	0.00275705
IgG1_G1FS	IgG1_G2FS	0.132186	0.00294663	3
IgG1_G0N	IgG2_G1NS	-0.132181	0.00294769
IgG1_G1	IgG2_G2F	-0.131943	0.00299985
IgG1_G2NS	IgG2_G0F	-0.131803	0.00303104
IgG1_G1FN	IgG4_G0F	0.131221	0.00316374
IgG1_G2NS	IgG2_G0N	-0.131112	0.0031892
IgG1_G2F	IgG2_G1S	-0.130991	0.00321763
IgG2_G1	IgG4_G1FN	0.130828	0.0032564
IgG1_G0	IgG2_G1NS	-0.130789	0.00326571
IgG1_G2FS	IgG2_G2	-0.130656	0.0032975
IgG2_G1N	IgG2_G1S	-0.130272	0.00339156	4
IgG1_G1F	IgG4_G2FS	-0.1299	0.00348477
IgG1_G1FNS	IgG2_G0	-0.127658	0.00409753
IgG2_G1	IgG4_G1FNS	-0.126275	0.00452255
IgG2_G2S	IgG2_G1NS	-0.125456	0.00479274	6
IgG2_G1FN	IgG2_G1NS	0.12544	0.00479824	6
IgG1_G0	IgG1_G2	0.125209	0.00487697	2
IgG1_G1FNS	IgG1_G1S	0.125164	0.0048925	6
IgG1_G1S	IgG2_G1FNS	0.124334	0.00518642
IgG1_G1	IgG2_G0FN	-0.124292	0.0052019
IgG1_G1NS	IgG4_G1F	-0.123984	0.00531526
IgG1_G1FS	IgG2_G2FNS	-0.123906	0.00534415
IgG2_G0	IgG2_G2N	-0.123865	0.00535944	3
IgG2_G2	IgG4_G2FS	0.123739	0.00540705
IgG4_G2F	IgG4_G1FS	-0.122291	0.00597913	2
IgG1_G1S	IgG2_G1FS	0.121826	0.00617384
IgG1_G1	IgG2_G2N	0.12128	0.00640987
IgG1_G1	IgG4_G1F	0.120965	0.00654989
IgG1_G1FN	IgG2_G2NS	-0.120621	0.00670578
IgG2_G2NS	IgG4_G1F	-0.120494	0.00676402
IgG2_G1FNS	IgG4_G1FN	0.118863	0.00755531
IgG2_G1FS	IgG4_G1FNS	0.118828	0.00757322
IgG2_G1S	IgG4_G2FNS	-0.117619	0.00821376
IgG1_G1FN	IgG2_G1FS	0.116494	0.00885198
IgG1_G2FNS	IgG2_G2N	-0.116441	0.00888357
IgG1_G1N	IgG1_G2NS	-0.116227	0.0090102	2
IgG1_G1N	IgG2_G2N	0.116015	0.0091372
IgG2_G2FS	IgG4_G2FNS	0.115359	0.00954091
IgG1_G2	IgG4_G2FNS	0.114906	0.00982915
IgG1_G1S	IgG2_G1	0.114094	0.0103647
IgG1_G1N	IgG4_G0FN	0.114013	0.0104194
IgG1_G1	IgG1_G1NS	-0.113972	0.0104471	4
IgG2_G0N	IgG4_G2FNS	-0.113615	0.0106923
IgG2_G0N	IgG4_G1F	0.113125	0.0110377
IgG1_G2FS	IgG1_G1NS	-0.112215	0.0117042	7
IgG1_G1NS	IgG2_G1NS	0.112032	0.011843	X
IgG1_G2FS	IgG2_G1S	0.111944	0.0119101
IgG1_G1FN	IgG2_G2FNS	0.111477	0.0122712
IgG1_G1F	IgG1_G0	-0.110507	0.0130529	2
IgG2_G1	IgG4_G1F	0.110374	0.0131636
IgG1_G1NS	IgG4_G2F	-0.110338	0.0131937
IgG1_G0	IgG4_G2FNS	-0.11028	0.0132422
IgG1_G0FN	IgG4_G2FNS	-0.109608	0.0138166
IgG1_G1	IgG2_G0F	-0.108857	0.0144835
IgG1_G1S	IgG1_G2S	0.107507	0.0157553	3
IgG1_G0N	IgG4_G1F	0.106409	0.0168601
IgG1_G1	IgG4_G1FN	0.10637	0.0169008
IgG1_G1FN	IgG1_G2FS	-0.10631	0.0169636	5
IgG2_G2S	IgG4_G2FNS	0.10573	0.0175775
IgG1_G1FS	IgG4_G1FNS	0.105357	0.0179826
IgG1_G1NS	IgG2_G1F	-0.105117	0.0182474
IgG2_G0	IgG2_G2S	-0.104117	0.0193882	3
IgG1_G0FN	IgG1_G2FNS	-0.103715	0.0198646	3
IgG1_G1N	IgG4_G1FNS	-0.103329	0.0203315
IgG1_G1FS	IgG2_G1FN	-0.103214	0.0204715
IgG1_G2NS	IgG4_G0F	-0.103098	0.0206144
IgG1_G1FNS	IgG1_G2NS	0.102855	0.0209166	8
IgG2_G1F	IgG2_G0	-0.102853	0.0209191	2
IgG2_G2NS	IgG4_G1FS	-0.102676	0.0211413
IgG1_G2FS	IgG4_G2FNS	0.10163	0.0224988
IgG1_G0F	IgG2_G1S	0.101056	0.0232762
IgG2_G2F	IgG2_G1FS	0.100942	0.0234328	2
IgG2_G2FS	IgG2_G1NS	-0.100827	0.0235915	7
IgG1_G1FN	IgG2_G1NS	0.100682	0.0237941
IgG1_G1NS	IgG2_G1FNS	0.100338	0.0242795
IgG1_G0	IgG2_G1FN	-0.0996679	0.0252499
IgG2_G1FN	IgG2_G1N	-0.0996093	0.0253364	5
IgG1_G2NS	IgG4_G1F	-0.0992056	0.0259387
IgG1_G2N	IgG4_G1FNS	-0.0986501	0.0267879
IgG2_G1N	IgG4_G1F	0.0983245	0.0272966
IgG4_G0FN	IgG4_G2FNS	-0.0979116	0.0279536	3
IgG1_G2N	IgG4_G2FNS	0.0978055	0.0281247
IgG1_G2FNS	IgG1_G2N	0.0975041	0.0286154	8
IgG1_G2	IgG2_G2FNS	-0.096749	0.0298772
IgG1_G0N	IgG2_G2	0.0965106	0.0302855
IgG2_G1FNS	IgG2_G1NS	0.0960002	0.0311753	7
IgG1_G1NS	IgG4_G1FN	0.0958766	0.0313942
IgG2_G2F	IgG2_G2N	0.0958522	0.0314377	6
IgG2_G0	IgG2_G1S	0.095844	0.0314522	2
IgG1_G1	IgG2_G1S	-0.0957724	0.0315797
IgG1_G1FN	IgG1_G0N	-0.095699	0.0317111	4
IgG1_G2S	IgG2_G0	-0.0953607	0.0323219
IgG1_G0	IgG1_G1NS	-0.0953604	0.0323225	3
IgG1_G0N	IgG2_G1S	0.0947169	0.0335124
IgG1_G1NS	IgG4_G2FS	-0.0938676	0.0351399
IgG1_G1NS	IgG2_G1S	-0.0938528	0.0351688
IgG2_G1	IgG4_G2FS	-0.093705	0.0354591
IgG2_G1NS	IgG4_G1FS	-0.0932744	0.0363159
IgG1_G1	IgG2_G1NS	-0.0926743	0.0375398
IgG2_G2FS	IgG4_G1FS	0.0920979	0.0387479
IgG1_G1N	IgG1_G1S	-0.0920355	0.0388808	4
IgG1_G1NS	IgG2_G1FN	0.0919919	0.0389737
IgG1_G0FN	IgG4_G1F	0.0916949	0.039612
IgG1_G0FN	IgG2_G1N	0.0914462	0.0401536
IgG1_G2S	IgG4_G1FNS	-0.0914336	0.0401812
IgG1_G1S	IgG2_G1NS	-0.0913649	0.0403318
IgG4_G2FS	IgG4_G1FNS	-0.0910389	0.0410536	6
IgG2_G0FN	IgG4_G2FNS	-0.0907995	0.0415907
IgG2_G1FS	IgG4_G0FN	0.0904623	0.042357
IgG1_G1S	IgG2_G1N	0.0903945	0.0425127
IgG2_G0F	IgG2_G1N	0.0899654	0.0435082	3
IgG2_G2FS	IgG4_G1FNS	0.0898547	0.0437683
IgG2_G2FS	IgG2_G1FNS	0.0889775	0.0458751	6
IgG1_G1FN	IgG2_G1N	-0.0888183	0.0462664
IgG1_G1FS	IgG2_G2NS	-0.0877257	0.0490286
IgG1_G1FNS	IgG2_G2FN	-0.0865694	0.0521009
IgG1_G1	IgG4_G2FN	0.0863955	0.0525763
IgG1_G0N	IgG1_G1NS	-0.0860337	0.0535776	2
IgG1_G1F	IgG4_G1FNS	-0.0851884	0.0559786
IgG1_G1FNS	IgG1_G0N	-0.0848516	0.05696	5
IgG1_G0N	IgG4_G2FNS	-0.084728	0.0573235
IgG1_G1S	IgG2_G0FN	0.0845297	0.0579111
IgG1_G2F	IgG1_G2N	0.0844626	0.0581109	6
IgG2_G0FN	IgG4_G1F	0.0843413	0.0584739
IgG1_G1FN	IgG2_G2F	-0.083911	0.0597761
IgG1_G2F	IgG2_G1NS	0.0838279	0.0600303
IgG1_G0	IgG2_G1S	0.0836115	0.0606966
IgG1_G2NS	IgG2_G1	-0.0833783	0.0614217
IgG1_G1N	IgG4_G1F	-0.0832045	0.0619666
IgG2_G0FN	IgG4_G1FNS	0.0825116	0.0641784
IgG1_G0N	IgG4_G1FS	0.0821073	0.0654989
IgG2_G1N	IgG4_G2FNS	-0.0810533	0.0690465
IgG2_G2FN	IgG4_G1FNS	-0.0807018	0.0702638
IgG1_G1FN	IgG4_G1F	-0.0805254	0.0708816
IgG2_G2F	IgG4_G2FNS	0.080084	0.0724464
IgG2_G2FNS	IgG2_G1S	0.0792806	0.0753669	7
IgG1_G1F	IgG2_G1FNS	0.0791449	0.0758695
IgG1_G1NS	IgG2_G2FN	0.0787575	0.0773194
IgG2_G1FNS	IgG2_G0N	-0.0785415	0.0781374	5
IgG1_G1FNS	IgG2_G2FS	0.0778542	0.0807879
IgG2_G0N	IgG2_G1S	-0.0777694	0.0811197	3
IgG2_G2S	IgG4_G1FS	-0.0777391	0.0812385
IgG4_G0F	IgG4_G1FNS	-0.0768095	0.084955	3
IgG1_G0	IgG2_G1FNS	-0.0766032	0.0857979
IgG1_G1S	IgG2_G2	-0.076272	0.0871656
IgG1_G0	IgG4_G1FNS	-0.0762105	0.0874212
IgG1_G1S	IgG4_G0FN	0.0758072	0.0891144
IgG1_G2NS	IgG2_G1N	-0.075412	0.0907984
IgG2_G0	IgG4_G2FNS	-0.0753189	0.0911989
IgG1_G2FS	IgG1_G2N	-0.0750062	0.0925546	7
IgG2_G2F	IgG2_G1S	-0.0749268	0.0929012	5
IgG1_G2	IgG2_G2NS	0.0748452	0.0932586
IgG1_G1N	IgG4_G2FNS	0.0741773	0.0962257
IgG2_G1F	IgG4_G0FN	0.0735644	0.0990141
IgG1_G1NS	IgG2_G2FS	-0.0734317	0.0996262
IgG1_G1NS	IgG2_G2F	-0.0734085	0.0997337
IgG1_G2FN	IgG1_G2NS	-0.0731304	0.101027	8
IgG2_G1F	IgG2_G1FNS	0.0728735	0.102234	4
IgG2_G0F	IgG2_G1	-0.072678	0.10316	2
IgG1_G2S	IgG2_G1S	0.0720186	0.106333
IgG1_G1N	IgG2_G1NS	-0.0720066	0.106392
IgG2_G1NS	IgG4_G1FNS	-0.0719799	0.106522
IgG1_G1NS	IgG2_G0F	-0.0717508	0.107644
IgG1_G2	IgG2_G0	0.0715064	0.10885
IgG1_G2NS	IgG2_G0	-0.0711398	0.110681
IgG2_G1F	IgG4_G2F	0.0707513	0.112647
IgG1_G2FS	IgG2_G2N	0.0701207	0.115896
IgG2_G2	IgG4_G1FN	0.069972	0.116673
IgG2_G0F	IgG2_G1FN	0.0698298	0.11742	2
IgG1_G2FN	IgG4_G1FNS	-0.0683869	0.125211
IgG2_G2N	IgG4_G1FN	0.0681854	0.126329
IgG1_G2FNS	IgG1_G2S	0.068053	0.127069	8
IgG1_G2F	IgG1_G1FS	-0.0680121	0.127298	2
IgG1_G0	IgG2_G1F	0.0676451	0.129369
IgG2_G1S	IgG4_G2F	-0.0675741	0.129773
IgG1_G2NS	IgG2_G2	-0.067335	0.131139
IgG2_G0N	IgG4_G1FS	0.0661914	0.137827
IgG1_G1NS	IgG2_G1FS	-0.0659985	0.138981
IgG1_G1	IgG2_G2S	0.065842	0.139922
IgG1_G2NS	IgG2_G1FNS	0.0656109	0.141321
IgG2_G0F	IgG2_G1NS	-0.0656065	0.141348	4
IgG1_G0FN	IgG4_G1FNS	0.0653337	0.143013
IgG1_G2NS	IgG4_G1FS	0.0644827	0.148305
IgG1_G1NS	IgG2_G2FNS	0.0642656	0.149679
IgG1_G2S	IgG1_G1NS	-0.0637027	0.153286	6
IgG1_G1F	IgG4_G2F	0.0618421	0.165676
IgG1_G0FN	IgG4_G1FS	0.0618276	0.165776
IgG2_G1FS	IgG2_G2FNS	0.0616272	0.167154	6
IgG4_G0F	IgG4_G1FN	0.0607932	0.172985	2
IgG1_G1S	IgG4_G2FS	-0.0607512	0.173283
IgG1_G1	IgG4_G1FS	-0.0605577	0.174658
IgG2_G2F	IgG2_G1FN	0.0592301	0.184318	4
IgG2_G0FN	IgG4_G1FS	0.0590426	0.185714
IgG1_G2F	IgG2_G1FN	-0.0586477	0.188678
IgG2_G1NS	IgG4_G0FN	-0.0573325	0.198802
IgG2_G1	IgG4_G0FN	0.0571404	0.200313
IgG2_G1	IgG4_G0F	0.0565469	0.205035
IgG1_G0FN	IgG1_G1NS	-0.0560663	0.208917	5
IgG2_G1NS	IgG4_G2FN	0.0560368	0.209157
IgG2_G1NS	IgG4_G1FN	0.0558479	0.210699
IgG1_G1NS	IgG4_G1FNS	0.0557546	0.211464
IgG2_G1FS	IgG2_G1NS	-0.0557365	0.211612	6
IgG2_G1NS	IgG4_G0F	-0.0555865	0.212845
IgG4_G1FN	IgG4_G1FNS	-0.0555131	0.213451	1
IgG1_G0F	IgG2_G1FN	0.0554605	0.213886
IgG1_G1F	IgG2_G1FN	-0.0549447	0.218184
IgG2_G2FNS	IgG2_G2N	-0.0548858	0.218678	8
IgG2_G0FN	IgG2_G1	-0.0547862	0.219516	3
IgG1_G2F	IgG2_G2	0.0546594	0.220587
IgG2_G2	IgG2_G2NS	-0.0545012	0.221928	6
IgG1_G1NS	IgG2_G1	-0.0544277	0.222552
IgG1_G1NS	IgG4_G1FS	-0.0543482	0.223229
IgG1_G1F	IgG1_G2FN	-0.0538118	0.227838	4
IgG1_G2FN	IgG2_G1FNS	-0.0536674	0.22909
IgG2_G1FN	IgG2_G2N	-0.0531422	0.233686	6
IgG1_G1NS	IgG2_G0	-0.0522804	0.241366
IgG1_G2F	IgG2_G1FS	-0.0521343	0.242686
IgG2_G1NS	IgG4_G2FNS	0.051792	0.245797
IgG1_G2NS	IgG2_G1FS	-0.051079	0.252367
IgG1_G2N	IgG2_G2FS	-0.0510163	0.25295
IgG2_G1FS	IgG4_G2FNS	-0.0509811	0.253278
IgG2_G1FN	IgG4_G0F	-0.0508215	0.254769
IgG1_G0N	IgG2_G1FS	-0.0506714	0.256177
IgG1_G2N	IgG1_G2NS	0.0505183	0.257617	1
IgG1_G2F	IgG1_G2NS	-0.0504731	0.258044	7
IgG2_G2FN	IgG2_G1FNS	-0.050464	0.25813	2
IgG1_G1FNS	IgG4_G1FN	0.050074	0.261832
IgG2_G2NS	IgG4_G2FNS	0.0492547	0.269728
IgG1_G1N	IgG4_G2F	-0.0491545	0.270705
IgG1_G1FN	IgG4_G1FNS	0.0491491	0.270757
IgG1_G1FS	IgG1_G2NS	-0.0491032	0.271205	7
IgG1_G2FNS	IgG2_G1FS	0.0480591	0.281539
IgG1_G1F	IgG2_G2NS	-0.0478277	0.283866
IgG2_G2NS	IgG4_G1FNS	0.0475451	0.286724
IgG1_G1FS	IgG1_G0N	-0.0475364	0.286812	4
IgG1_G1FN	IgG1_G1NS	0.0474066	0.288131	6
IgG2_G2S	IgG4_G1FNS	0.0466884	0.295505
IgG1_G2FNS	IgG2_G1NS	0.0465016	0.297444
IgG1_G0FN	IgG2_G1S	-0.0457516	0.305313
IgG2_G2N	IgG4_G1FNS	-0.0454036	0.30901
IgG1_G1N	IgG4_G0F	-0.044911	0.314293
IgG2_G0	IgG4_G1FNS	-0.0436031	0.328608
IgG1_G2S	IgG2_G1NS	-0.0433938	0.330938
IgG1_G2FS	IgG1_G2	0.0429921	0.335438	6
IgG1_G2NS	IgG2_G1NS	0.0428346	0.337212
IgG1_G1FN	IgG2_G2N	-0.0426647	0.339134
IgG1_G1S	IgG2_G1F	0.0422727	0.343594
IgG1_G2FS	IgG2_G1NS	0.0421753	0.344709
IgG2_G2F	IgG2_G1NS	0.0416184	0.351122	6
IgG1_G2FNS	IgG1_G1NS	0.0415394	0.352037	8
IgG2_G2	IgG4_G1F	0.0413827	0.35386
IgG2_G0FN	IgG2_G1NS	-0.0412813	0.355041	5
IgG2_G1FNS	IgG2_G2NS	0.0408639	0.35993	8
IgG4_G1FS	IgG4_G2FS	0.0407169	0.361663	3
IgG1_G1NS	IgG4_G0F	-0.040676	0.362146
IgG1_G1N	IgG2_G2FN	-0.0405578	0.363544
IgG1_G2	IgG1_G2NS	-0.0400435	0.369664	6
IgG1_G1FS	IgG2_G2FS	0.0395545	0.375543
IgG2_G1F	IgG2_G2FS	0.0389639	0.38272	2
IgG1_G0N	IgG2_G1F	-0.0388402	0.384232
IgG4_G2F	IgG4_G2FNS	-0.0379726	0.394951	6
IgG2_G1NS	IgG4_G2F	0.0378851	0.396041
IgG1_G2FNS	IgG2_G1S	-0.0375458	0.400289
IgG1_G2NS	IgG4_G2F	0.0373661	0.40255
IgG1_G0F	IgG4_G1FN	-0.0373172	0.403166
IgG1_G2NS	IgG2_G2N	0.0371688	0.40504
IgG1_G2	IgG4_G1F	-0.0371234	0.405615
IgG2_G1N	IgG4_G2FN	-0.0370458	0.406598
IgG1_G1FN	IgG2_G0N	0.0367797	0.409979
IgG2_G1S	IgG4_G2FS	0.0364752	0.413868
IgG2_G2N	IgG4_G1F	-0.0348428	0.435089
IgG1_G1N	IgG2_G1FN	0.0347202	0.436707
IgG2_G1N	IgG4_G1FS	-0.0345371	0.439132
IgG1_G2NS	IgG4_G2FN	0.0341544	0.444221
IgG1_G1FNS	IgG2_G0N	-0.0340882	0.445105
IgG4_G0FN	IgG4_G1FS	0.0340222	0.445988	3
IgG4_G1FNS	IgG4_G2FNS	-0.0328888	0.461294	3
IgG1_G0N	IgG2_G1FN	0.0325936	0.465328
IgG4_G1F	IgG4_G0FN	0.0323818	0.468234	2
IgG1_G2F	IgG4_G1F	0.0322706	0.469764
IgG1_G2N	IgG1_G1NS	-0.0316551	0.478282	2
IgG1_G2N	IgG2_G1FN	0.0311147	0.48583
IgG2_G1	IgG4_G2F	0.0303821	0.496162
IgG1_G1F	IgG2_G1NS	0.0300864	0.500366
IgG1_G1N	IgG2_G0FN	0.0299537	0.502259
IgG1_G1NS	IgG4_G0FN	0.0293939	0.510285
IgG1_G2F	IgG1_G1FN	0.0287822	0.51913	4
IgG2_G2F	IgG2_G2	-0.0278953	0.532093	5
IgG1_G0FN	IgG1_G1S	0.0276078	0.53633	4
IgG2_G1NS	IgG4_G1F	-0.027345	0.540218
IgG1_G2FS	IgG4_G1FNS	-0.0272654	0.541398
IgG1_G2	IgG2_G2FS	0.026662	0.550387
IgG1_G1N	IgG2_G2S	0.0264312	0.553844
IgG1_G1NS	IgG2_G2S	0.026024	0.559971
IgG1_G2FN	IgG1_G1NS	0.0259082	0.561719	7
IgG2_G2FN	IgG2_G2	0.0255211	0.567582	6
IgG1_G2N	IgG2_G2NS	0.0248475	0.577851
IgG1_G2FS	IgG2_G1F	-0.0240877	0.58954
IgG1_G1F	IgG4_G0FN	0.0240413	0.590257
IgG1_G2	IgG2_G1NS	-0.0228966	0.608079
IgG4_G0FN	IgG4_G1FNS	0.0226679	0.611668	2
IgG4_G1FN	IgG4_G2FNS	0.0225686	0.613228	2
IgG1_G1	IgG1_G1S	0.0221043	0.620552	1
IgG1_G1NS	IgG2_G2	-0.0215653	0.6291
IgG1_G0F	IgG2_G1NS	-0.0213407	0.632676
IgG4_G2FN	IgG4_G1FNS	0.0212573	0.634008	2
IgG1_G0F	IgG4_G1FNS	-0.021026	0.637703
IgG1_G1FNS	IgG4_G2FNS	0.0204912	0.646282
IgG1_G2FNS	IgG4_G2F	-0.0204581	0.646816
IgG2_G1F	IgG2_G1NS	0.0202152	0.650729	5
IgG2_G1N	IgG4_G1FNS	-0.0200775	0.652951
IgG1_G2S	IgG2_G1N	0.0196753	0.659463
IgG1_G1FS	IgG1_G0	0.0196535	0.659815	3
IgG2_G0N	IgG2_G2N	-0.0195467	0.661549	2
IgG1_G1F	IgG2_G2FS	0.0193	0.665561
IgG2_G1N	IgG2_G2S	-0.0190904	0.668977	5
IgG1_G1FN	IgG4_G2FN	-0.0183863	0.680499
IgG2_G1	IgG4_G2FNS	-0.0178758	0.688902
IgG1_G0	IgG2_G1FS	0.0175978	0.693493
IgG1_G1FNS	IgG1_G1NS	0.0173673	0.697308	7
IgG1_G1FS	IgG1_G2FNS	0.0167738	0.707169	6
IgG1_G1NS	IgG2_G0N	-0.0164141	0.713167
IgG1_G2FS	IgG4_G1FS	0.0164036	0.713343
IgG2_G1S	IgG2_G2NS	-0.0163992	0.713416	6
IgG1_G0F	IgG2_G1N	-0.0163493	0.714251
IgG1_G2FS	IgG1_G1S	-0.0161228	0.71804	6
IgG1_G0N	IgG4_G1FNS	0.0160961	0.718487
IgG1_G2N	IgG2_G0N	0.0156544	0.725897
IgG1_G1S	IgG2_G2NS	0.0155602	0.72748
IgG1_G1NS	IgG2_G0FN	0.0154509	0.72932
IgG1_G1	IgG4_G0FN	-0.0154487	0.729356
IgG2_G1FNS	IgG4_G2FNS	-0.0153893	0.730357
IgG1_G1S	IgG2_G2FS	-0.0152132	0.733323
IgG1_G1S	IgG1_G1NS	-0.0135512	0.761522	5
IgG1_G2FNS	IgG4_G1FN	0.0134689	0.762927
IgG2_G0FN	IgG2_G1S	-0.0133205	0.765463	4
IgG1_G1FS	IgG2_G1NS	-0.0129543	0.77173
IgG2_G2FNS	IgG2_G1NS	0.0127601	0.775058	8
IgG2_G2F	IgG4_G1F	0.0127016	0.776062
IgG2_G1	IgG4_G2FN	0.0126867	0.776318
IgG1_G0FN	IgG2_G1NS	-0.012424	0.780831
IgG1_G2F	IgG4_G2FNS	0.0122414	0.783972
IgG2_G2FNS	IgG4_G2F	-0.0120066	0.788016
IgG1_G1FNS	IgG2_G1NS	0.0118083	0.791436
IgG1_G1	IgG4_G0F	-0.0117429	0.792565
IgG1_G0	IgG1_G2N	-0.0113245	0.799797	3
IgG1_G2	IgG1_G1NS	-0.0113153	0.799955	5
IgG1_G1N	IgG1_G1NS	0.0111834	0.802238	1
IgG1_G2N	IgG2_G1NS	-0.0107083	0.810476
IgG1_G2	IgG2_G0N	-0.0105552	0.813137
IgG4_G1FS	IgG4_G1FNS	0.0100797	0.821409	5
IgG2_G0F	IgG4_G1FN	0.00975942	0.826993
IgG1_G2	IgG1_G0N	0.00953296	0.830946	3
IgG2_G1	IgG4_G1FS	-0.00941449	0.833016
IgG1_G1	IgG4_G2FNS	0.00906305	0.839163
IgG1_G1FS	IgG2_G0N	-0.00881034	0.843589
IgG2_G2	IgG4_G2FNS	0.00798193	0.858133
IgG1_G1NS	IgG2_G1N	0.00789322	0.859693
IgG2_G0N	IgG4_G1FNS	-0.00782319	0.860925
IgG2_G2FNS	IgG4_G1FN	-0.00655419	0.883308
IgG1_G0N	IgG2_G1FNS	-0.00637165	0.886535
IgG1_G1	IgG4_G2FS	0.00618902	0.889767
IgG1_G1FN	IgG4_G2FNS	0.00612959	0.890819
IgG1_G2NS	IgG2_G2FN	-0.00606487	0.891964
IgG2_G0F	IgG4_G1FNS	-0.00522318	0.906884
IgG1_G2N	IgG2_G0	-0.00491969	0.912272
IgG1_G1FNS	IgG2_G1F	0.00450719	0.919602
IgG1_G2NS	IgG2_G2F	-0.00432279	0.922881
IgG1_G2N	IgG2_G2FNS	-0.00432102	0.922912
IgG1_G2	IgG4_G1FN	0.00380666	0.932065
IgG2_G1FN	IgG2_G1FS	0.00364748	0.934899	4
IgG1_G2FS	IgG2_G1FNS	-0.00348853	0.93773
IgG1_G2FN	IgG2_G2	0.00332818	0.940587
IgG2_G1FN	IgG4_G1FNS	-0.00316102	0.943566
IgG2_G1FN	IgG2_G0N	-0.00310342	0.944593	4
IgG1_G1FS	IgG2_G0	-0.00244134	0.9564
IgG1_G1NS	IgG4_G2FN	0.00147056	0.973729
IgG1_G1FNS	IgG2_G2NS	-0.00139298	0.975114
IgG4_G2FN	IgG4_G2FNS	0.00128965	0.97696	1
IgG2_G1S	IgG4_G0FN	-0.000658052	0.988242
IgG2_G1NS	IgG4_G2FS	0.000508105	0.990921
IgG1_G2NS	IgG4_G2FNS	-0.000494956	0.991156
IgG2_G1FS	IgG4_G2FS	-0.000381855	0.993177
IgG2_G2N	IgG4_G2FNS	0.000324033	0.99421

## Sheet: Split_Pcor
Glycan1	Glycan2	Partial correlation coefficient	Pvalue	Pathway distance		FDR threshold (0.01)
IgG1_G0F	IgG1_G0FN	0.764615	2.22045e-16	1		0.000883892
IgG4_G0F	IgG4_G0FN	0.747872	2.22045e-16	1
IgG4_G1F	IgG4_G2F	0.645966	2.22045e-16	1
IgG2_G0	IgG2_G1	0.639056	2.22045e-16	1
IgG1_G1FN	IgG1_G2FN	0.605291	2.22045e-16	1
IgG2_G1F	IgG2_G2F	0.601253	2.22045e-16	1
IgG4_G2F	IgG4_G2FS	0.571666	2.22045e-16	1
IgG1_G0	IgG1_G1	0.550908	2.22045e-16	1
IgG1_G1F	IgG1_G2F	0.549937	2.22045e-16	1
IgG1_G0	IgG1_G0N	0.547363	2.22045e-16	1
IgG2_G1F	IgG2_G1FS	0.543292	2.22045e-16	1
IgG4_G0F	IgG4_G1F	0.538361	2.22045e-16	1
IgG1_G2	IgG1_G2S	0.534723	2.22045e-16	1
IgG4_G1FN	IgG4_G2FN	0.531807	2.22045e-16	1
IgG2_G2F	IgG2_G2FS	0.520681	2.22045e-16	1
IgG2_G1	IgG2_G2	0.511982	2.22045e-16	1
IgG4_G1F	IgG4_G1FS	0.511482	2.22045e-16	1
IgG1_G1	IgG1_G2	0.501945	2.22045e-16	1
IgG2_G2	IgG2_G2S	0.499154	2.22045e-16	1
IgG1_G2F	IgG1_G2FS	0.481147	2.22045e-16	1
IgG1_G0F	IgG1_G1F	0.478365	2.22045e-16	1
IgG1_G1F	IgG1_G1FS	0.462881	2.22045e-16	1
IgG2_G0	IgG2_G0N	0.448225	2.22045e-16	1
IgG4_G0FN	IgG4_G1FN	0.426639	2.22045e-16	1
IgG2_G0F	IgG2_G0FN	0.424914	2.22045e-16	1
IgG2_G0F	IgG2_G1FN	0.484974	2.22045e-16	2
IgG4_G1F	IgG4_G0FN	-0.446154	2.22045e-16	2
IgG2_G1F	IgG2_G2FS	-0.416819	2.22045e-16	2
IgG2_G1FS	IgG2_G2FS	0.573591	2.22045e-16	3
IgG2_G1FNS	IgG2_G2FNS	0.490665	2.22045e-16	3
IgG1_G1F	IgG1_G1FN	0.465769	2.22045e-16	3
IgG4_G1FNS	IgG4_G2FNS	0.45116	2.22045e-16	3
IgG2_G0F	IgG2_G2FN	-0.443182	2.22045e-16	3
IgG4_G1F	IgG4_G1FN	0.435011	2.22045e-16	3
IgG1_G2F	IgG1_G2FN	0.437721	2.22045e-16	5
IgG2_G0N	IgG2_G1N	0.393518	8.88178e-16	1
IgG1_G1F	IgG1_G0FN	-0.388374	1.9984e-15	2
IgG1_G0FN	IgG1_G1FN	0.384715	3.9968e-15	1
IgG2_G1FN	IgG2_G2FN	0.368987	5.973e-14	1
IgG1_G0N	IgG1_G1N	0.360908	2.2693e-13	1
IgG2_G2FS	IgG2_G2FNS	0.358484	3.36176e-13	7
IgG4_G2F	IgG4_G2FN	0.35296	8.12461e-13	5
IgG1_G0FN	IgG2_G0FN	0.352758	8.38662e-13	X
IgG2_G2FN	IgG2_G2FNS	0.352282	9.04388e-13	1
IgG2_G2	IgG2_G2N	0.350747	1.15152e-12	5
IgG2_G0FN	IgG2_G1FN	0.349808	1.33404e-12	1
IgG2_G2F	IgG2_G2FN	0.348312	1.6851e-12	5
IgG1_G1	IgG1_G1N	0.344358	3.10441e-12	3
IgG2_G0F	IgG2_G1F	0.337902	8.26783e-12	1
IgG1_G0F	IgG4_G0F	0.332099	1.95604e-11	X
IgG1_G1FS	IgG1_G2FS	0.315709	2.02269e-10	3
IgG2_G2N	IgG2_G2NS	0.312082	3.32864e-10	1
IgG1_G1S	IgG1_G1NS	0.297465	2.31593e-09	5
IgG4_G2F	IgG4_G1FN	-0.290783	5.42606e-09	4
IgG4_G1F	IgG4_G2FN	-0.284954	1.12018e-08	4
IgG1_G2F	IgG1_G1FN	-0.280946	1.82628e-08	4
IgG4_G1F	IgG4_G2FS	-0.280132	2.01506e-08	2
IgG1_G1FS	IgG1_G1FNS	0.278238	2.52988e-08	5
IgG1_G1NS	IgG1_G2NS	0.277679	2.7048e-08	3
IgG1_G2FS	IgG1_G2S	0.27392	4.2234e-08	7
IgG1_G2FN	IgG1_G2FNS	0.268385	8.04159e-08	1
IgG4_G2FN	IgG4_G2FNS	0.267193	9.22045e-08	1
IgG4_G2F	IgG4_G1FS	-0.266802	9.64237e-08	2
IgG2_G1F	IgG2_G0FN	-0.262688	1.53697e-07	2
IgG1_G0F	IgG2_G0FN	-0.262316	1.60263e-07
IgG1_G1FNS	IgG1_G2FNS	0.25943	2.21134e-07	3
IgG1_G0F	IgG2_G0F	0.257363	2.77813e-07	X
IgG1_G1N	IgG1_G2N	0.256188	3.1603e-07	1
IgG2_G2FN	IgG2_G1FS	-0.25596	3.23995e-07	5
IgG1_G2FS	IgG1_G2FNS	0.255716	3.32751e-07	7
IgG4_G1FN	IgG4_G1FS	-0.253919	4.04582e-07	4
IgG1_G2N	IgG1_G2NS	0.241813	1.45291e-06	1
IgG1_G0FN	IgG4_G0F	-0.238673	2.00274e-06
IgG2_G1S	IgG2_G2S	0.23804	2.13544e-06	3
IgG2_G1	IgG2_G1N	0.229956	4.77018e-06	3
IgG1_G2F	IgG2_G2F	0.228291	5.6089e-06	X
IgG1_G0FN	IgG4_G0FN	0.222423	9.83034e-06	X
IgG1_G1F	IgG1_G2FN	-0.217356	1.57711e-05	4
IgG4_G1FS	IgG4_G2FS	0.21398	2.14747e-05	3
IgG1_G0F	IgG4_G0FN	-0.2092	3.29754e-05
IgG4_G0F	IgG4_G1FN	-0.207907	3.697e-05	2
IgG2_G1FN	IgG2_G2FS	-0.205326	4.63526e-05	5
IgG2_G0F	IgG2_G1FS	-0.203346	5.50312e-05	2
IgG2_G0F	IgG2_G2FS	0.201613	6.38599e-05	3
IgG4_G0F	IgG4_G2F	-0.200641	6.9383e-05	2
IgG1_G0F	IgG1_G1FN	-0.200446	7.05419e-05	2
IgG2_G1FN	IgG2_G1FS	0.198797	8.11184e-05	4
IgG1_G1F	IgG4_G0F	-0.198024	8.65705e-05
IgG1_G0F	IgG2_G1F	-0.196805	9.58818e-05
IgG1_G2FS	IgG2_G2FS	0.192126	0.000141083	X
IgG1_G0	IgG2_G0	0.191385	0.000149858	X
IgG2_G1FS	IgG4_G1FS	0.190335	0.000163177	X
IgG4_G0FN	IgG4_G2FN	-0.188645	0.000186952	2
IgG1_G1F	IgG2_G1F	0.188396	0.000190718	X
IgG2_G0	IgG2_G1N	-0.186921	0.000214528	2
IgG1_G0FN	IgG1_G0N	0.185275	0.000244365	3
IgG2_G0FN	IgG2_G2FN	0.184029	0.000269494	2
IgG1_G2FN	IgG1_G1FNS	0.179429	0.000384656	2
IgG1_G2	IgG1_G2N	0.175638	0.000512406	5
IgG1_G1FS	IgG4_G1FS	0.17521	0.00052906	X
IgG1_G2FN	IgG2_G2FN	0.172467	0.000648469	X
IgG1_G1	IgG2_G1	0.172375	0.000652861	X
IgG4_G2FS	IgG4_G1FNS	-0.172273	0.00065776	6
IgG1_G0F	IgG1_G0N	-0.170503	0.000748743	2
IgG1_G2FS	IgG4_G2FS	0.169951	0.000779415	X
IgG1_G2S	IgG2_G2S	0.169936	0.000780273	X
IgG1_G2FS	IgG2_G2NS	0.169508	0.000804881
IgG1_G0N	IgG2_G0N	0.169485	0.000806191	X
IgG2_G2	IgG2_G1N	0.168211	0.000883892	4
IgG1_G1FN	IgG1_G1N	0.167885	0.000904796	5
IgG1_G1FS	IgG2_G1FS	0.164118	0.00118255	X
IgG2_G2FN	IgG2_G2FS	0.160402	0.00153144	6
IgG1_G2F	IgG1_G2	0.157495	0.00186768	5
IgG2_G0	IgG2_G2	-0.155613	0.00212011	2
IgG1_G1S	IgG1_G2NS	0.151413	0.00279945	6
IgG1_G2	IgG1_G1NS	-0.1505	0.00297102	5
IgG2_G2F	IgG2_G2FNS	-0.14838	0.00340729	6
IgG2_G1F	IgG2_G1FN	0.148241	0.00343783	3
IgG1_G2FN	IgG1_G1FS	-0.148205	0.00344565	5
IgG2_G2	IgG2_G0N	-0.145754	0.0040275	3
IgG1_G1FS	IgG1_G2	-0.145418	0.00411394	5
IgG2_G2	IgG2_G2NS	-0.143847	0.00454001	6
IgG4_G1FN	IgG4_G1FNS	-0.143787	0.00455712	1
IgG2_G0	IgG2_G2N	-0.143568	0.00461985	3
IgG1_G0F	IgG1_G0	0.143343	0.00468518	1
IgG1_G2F	IgG4_G2F	0.143331	0.0046886	X
IgG2_G1N	IgG2_G2N	0.142744	0.00486276	1
IgG1_G2F	IgG1_G2S	-0.140428	0.00560839	6
IgG1_G1FS	IgG2_G2F	-0.140246	0.00567123
IgG1_G1	IgG1_G0N	-0.139249	0.00602631	2
IgG2_G0FN	IgG4_G0F	-0.139178	0.00605241
IgG2_G1FNS	IgG2_G2NS	0.138622	0.00625955	8
IgG2_G2F	IgG2_G1FS	-0.137769	0.0065903	2
IgG2_G1NS	IgG2_G2NS	0.137584	0.0066639	3
IgG2_G0F	IgG2_G2N	0.13474	0.00789351	4
IgG2_G1FS	IgG2_G1FNS	0.134708	0.00790872	5
IgG1_G1	IgG2_G2	-0.134382	0.00806206
IgG2_G1FS	IgG4_G2F	-0.131488	0.00954497
IgG1_G2	IgG2_G2	0.130286	0.0102286	X
IgG1_G2N	IgG1_G1S	0.130115	0.0103293	5
IgG1_G0	IgG2_G1	-0.129103	0.0109442
IgG1_G0FN	IgG2_G0F	-0.128695	0.0112005
IgG2_G1F	IgG4_G1F	0.126816	0.0124529	X
IgG1_G2FN	IgG2_G2NS	-0.123262	0.0151635
IgG1_G1FN	IgG1_G2NS	-0.122094	0.0161606	7
IgG1_G1NS	IgG2_G1FS	-0.121031	0.0171176
IgG1_G0	IgG1_G2N	-0.120545	0.017571	3
IgG1_G1F	IgG1_G2FS	-0.119312	0.0187706	2
IgG2_G2FS	IgG2_G1FNS	-0.118141	0.0199743	6
IgG4_G2F	IgG4_G1FNS	-0.115428	0.0230233	5
IgG1_G1FS	IgG1_G1S	0.115391	0.023068	5
IgG2_G0F	IgG2_G2F	-0.115311	0.0231641	2
IgG1_G0	IgG1_G2	-0.115268	0.0232153	2
IgG2_G2F	IgG4_G2F	0.114719	0.0238848	X
IgG1_G2FS	IgG4_G0F	0.114651	0.023969
IgG1_G2S	IgG1_G1NS	0.114583	0.0240528	6
IgG2_G1FS	IgG2_G2	-0.114197	0.0245355	5
IgG1_G2FN	IgG1_G1S	-0.111791	0.0277389	6
IgG1_G1FN	IgG2_G0F	-0.111516	0.0281268
IgG2_G1	IgG2_G2N	-0.110354	0.0298186	4
IgG2_G1FN	IgG4_G0F	0.109094	0.0317501
IgG2_G0FN	IgG2_G0N	0.108919	0.0320272	3
IgG2_G2NS	IgG4_G1FS	-0.107658	0.0340826
IgG2_G1	IgG2_G1S	0.107332	0.0346308	1
IgG2_G0FN	IgG4_G0FN	0.107123	0.0349864	X
IgG2_G1F	IgG2_G2S	-0.106296	0.0364266	5
IgG2_G0	IgG2_G1S	0.1061	0.0367751	2
IgG1_G2FNS	IgG1_G2NS	0.105156	0.0384918	9
IgG1_G2F	IgG1_G1FS	-0.104524	0.0396793	2
IgG2_G1F	IgG2_G2NS	0.104278	0.0401512	6
IgG2_G1F	IgG2_G1NS	-0.104259	0.0401861	5
IgG2_G0FN	IgG2_G2NS	-0.103657	0.0413594	6
IgG1_G2N	IgG4_G1FS	-0.103594	0.0414841
IgG2_G1FS	IgG4_G2FS	0.103554	0.0415628
IgG1_G1FN	IgG1_G1FNS	0.103465	0.04174	1
IgG1_G2F	IgG1_G1N	-0.102319	0.0440673	5
IgG2_G1N	IgG4_G0FN	0.101871	0.0450083
IgG1_G0F	IgG1_G1FS	0.101799	0.0451604	2
IgG2_G1FNS	IgG2_G2N	0.101744	0.0452785	7
IgG1_G0F	IgG1_G2F	-0.101623	0.0455352	2
IgG2_G1FNS	IgG2_G1NS	-0.101598	0.0455895	7
IgG1_G1FS	IgG2_G0F	-0.101487	0.0458267
IgG1_G1FNS	IgG2_G1FS	0.10022	0.0486193
IgG2_G0FN	IgG2_G1N	0.10017	0.0487303	4
IgG1_G1	IgG1_G2N	-0.0999133	0.0493149	4
IgG1_G0FN	IgG2_G2FN	-0.0997755	0.0496305
IgG1_G2	IgG1_G1N	0.0990851	0.0512376	4
IgG2_G2F	IgG4_G1F	-0.0981486	0.053487
IgG1_G2F	IgG1_G2FNS	-0.0974887	0.0551208	6
IgG1_G2	IgG1_G0N	-0.0973197	0.0555459	3
IgG1_G1FN	IgG2_G1F	0.0971167	0.05606
IgG2_G1N	IgG2_G1NS	-0.0965438	0.0575321	1
IgG1_G1FN	IgG4_G2F	-0.0962929	0.058187
IgG1_G1F	IgG4_G1F	0.0957353	0.0596642	X
IgG1_G1FN	IgG4_G0F	0.0955204	0.0602417
IgG2_G1FN	IgG4_G0FN	-0.0948344	0.0621164
IgG1_G0	IgG2_G1F	0.0939988	0.0644646
IgG1_G1FN	IgG1_G2	-0.0939802	0.0645176	5
IgG1_G2	IgG2_G2NS	-0.0936756	0.0653922
IgG1_G2FN	IgG1_G0N	-0.0932394	0.0666614	5
IgG2_G1NS	IgG4_G2F	0.0929599	0.0674853
IgG2_G0F	IgG4_G2FS	0.0928272	0.0678792
IgG1_G0F	IgG1_G2FS	-0.0928131	0.0679213	3
IgG1_G2NS	IgG2_G2N	0.0924703	0.0689484
IgG1_G2NS	IgG4_G1FN	-0.0924562	0.0689909
IgG2_G1FS	IgG2_G2NS	-0.0923162	0.0694144	7
IgG1_G2F	IgG2_G0FN	0.0922024	0.0697599
IgG2_G2N	IgG4_G1FNS	0.0921739	0.0698469
IgG1_G2FN	IgG2_G0FN	-0.0919854	0.0704231
IgG2_G0FN	IgG2_G1FNS	0.0919669	0.0704799	2
IgG2_G2FN	IgG4_G2F	-0.0916237	0.07154
IgG2_G2F	IgG2_G1FNS	-0.0915798	0.0716762	5
IgG4_G2FN	IgG4_G1FNS	0.0912832	0.0726043	2
IgG1_G1	IgG2_G1FNS	0.0911506	0.0730223
IgG1_G0F	IgG1_G2	0.0909625	0.0736186	3
IgG2_G1F	IgG4_G0FN	0.0906811	0.0745181
IgG1_G1	IgG2_G1S	0.0901493	0.0762425
IgG2_G1F	IgG2_G2	0.088482	0.0818594	4
IgG1_G1F	IgG1_G1N	-0.0883939	0.0821655	4
IgG1_G1FNS	IgG1_G1N	-0.08797	0.08365	6
IgG1_G1N	IgG2_G1N	0.0877272	0.0845101	X
IgG1_G1N	IgG2_G0N	0.0873983	0.0856867
IgG2_G1F	IgG4_G1FS	-0.0866234	0.0885105
IgG1_G2FNS	IgG2_G1FNS	0.0860111	0.0907942
IgG1_G1NS	IgG2_G2N	-0.0854884	0.0927808
IgG1_G1NS	IgG2_G2S	0.0853137	0.0934526
IgG1_G1F	IgG1_G2S	-0.0852428	0.0937262	5
IgG2_G1F	IgG4_G0F	-0.0851946	0.0939128
IgG1_G1NS	IgG2_G1F	0.0851498	0.0940864
IgG2_G2FNS	IgG2_G2N	-0.0850676	0.0944052	8
IgG2_G2FS	IgG2_G0N	0.0850498	0.0944746	5
IgG2_G1FN	IgG2_G1NS	0.0849977	0.0946774	6
IgG2_G1N	IgG2_G2S	0.0833416	0.101308	5
IgG1_G2FS	IgG1_G2N	-0.0830879	0.102355	7
IgG2_G2NS	IgG4_G2FN	0.0830541	0.102495
IgG2_G2FS	IgG2_G1NS	-0.0828452	0.103365	7
IgG1_G0F	IgG1_G1N	-0.0826038	0.104378	3
IgG2_G1FS	IgG2_G1NS	0.0825515	0.104598	6
IgG1_G0	IgG2_G2	0.0824753	0.10492
IgG1_G2N	IgG4_G0FN	0.0822583	0.105841
IgG1_G1F	IgG2_G1FN	-0.082115	0.106452
IgG2_G0N	IgG2_G2NS	-0.0821029	0.106504	3
IgG1_G2FNS	IgG2_G2FNS	0.0818321	0.107667	X
IgG1_G2FS	IgG2_G2N	-0.0808801	0.111837
IgG2_G0F	IgG2_G1FNS	-0.0807186	0.112557	3
IgG2_G2FS	IgG2_G2NS	-0.0801802	0.114983	8
IgG1_G1FNS	IgG1_G2	-0.0800691	0.115488	6
IgG2_G2S	IgG4_G1FS	-0.0798964	0.116278
IgG1_G0FN	IgG1_G2FN	-0.0798822	0.116343	2
IgG1_G2FNS	IgG2_G2N	-0.0792768	0.119145
IgG1_G1FN	IgG2_G1N	0.0792126	0.119445
IgG1_G1FN	IgG2_G2F	-0.0789161	0.12084
IgG1_G1F	IgG1_G1FNS	-0.0788728	0.121044	4
IgG2_G0F	IgG2_G2	-0.078772	0.121522	3
IgG1_G2FS	IgG1_G1NS	-0.0787004	0.121862	7
IgG1_G0FN	IgG4_G2F	0.0786039	0.122322
IgG1_G2S	IgG2_G0	-0.0784503	0.123055
IgG1_G0F	IgG2_G1FN	0.0783556	0.12351
IgG2_G1F	IgG4_G2FS	-0.0780652	0.124912
IgG2_G2FNS	IgG2_G2NS	0.0779397	0.125521	9
IgG2_G0FN	IgG2_G2FS	-0.0777137	0.126624	4
IgG1_G1	IgG2_G1NS	0.0775152	0.127599
IgG1_G2F	IgG4_G1FN	-0.077426	0.128039
IgG2_G0F	IgG2_G0N	-0.0773859	0.128238	2
IgG1_G2FN	IgG2_G2FS	-0.0773258	0.128535
IgG2_G2FS	IgG4_G2FN	-0.0771413	0.129452
IgG1_G1F	IgG4_G2FS	-0.0771299	0.129509
IgG2_G2	IgG2_G1S	-0.0770182	0.130067	2
IgG2_G0F	IgG4_G1FN	-0.07682	0.131061
IgG4_G2FN	IgG4_G2FS	-0.0765767	0.132289	6
IgG1_G2F	IgG1_G0FN	0.0765602	0.132373	3
IgG2_G0N	IgG2_G2N	0.0762169	0.134122	2
IgG2_G1	IgG4_G0F	0.0761736	0.134344
IgG1_G1FN	IgG2_G1FN	0.0760661	0.134896	X
IgG1_G2FS	IgG4_G2F	-0.0759366	0.135563
IgG2_G1S	IgG4_G1FS	-0.0759092	0.135705
IgG2_G1	IgG2_G1NS	-0.0755959	0.137331	4
IgG1_G2FS	IgG2_G2FN	-0.0755193	0.137731
IgG1_G0F	IgG1_G2FNS	-0.0753624	0.138553	4
IgG2_G1FN	IgG2_G0N	-0.0753234	0.138758	4
IgG1_G1S	IgG2_G2NS	0.0752553	0.139117
IgG1_G1F	IgG4_G0FN	0.0748379	0.141328
IgG1_G1F	IgG1_G1	0.0745635	0.142797	3
IgG1_G2N	IgG1_G2S	0.0740903	0.145358	6
IgG1_G1FN	IgG4_G0FN	-0.0740845	0.145389
IgG1_G2F	IgG2_G2N	0.0738654	0.146586
IgG4_G1F	IgG4_G2FNS	-0.0736935	0.147531	5
IgG2_G1F	IgG2_G2N	-0.0735448	0.148352	5
IgG1_G0	IgG2_G0F	-0.0731634	0.150473
IgG1_G2FN	IgG4_G2FS	-0.0731326	0.150646
IgG2_G1FNS	IgG4_G2FS	0.072775	0.152657
IgG1_G0	IgG1_G1N	-0.0724112	0.154725	2
IgG2_G0	IgG4_G1FS	-0.0723634	0.154998
IgG1_G1N	IgG2_G0FN	-0.07229	0.155418
IgG1_G0F	IgG4_G1FS	-0.0722259	0.155786
IgG1_G0	IgG1_G1S	0.0721865	0.156012	2
IgG1_G2N	IgG2_G0F	-0.0719047	0.157638
IgG2_G1FN	IgG2_G2N	0.0716997	0.158829	6
IgG1_G2FS	IgG1_G0	-0.0716488	0.159126	4
IgG1_G1FN	IgG1_G2N	-0.0714197	0.160466	6
IgG2_G1N	IgG4_G1FS	0.0713226	0.161037
IgG1_G0FN	IgG2_G1N	-0.0712294	0.161587
IgG2_G1FNS	IgG2_G2	-0.0709135	0.163459	6
IgG1_G1FNS	IgG2_G2NS	-0.0703599	0.16678
IgG1_G2FN	IgG2_G1FNS	-0.0699104	0.169513
IgG1_G1NS	IgG2_G2FNS	-0.0697298	0.170621
IgG1_G0N	IgG1_G2N	0.0692398	0.173652	2
IgG1_G2F	IgG2_G1F	-0.0692006	0.173897
IgG1_G2FS	IgG1_G2NS	-0.0691861	0.173987	8
IgG1_G1F	IgG2_G2FNS	0.0690073	0.175105
IgG2_G1FN	IgG2_G2NS	-0.0689799	0.175277	7
IgG1_G1S	IgG2_G2S	-0.0688517	0.176082
IgG2_G1	IgG4_G1F	-0.0688313	0.176211
IgG1_G2FNS	IgG2_G0F	0.0688139	0.17632
IgG1_G2FNS	IgG2_G1FS	-0.0686373	0.177435
IgG1_G1N	IgG1_G2NS	-0.0685215	0.178169	2
IgG1_G1FS	IgG4_G0F	-0.0685013	0.178298
IgG1_G1S	IgG4_G0FN	-0.0683858	0.179032
IgG1_G1	IgG2_G0N	-0.0683347	0.179358
IgG1_G2S	IgG4_G2F	-0.0683311	0.179381
IgG1_G2NS	IgG2_G2FN	-0.068206	0.18018
IgG1_G0F	IgG1_G1	-0.0677942	0.182831	2
IgG1_G1FNS	IgG2_G2	0.0677218	0.1833
IgG1_G1N	IgG2_G2FS	-0.0677202	0.18331
IgG2_G0F	IgG4_G2FNS	0.0675748	0.184255
IgG1_G1FS	IgG1_G2NS	-0.0673792	0.185531	7
IgG2_G0F	IgG2_G1NS	-0.067326	0.185879	4
IgG1_G2FS	IgG2_G2FNS	-0.0673002	0.186048
IgG1_G2S	IgG2_G0F	0.0672891	0.186121
IgG1_G0FN	IgG2_G1FN	-0.0672357	0.186472
IgG1_G1NS	IgG2_G1S	0.0665396	0.191083
IgG1_G2S	IgG2_G2N	-0.0662752	0.192857
IgG1_G0F	IgG2_G2F	0.0662342	0.193132
IgG1_G2N	IgG2_G1N	0.0661934	0.193407
IgG1_G2FS	IgG4_G0FN	-0.0660945	0.194075
IgG1_G1F	IgG1_G0N	0.0660501	0.194375	3
IgG4_G0F	IgG4_G2FNS	-0.0655047	0.198093	4
IgG1_G2FNS	IgG1_G2N	0.0654919	0.198181	8
IgG1_G1FNS	IgG1_G2NS	0.0654261	0.198633	8
IgG1_G1NS	IgG2_G1NS	0.065133	0.200656	X
IgG1_G1N	IgG1_G2S	0.0651154	0.200778	5
IgG2_G1FN	IgG4_G2FS	-0.0650623	0.201146
IgG1_G0F	IgG4_G1F	-0.0647375	0.203409
IgG1_G1FNS	IgG4_G2FS	0.064233	0.206961
IgG1_G0FN	IgG1_G2S	-0.0642329	0.206962	5
IgG1_G0FN	IgG2_G2FS	0.064069	0.208125
IgG1_G1F	IgG2_G1FS	-0.0639271	0.209137
IgG1_G0FN	IgG2_G2S	0.0637553	0.210365
IgG2_G1FS	IgG4_G0FN	-0.0633311	0.213422
IgG1_G1F	IgG1_G2FNS	-0.0631541	0.214707	5
IgG1_G1FS	IgG2_G2	-0.0631387	0.214819
IgG1_G1N	IgG2_G1F	-0.0630787	0.215256
IgG2_G2S	IgG2_G2NS	0.0630708	0.215313	7
IgG2_G2F	IgG2_G2NS	0.0627603	0.217585	7
IgG1_G1FNS	IgG2_G0FN	0.0625775	0.218931
IgG2_G2FS	IgG2_G2S	0.0624882	0.21959	7
IgG2_G1N	IgG2_G2NS	0.0623555	0.220573	2
IgG2_G2F	IgG4_G1FN	-0.0617093	0.225403
IgG2_G2N	IgG2_G1S	0.0615631	0.226506	5
IgG2_G0N	IgG2_G2S	-0.0614871	0.22708	4
IgG1_G2FN	IgG1_G2N	0.0613565	0.228071	7
IgG1_G0	IgG2_G0N	-0.061129	0.229803
IgG1_G2N	IgG4_G1F	0.0610184	0.230649
IgG1_G2F	IgG2_G1FS	-0.0610088	0.230723
IgG2_G0F	IgG4_G1F	0.0608959	0.231588
IgG2_G0FN	IgG2_G2FNS	-0.060763	0.23261	3
IgG1_G2N	IgG4_G1FNS	-0.0601298	0.237523
IgG1_G1FN	IgG4_G1FS	-0.0599808	0.23869
IgG1_G0	IgG4_G0F	0.0598535	0.23969
IgG1_G1	IgG1_G1NS	-0.0597674	0.240368	4
IgG1_G1FS	IgG2_G2S	0.0597565	0.240454
IgG2_G2NS	IgG4_G0FN	-0.0597166	0.240768
IgG1_G1FN	IgG2_G2NS	0.0596438	0.241343
IgG2_G0F	IgG4_G2F	-0.0593194	0.243917
IgG2_G2NS	IgG4_G0F	0.0591687	0.245119
IgG1_G2	IgG2_G0	-0.0589075	0.247212
IgG1_G2N	IgG4_G2FNS	0.0587947	0.24812
IgG1_G1S	IgG2_G0FN	0.0586088	0.249622
IgG2_G0N	IgG2_G1NS	0.0584785	0.250677	2
IgG1_G0F	IgG1_G1S	-0.0583053	0.252086	3
IgG1_G2FN	IgG2_G0	-0.0581201	0.253598
IgG1_G2S	IgG2_G1N	-0.0580725	0.253988
IgG2_G2	IgG4_G1F	0.0580535	0.254143
IgG2_G2NS	IgG4_G1FNS	-0.0579654	0.254866
IgG1_G1F	IgG1_G0	-0.0579632	0.254884	2
IgG2_G0	IgG4_G1FN	0.0579267	0.255184
IgG1_G2S	IgG4_G1F	0.0577932	0.256282
IgG1_G1FN	IgG2_G1FS	-0.0576391	0.257555
IgG1_G1F	IgG2_G1S	-0.0575963	0.257909
IgG2_G1NS	IgG4_G0FN	0.057491	0.258782
IgG1_G1FS	IgG2_G1FN	0.0574344	0.259251
IgG2_G1FS	IgG4_G2FN	-0.0574217	0.259357
IgG1_G1S	IgG2_G2FNS	-0.0573326	0.260099
IgG1_G1FN	IgG4_G1FN	0.0571515	0.261609	X
IgG1_G1N	IgG2_G1FNS	-0.0570335	0.262597
IgG1_G2FN	IgG2_G1F	-0.0568435	0.264193
IgG1_G2F	IgG2_G2FS	-0.0567038	0.265371
IgG4_G2F	IgG4_G0FN	0.0565567	0.266615	3
IgG1_G2FNS	IgG1_G1	-0.0564618	0.267419	6
IgG2_G1FS	IgG2_G0N	-0.0563713	0.268188	4
IgG1_G0F	IgG2_G2FN	0.0563248	0.268583
IgG1_G2F	IgG2_G0F	-0.0562874	0.268901
IgG1_G1FS	IgG2_G1S	0.0562782	0.26898
IgG1_G2FNS	IgG1_G1NS	0.0559372	0.271896	8
IgG1_G1	IgG2_G2FNS	-0.0558368	0.272759
IgG2_G1FN	IgG4_G1FS	-0.0553705	0.27679
IgG1_G1	IgG1_G1S	0.0553616	0.276868	1
IgG1_G1S	IgG2_G0F	0.0553392	0.277063
IgG2_G0FN	IgG4_G2FNS	-0.0551342	0.278848
IgG2_G1FS	IgG2_G2S	0.0550997	0.27915	6
IgG2_G1N	IgG4_G1F	-0.054966	0.28032
IgG2_G2FS	IgG2_G1N	-0.0549606	0.280367	6
IgG1_G2S	IgG2_G2NS	0.0548965	0.280929
IgG2_G1	IgG4_G0FN	-0.0548844	0.281036
IgG1_G2F	IgG1_G1FNS	-0.0548601	0.281249	5
IgG1_G2NS	IgG4_G2FN	0.0548024	0.281756
IgG2_G1FNS	IgG4_G0F	0.0547673	0.282065
IgG1_G1F	IgG2_G2FN	-0.0545735	0.283774
IgG2_G2	IgG4_G0FN	-0.0544795	0.284605
IgG1_G0	IgG2_G1S	-0.0542376	0.286752
IgG1_G0F	IgG2_G2S	-0.0540951	0.288023
IgG2_G2NS	IgG4_G2FS	0.0540252	0.288647
IgG1_G1FNS	IgG2_G2FNS	0.0536169	0.292311
IgG2_G2N	IgG2_G2S	-0.0535396	0.293009	6
IgG1_G2FNS	IgG2_G1NS	-0.0535346	0.293054
IgG1_G2FS	IgG4_G1FN	-0.0534916	0.293443
IgG1_G1FS	IgG1_G2S	0.0534784	0.293561	6
IgG1_G1FNS	IgG1_G1NS	0.0533257	0.294945	7
IgG2_G2FNS	IgG4_G2FN	0.0532786	0.295371
IgG1_G2FN	IgG4_G2F	0.0531439	0.296596
IgG2_G1S	IgG2_G2NS	0.0530492	0.297459	6
IgG1_G2NS	IgG4_G0F	0.0530096	0.29782
IgG1_G1F	IgG2_G1FNS	-0.052981	0.298082
IgG1_G2S	IgG4_G2FS	0.0527799	0.299921
IgG1_G2FS	IgG1_G2	-0.0526341	0.30126	6
IgG1_G2F	IgG4_G0FN	0.0524678	0.302792
IgG1_G1N	IgG2_G1FN	0.0521958	0.305309
IgG2_G0N	IgG4_G1FN	-0.0521052	0.30615
IgG1_G1S	IgG2_G1FN	-0.0519557	0.307542
IgG1_G2N	IgG2_G1NS	-0.0517713	0.309265
IgG1_G2NS	IgG2_G2FS	0.0517646	0.309328
IgG2_G0F	IgG2_G0	0.0515798	0.31106	1
IgG1_G1NS	IgG4_G1F	0.0515752	0.311104
IgG1_G1S	IgG2_G0N	-0.0515709	0.311144
IgG2_G2F	IgG2_G1N	-0.0514954	0.311853	5
IgG1_G2FNS	IgG2_G1FN	-0.0514366	0.312407
IgG1_G0FN	IgG1_G1	-0.0514294	0.312475	3
IgG1_G1FS	IgG1_G0N	-0.0513853	0.312891	4
IgG2_G0FN	IgG2_G1FS	0.0513213	0.313495	3
IgG1_G1FS	IgG4_G2F	-0.0512005	0.314636
IgG2_G1FN	IgG2_G1FNS	0.0510372	0.316184	1
IgG2_G1FN	IgG2_G0	0.0497952	0.32812	3
IgG1_G0	IgG4_G2FNS	0.0496189	0.329838
IgG1_G2	IgG2_G1	-0.0496156	0.32987
IgG2_G0F	IgG4_G0F	0.0493949	0.332029	X
IgG1_G2N	IgG4_G2FS	-0.0492764	0.333191
IgG1_G2FN	IgG1_G1N	0.0492568	0.333383	6
IgG4_G1F	IgG4_G1FNS	-0.0492399	0.33355	4
IgG1_G1FS	IgG2_G2FNS	-0.0492217	0.333728
IgG1_G1S	IgG1_G2S	0.0491798	0.33414	3
IgG1_G0N	IgG2_G1FNS	-0.0489497	0.33641
IgG2_G1FS	IgG4_G1F	-0.0489183	0.33672
IgG4_G1FS	IgG4_G2FNS	0.0488837	0.337063	6
IgG1_G2FS	IgG4_G1F	-0.0488214	0.337679
IgG1_G2FS	IgG1_G1S	0.0488024	0.337868	6
IgG1_G1FNS	IgG2_G0N	0.0487508	0.338379
IgG4_G1FN	IgG4_G2FNS	-0.0486737	0.339145	2
IgG1_G1FNS	IgG2_G1F	-0.0486688	0.339194
IgG1_G0F	IgG4_G1FN	-0.048658	0.339301
IgG4_G0F	IgG4_G2FN	-0.0486532	0.339348	3
IgG2_G2N	IgG4_G1FN	0.0485678	0.340198
IgG2_G1NS	IgG4_G1FNS	0.0485452	0.340423
IgG1_G1N	IgG2_G1FS	0.0485379	0.340496
IgG2_G1FN	IgG2_G2S	-0.0485176	0.340698	6
IgG1_G1S	IgG2_G1S	0.0482497	0.343374	X
IgG2_G2F	IgG4_G2FN	0.0482348	0.343523
IgG2_G1FNS	IgG4_G2FNS	0.048198	0.343892
IgG4_G2FN	IgG4_G1FS	0.0481083	0.344791	5
IgG1_G0N	IgG2_G2FNS	0.0477574	0.348326
IgG1_G1S	IgG4_G1FNS	0.0477359	0.348543
IgG2_G2F	IgG4_G0F	0.0476446	0.349467
IgG1_G2N	IgG2_G2N	0.0476029	0.34989	X
IgG1_G1FS	IgG1_G1NS	-0.0473202	0.352762	6
IgG2_G2FS	IgG4_G0FN	0.0471759	0.354233
IgG1_G2FNS	IgG2_G0N	-0.0470537	0.355483
IgG2_G2FS	IgG4_G1FS	-0.0469116	0.356939
IgG2_G0FN	IgG2_G0	-0.0468356	0.35772	2
IgG1_G1	IgG1_G2NS	-0.046817	0.357911	5
IgG2_G1NS	IgG4_G2FN	-0.0468104	0.357978
IgG1_G0FN	IgG2_G2F	0.0467727	0.358366
IgG4_G2FS	IgG4_G2FNS	0.0467003	0.359112	7
IgG2_G2FS	IgG4_G2F	0.046421	0.361996
IgG1_G0F	IgG2_G1S	0.0462659	0.363604
IgG2_G2FN	IgG4_G1FN	0.0462203	0.364078
IgG1_G1FNS	IgG4_G1F	-0.0461563	0.364743
IgG1_G2FS	IgG1_G1	-0.0460561	0.365786	5
IgG1_G2F	IgG4_G1F	-0.0458613	0.367819
IgG1_G2FNS	IgG4_G1FNS	0.0457634	0.368843
IgG2_G2FS	IgG2_G2N	-0.0456725	0.369797	7
IgG1_G1FNS	IgG1_G0	0.0456376	0.370163	4
IgG1_G2	IgG2_G2F	0.0455999	0.370559
IgG1_G1F	IgG2_G1NS	0.0455568	0.371011
IgG2_G2FN	IgG2_G2	-0.0455558	0.371022	6
IgG2_G0N	IgG4_G2FN	0.0454566	0.372066
IgG1_G1F	IgG2_G2F	-0.0454213	0.372437
IgG1_G1S	IgG4_G1F	-0.0452988	0.37373
IgG1_G2FNS	IgG2_G2	0.0452664	0.374072
IgG4_G1FS	IgG4_G1FNS	0.045178	0.375006	5
IgG2_G0FN	IgG2_G2N	-0.0449968	0.376927	5
IgG1_G2FN	IgG2_G0F	0.0449872	0.377029
IgG1_G1NS	IgG2_G2	-0.0448789	0.37818
IgG1_G2F	IgG4_G2FS	-0.0446549	0.380566
IgG2_G2	IgG2_G1NS	-0.0445225	0.381982	5
IgG1_G1NS	IgG4_G2FN	0.0444868	0.382364
IgG2_G2FN	IgG2_G1N	0.0444088	0.3832	6
IgG1_G2FS	IgG2_G0F	0.0443742	0.383571
IgG1_G2NS	IgG2_G1FS	-0.0442998	0.38437
IgG2_G1F	IgG2_G2FNS	-0.0442099	0.385336	5
IgG1_G2	IgG2_G1S	-0.0438767	0.388931
IgG2_G2FNS	IgG4_G2FS	-0.0438328	0.389407
IgG4_G0F	IgG4_G1FS	0.0438103	0.389651	2
IgG1_G2NS	IgG2_G0	0.0434837	0.393198
IgG1_G0F	IgG1_G2N	0.0432696	0.395534	4
IgG2_G2FN	IgG4_G1F	0.04325	0.395748
IgG1_G2FNS	IgG1_G1S	-0.0431023	0.397366	7
IgG1_G2F	IgG2_G1FNS	0.0430797	0.397613
IgG1_G1FN	IgG2_G2S	-0.0429796	0.398711
IgG1_G2N	IgG2_G0FN	-0.0429016	0.399569
IgG2_G2N	IgG4_G1F	-0.0427103	0.401676
IgG1_G1	IgG2_G0FN	0.0426189	0.402685
IgG2_G2S	IgG4_G2FNS	-0.0424689	0.404345
IgG1_G1FS	IgG2_G1FNS	0.0424278	0.4048
IgG1_G1	IgG2_G2S	-0.0421919	0.40742
IgG1_G2FNS	IgG2_G1F	0.0421822	0.407527
IgG1_G2FN	IgG2_G2N	0.0419778	0.409805
IgG1_G2FS	IgG4_G1FS	-0.0419345	0.410289
IgG1_G1FS	IgG1_G0	0.0419052	0.410616	3
IgG2_G1FN	IgG4_G1F	-0.0419005	0.410669
IgG2_G2N	IgG2_G1NS	0.0417003	0.412911	2
IgG1_G2NS	IgG2_G1FN	0.0416057	0.413972
IgG1_G1NS	IgG2_G2FN	0.0415311	0.41481
IgG2_G2	IgG4_G1FS	0.0415125	0.415019
IgG2_G0F	IgG2_G1S	0.0413855	0.416449	3
IgG2_G1NS	IgG4_G1FS	0.041322	0.417165
IgG1_G2FS	IgG2_G2F	-0.0411895	0.418662
IgG2_G0N	IgG4_G2FNS	-0.0410742	0.419967
IgG2_G2NS	IgG4_G2F	-0.040966	0.421194
IgG1_G2FN	IgG1_G2FS	0.0408233	0.422814	6
IgG1_G1NS	IgG2_G1FN	-0.0407421	0.423738
IgG1_G0F	IgG1_G2NS	0.0406907	0.424324	5
IgG2_G1F	IgG2_G1FNS	0.0405859	0.425518	4
IgG2_G0	IgG4_G1F	0.0405796	0.425591
IgG1_G2S	IgG4_G0F	-0.0404611	0.426944
IgG1_G1NS	IgG4_G1FNS	-0.0404128	0.427497
IgG1_G1FS	IgG2_G0N	-0.0401147	0.430917
IgG1_G0	IgG4_G1FN	-0.0401082	0.430992
IgG1_G2F	IgG1_G1S	-0.0399726	0.432552	5
IgG2_G2F	IgG2_G0N	-0.0395045	0.437965	4
IgG1_G2FN	IgG1_G2	0.0394659	0.438414	6
IgG1_G0FN	IgG4_G1FS	0.0394317	0.438811
IgG1_G0FN	IgG1_G1FNS	0.0393023	0.440316	2
IgG2_G2FNS	IgG2_G2	0.039183	0.441705	7
IgG1_G0N	IgG2_G2N	0.0391539	0.442044
IgG1_G1N	IgG2_G2S	-0.0391157	0.442491
IgG4_G0F	IgG4_G1FNS	0.0390251	0.443549	3
IgG1_G1S	IgG4_G2FN	-0.0389335	0.44462
IgG1_G2S	IgG2_G1FN	-0.0389215	0.444761
IgG1_G1	IgG2_G1N	-0.0389085	0.444913
IgG1_G2FNS	IgG4_G2F	-0.0388882	0.445151
IgG1_G1F	IgG1_G2NS	0.0388651	0.445421	6
IgG2_G1	IgG4_G1FS	0.0386658	0.447761
IgG2_G0FN	IgG2_G1	-0.0386206	0.448292	3
IgG1_G2NS	IgG4_G2FS	-0.0386167	0.448338
IgG1_G2F	IgG2_G2S	-0.038488	0.449853
IgG1_G0FN	IgG2_G2	0.0384571	0.450217
IgG1_G0FN	IgG2_G2FNS	-0.0384283	0.450557
IgG1_G1FN	IgG2_G2FS	0.0383848	0.45107
IgG1_G1FN	IgG1_G1S	0.0383667	0.451283	5
IgG2_G1FN	IgG4_G1FNS	-0.0382991	0.452081
IgG1_G2FN	IgG2_G2	-0.0382326	0.452867
IgG1_G2F	IgG1_G1	0.0382015	0.453236	4
IgG1_G2S	IgG2_G2F	-0.0381727	0.453577
IgG2_G2FN	IgG4_G0FN	-0.0381349	0.454024
IgG1_G2N	IgG4_G2F	0.0380776	0.454703
IgG1_G1FNS	IgG4_G2F	-0.0380551	0.45497
IgG1_G2F	IgG2_G0N	-0.0379014	0.456795
IgG1_G0F	IgG2_G2FS	-0.0377828	0.458205
IgG1_G2S	IgG4_G2FNS	0.0377185	0.458971
IgG1_G0N	IgG2_G2NS	-0.0374146	0.4626
IgG1_G1FN	IgG2_G0	0.0374145	0.462602
IgG1_G1NS	IgG4_G0F	-0.0373054	0.463909
IgG1_G2F	IgG4_G1FS	-0.0372825	0.464183
IgG1_G2F	IgG2_G2FNS	-0.0372484	0.464592
IgG1_G2	IgG2_G1F	-0.0371633	0.465614
IgG2_G0N	IgG4_G1F	0.0370819	0.466593
IgG2_G1FS	IgG2_G0	0.0369544	0.468127	3
IgG1_G0	IgG4_G1FS	-0.0368768	0.469063
IgG2_G1S	IgG4_G1F	0.0368321	0.469602
IgG2_G1F	IgG2_G0	-0.0368308	0.469618	2
IgG1_G1N	IgG2_G2FNS	0.0367662	0.470398
IgG1_G1FS	IgG4_G0FN	0.0365102	0.473496
IgG2_G0	IgG4_G2FNS	0.036474	0.473935
IgG1_G2FS	IgG4_G2FN	0.0362038	0.477218
IgG1_G1FNS	IgG2_G1NS	0.0361974	0.477296
IgG2_G2FNS	IgG2_G1S	-0.0360582	0.478993	7
IgG1_G2S	IgG2_G1	0.0360174	0.479491
IgG2_G1FN	IgG4_G2FNS	-0.0358918	0.481025
IgG1_G0N	IgG2_G0	-0.0358844	0.481116
IgG1_G0N	IgG2_G2F	0.0358279	0.481807
IgG1_G1FN	IgG1_G1	-0.0355561	0.485141	4
IgG1_G0N	IgG4_G2FNS	-0.0353604	0.487548
IgG2_G2N	IgG4_G1FS	0.0353214	0.488028
IgG2_G2FNS	IgG2_G0	-0.0352193	0.489287	5
IgG4_G0F	IgG4_G2FS	-0.035183	0.489736	3
IgG2_G0	IgG4_G0F	-0.0351551	0.49008
IgG2_G2FN	IgG2_G0	-0.035017	0.491788	4
IgG2_G0FN	IgG4_G1FN	0.0349124	0.493083
IgG1_G2N	IgG2_G1F	0.0346635	0.496173
IgG1_G1FN	IgG1_G2FNS	0.0346012	0.496947	2
IgG1_G1S	IgG2_G1NS	-0.0344332	0.499041
IgG1_G1FNS	IgG2_G1FNS	0.0343928	0.499544	X
IgG1_G2S	IgG2_G1S	0.0343317	0.500308
IgG1_G1FN	IgG4_G1F	0.0343314	0.500311
IgG1_G2NS	IgG4_G1FS	0.0342987	0.50072
IgG2_G0FN	IgG2_G2	-0.0341325	0.502798	4
IgG1_G0FN	IgG4_G2FS	-0.0340423	0.503928
IgG2_G2N	IgG4_G0FN	-0.0338187	0.506736
IgG1_G2N	IgG4_G0F	-0.033801	0.506958
IgG1_G0	IgG2_G2NS	0.0337811	0.507209
IgG2_G2	IgG4_G2FNS	0.0337361	0.507774
IgG1_G1NS	IgG2_G2FS	0.0337166	0.508021
IgG1_G2NS	IgG2_G0N	-0.033711	0.508091
IgG1_G2FN	IgG2_G1FS	0.0336072	0.509398
IgG2_G1FN	IgG2_G1S	-0.033455	0.511319	5
IgG1_G0	IgG2_G2F	-0.0334221	0.511735
IgG2_G1FNS	IgG2_G1	-0.0334106	0.51188	5
IgG1_G2S	IgG2_G2	-0.0331942	0.514619
IgG2_G2	IgG4_G1FNS	-0.0331054	0.515745
IgG2_G1S	IgG4_G2FS	0.0330786	0.516085
IgG1_G2N	IgG2_G2S	-0.0329507	0.517711
IgG4_G0FN	IgG4_G2FNS	-0.0328969	0.518395	3
IgG1_G0F	IgG4_G2F	-0.0327879	0.519782
IgG1_G1FN	IgG1_G0N	-0.0325636	0.522643	4
IgG2_G0	IgG4_G0FN	0.032549	0.52283
IgG1_G2S	IgG2_G1NS	0.0325355	0.523003
IgG1_G1FNS	IgG1_G1	0.0325329	0.523036	5
IgG1_G1F	IgG4_G2F	0.0325024	0.523426
IgG1_G0N	IgG2_G2	-0.0322489	0.526673
IgG2_G1FS	IgG2_G1N	-0.0321749	0.527622	5
IgG1_G2FNS	IgG2_G1S	0.0321205	0.52832
IgG1_G1F	IgG2_G2N	-0.0320743	0.528914
IgG1_G2FNS	IgG2_G2F	-0.0318426	0.531897
IgG1_G2S	IgG2_G2FS	0.0317666	0.532877
IgG1_G2FN	IgG2_G1NS	0.0317221	0.53345
IgG1_G2FNS	IgG2_G2S	-0.0316431	0.53447
IgG1_G0FN	IgG4_G1FN	0.0316219	0.534744
IgG1_G0F	IgG1_G1NS	-0.0316149	0.534836	4
IgG1_G1FS	IgG4_G2FN	-0.0315555	0.535603
IgG1_G2FS	IgG4_G2FNS	0.0315243	0.536007
IgG1_G1FN	IgG1_G1FS	-0.0314674	0.536744	4
IgG1_G2FN	IgG1_G1NS	-0.0313595	0.538142	7
IgG2_G2FN	IgG4_G2FN	0.0313205	0.538647	X
IgG1_G1FS	IgG2_G2N	0.0312936	0.538997
IgG1_G0F	IgG2_G0	-0.0312643	0.539377
IgG1_G1S	IgG2_G2	0.0311916	0.540321
IgG2_G1NS	IgG4_G1F	-0.0311783	0.540494
IgG1_G2NS	IgG2_G2FNS	0.0311147	0.541321
IgG2_G1FS	IgG2_G1	-0.0311084	0.541403	4
IgG1_G1FNS	IgG4_G1FNS	-0.0310274	0.542457	X
IgG1_G1N	IgG4_G1FS	0.0310013	0.542796
IgG1_G1S	IgG4_G2F	0.0309319	0.5437
IgG1_G1F	IgG4_G2FNS	-0.0309195	0.543862
IgG2_G2F	IgG2_G2S	-0.0308812	0.544361	6
IgG1_G1F	IgG4_G2FN	-0.0308441	0.544845
IgG2_G2	IgG4_G2F	-0.0308433	0.544856
IgG1_G1FS	IgG4_G2FNS	0.0308414	0.544881
IgG1_G1FS	IgG2_G2NS	-0.0305402	0.548817
IgG2_G1FS	IgG4_G1FNS	0.0303457	0.551367
IgG1_G2F	IgG2_G2FN	-0.0303399	0.551442
IgG1_G1FS	IgG1_G1N	0.0303064	0.551883	5
IgG1_G1FNS	IgG1_G2N	0.0302705	0.552353	7
IgG1_G0F	IgG4_G2FN	0.0302054	0.553209
IgG1_G1N	IgG2_G2	-0.0301032	0.554554
IgG2_G0FN	IgG4_G2FS	-0.0300468	0.555295
IgG1_G2FNS	IgG4_G2FS	0.0299676	0.556338
IgG1_G0F	IgG2_G2FNS	0.0298674	0.55766
IgG2_G0FN	IgG4_G2FN	0.0298211	0.558271
IgG1_G2NS	IgG2_G0F	-0.0298153	0.558348
IgG2_G1FS	IgG4_G1FN	0.0297968	0.558592
IgG1_G2FS	IgG2_G1FNS	-0.0297296	0.55948
IgG1_G2F	IgG2_G2NS	-0.0297097	0.559744
IgG1_G1FNS	IgG2_G2FS	-0.029704	0.559819
IgG2_G2F	IgG2_G1S	-0.0296819	0.560111	5
IgG1_G0FN	IgG4_G2FN	-0.0295636	0.561676
IgG1_G0FN	IgG2_G1S	-0.0292247	0.566172
IgG2_G1FN	IgG2_G2FNS	0.0292225	0.566201	2
IgG1_G1NS	IgG2_G1FNS	0.0291132	0.567655
IgG2_G2F	IgG2_G1	0.02905	0.568497	4
IgG1_G0N	IgG1_G2NS	-0.0290415	0.56861	3
IgG2_G1FNS	IgG4_G1FS	-0.0289689	0.569577
IgG1_G1F	IgG4_G1FN	0.0289375	0.569995
IgG1_G1S	IgG4_G2FNS	-0.0289298	0.570098
IgG1_G2	IgG4_G1FNS	-0.0287563	0.572414
IgG1_G1	IgG4_G1F	-0.0287277	0.572796
IgG1_G1NS	IgG4_G2F	-0.0286373	0.574006
IgG2_G2S	IgG4_G2FS	0.0286172	0.574275
IgG1_G2F	IgG2_G2	0.028597	0.574544
IgG1_G1F	IgG2_G2	0.0283256	0.578183
IgG1_G2N	IgG2_G1FN	0.0282975	0.578559
IgG1_G2	IgG4_G1FN	0.0282552	0.579128
IgG2_G2FNS	IgG4_G0F	-0.0281597	0.580412
IgG1_G1FN	IgG4_G2FNS	0.028107	0.581121
IgG1_G1FN	IgG4_G2FS	0.0281065	0.581127
IgG1_G2F	IgG1_G2N	-0.0280224	0.58226	6
IgG2_G1N	IgG4_G0F	-0.0279827	0.582794
IgG2_G2FS	IgG4_G1F	0.0278419	0.584693
IgG1_G1N	IgG4_G1FN	-0.0278132	0.585081
IgG1_G1FS	IgG4_G1FN	0.0277809	0.585517
IgG1_G1FS	IgG1_G1	0.0277042	0.586553	4
IgG2_G1NS	IgG4_G2FNS	-0.0276361	0.587473
IgG1_G2FN	IgG4_G0F	-0.0275778	0.588262
IgG1_G2S	IgG2_G2FNS	0.0275008	0.589304
IgG1_G1NS	IgG2_G1	-0.0274645	0.589797
IgG1_G1FN	IgG1_G1NS	0.0273803	0.590938	6
IgG1_G2NS	IgG2_G1FNS	-0.0272736	0.592385
IgG1_G2FS	IgG1_G1N	-0.027125	0.594404	6
IgG1_G0	IgG2_G1NS	-0.027114	0.594555
IgG1_G1N	IgG2_G0F	0.0268636	0.597963
IgG2_G2FN	IgG2_G2N	-0.0267856	0.599028	7
IgG2_G1N	IgG4_G1FN	0.0267573	0.599413
IgG2_G2FN	IgG4_G2FNS	0.026724	0.599868
IgG2_G1FS	IgG4_G0F	-0.026699	0.600211
IgG2_G2S	IgG4_G0F	0.0266336	0.601103
IgG1_G1F	IgG2_G0FN	0.026633	0.601111
IgG1_G2NS	IgG2_G2S	-0.0265321	0.602491
IgG1_G0N	IgG4_G2FN	-0.0265004	0.602925
IgG2_G2NS	IgG4_G1F	0.0264156	0.604087
IgG1_G2FS	IgG2_G0	0.0262913	0.605789
IgG2_G1F	IgG2_G0N	0.0262795	0.605952	3
IgG1_G1FS	IgG2_G1F	-0.0261672	0.607493
IgG2_G2FN	IgG2_G2NS	0.0260459	0.609159	8
IgG1_G2FN	IgG2_G2S	0.0259731	0.610161
IgG1_G2FS	IgG2_G2	-0.0259263	0.610804
IgG1_G1S	IgG4_G1FS	0.025878	0.611469
IgG2_G1F	IgG4_G1FNS	0.0258139	0.612353
IgG1_G0F	IgG2_G1NS	-0.0257937	0.612631
IgG1_G0FN	IgG1_G1NS	-0.0257683	0.612981	5
IgG2_G2FS	IgG4_G1FNS	0.0257297	0.613513
IgG2_G0	IgG2_G2S	-0.0256792	0.614209	3
IgG1_G1N	IgG4_G2FS	0.0256783	0.614223
IgG1_G0N	IgG4_G1FS	0.0256148	0.615099
IgG1_G1FN	IgG1_G2FS	-0.0255338	0.616217	5
IgG2_G1FS	IgG2_G2N	0.0253389	0.618913	6
IgG1_G2N	IgG1_G1NS	0.0252541	0.620088	2
IgG1_G1NS	IgG2_G1N	0.025233	0.62038
IgG1_G1NS	IgG2_G0	0.0252229	0.62052
IgG1_G2S	IgG4_G0FN	0.0252075	0.620733
IgG1_G2	IgG4_G2FS	-0.0251231	0.621904
IgG1_G2FNS	IgG4_G1FS	0.0250902	0.62236
IgG2_G1F	IgG4_G2F	0.0250756	0.622564
IgG1_G2FNS	IgG4_G1FN	0.0249027	0.624964
IgG1_G2	IgG1_G2NS	-0.0248452	0.625764	6
IgG1_G0	IgG2_G1FN	-0.0248313	0.625958
IgG1_G0FN	IgG1_G2	-0.024815	0.626185	4
IgG1_G2	IgG4_G2FNS	-0.0248125	0.626219
IgG1_G0N	IgG2_G1S	-0.024777	0.626713
IgG1_G2S	IgG4_G2FN	0.0247759	0.626729
IgG2_G1FNS	IgG4_G1FN	0.0247435	0.62718
IgG2_G0	IgG2_G1NS	-0.0246592	0.628354	3
IgG1_G0N	IgG2_G1	-0.0246304	0.628756
IgG1_G2FS	IgG2_G1N	0.0245944	0.629257
IgG1_G1N	IgG2_G2F	0.0245785	0.629479
IgG1_G0	IgG1_G2NS	-0.0245593	0.629746	4
IgG2_G1NS	IgG4_G2FS	-0.0245412	0.63
IgG1_G2FS	IgG2_G1F	-0.0244819	0.630827
IgG1_G1NS	IgG2_G2NS	0.0242484	0.63409
IgG1_G2NS	IgG2_G2NS	0.024238	0.634236	X
IgG1_G1FN	IgG4_G2FN	0.0242309	0.634334
IgG2_G1FS	IgG2_G1S	0.0241971	0.634808	5
IgG1_G1FS	IgG2_G0FN	-0.0241238	0.635833
IgG1_G2F	IgG4_G0F	0.024099	0.636182
IgG2_G0N	IgG4_G2FS	0.0240639	0.636672
IgG1_G1NS	IgG4_G0FN	0.0240626	0.636691
IgG2_G1FNS	IgG2_G0	0.023898	0.638999	4
IgG1_G2FS	IgG1_G1FNS	0.0238953	0.639037	6
IgG1_G2FN	IgG4_G1FS	0.0236265	0.642814
IgG1_G2FS	IgG2_G1	-0.0235432	0.643987
IgG1_G2FN	IgG1_G0	-0.0234781	0.644903	4
IgG1_G2FN	IgG2_G1S	-0.0234669	0.645061
IgG1_G2NS	IgG2_G2F	0.0234365	0.64549
IgG2_G0FN	IgG2_G1NS	-0.0234345	0.645517	5
IgG2_G2FN	IgG2_G0N	-0.0233992	0.646015	5
IgG2_G0F	IgG4_G1FNS	-0.0233518	0.646684
IgG4_G1FN	IgG4_G2FS	-0.0232511	0.648105	5
IgG2_G2N	IgG4_G0F	-0.0230855	0.650444
IgG2_G2N	IgG4_G2FS	-0.0230663	0.650716
IgG2_G1S	IgG4_G0F	-0.0230447	0.65102
IgG2_G1FNS	IgG4_G2FN	-0.022935	0.652573
IgG1_G2FN	IgG2_G1	0.0228609	0.653623
IgG1_G1NS	IgG2_G0FN	0.0228285	0.654082
IgG2_G1FNS	IgG2_G2S	-0.0228024	0.654451	7
IgG2_G1	IgG2_G2NS	-0.0225104	0.658595	5
IgG1_G1S	IgG2_G1FNS	0.0224927	0.658846
IgG1_G2	IgG1_G1S	-0.0224571	0.659352	2
IgG2_G2FN	IgG2_G1NS	0.0224084	0.660044	7
IgG1_G2	IgG2_G1FNS	-0.0221812	0.663278
IgG1_G0N	IgG2_G0F	-0.0220741	0.664806
IgG1_G2N	IgG2_G2FNS	-0.0220719	0.664837
IgG1_G1N	IgG4_G1FNS	0.0220184	0.6656
IgG1_G2FS	IgG2_G0FN	-0.0219175	0.667041
IgG1_G2FNS	IgG1_G1N	0.0219017	0.667266	7
IgG2_G2S	IgG2_G1NS	0.021743	0.669534	6
IgG1_G0	IgG2_G1FS	-0.0215088	0.672887
IgG1_G0F	IgG2_G1N	0.021485	0.673228
IgG1_G1FNS	IgG4_G0F	0.0214723	0.67341
IgG1_G2N	IgG2_G2F	-0.0214717	0.673419
IgG2_G2FNS	IgG4_G1FS	0.0214224	0.674125
IgG2_G2S	IgG4_G1FNS	0.0213997	0.674452
IgG1_G2N	IgG2_G2FS	0.0212252	0.676955
IgG1_G1FNS	IgG1_G2S	-0.0212231	0.676985	7
IgG2_G0FN	IgG4_G2F	0.0212175	0.677067
IgG2_G0	IgG4_G1FNS	-0.0210897	0.678902
IgG1_G0F	IgG2_G2NS	-0.021083	0.678999
IgG2_G2S	IgG4_G0FN	0.0210342	0.679702
IgG1_G2FNS	IgG2_G2NS	-0.0209985	0.680214
IgG1_G0F	IgG2_G0N	0.0209956	0.680257
IgG1_G0N	IgG2_G0FN	0.0209471	0.680954
IgG1_G0F	IgG1_G2FN	-0.0209404	0.681051	3
IgG1_G1	IgG1_G2S	0.0208993	0.681642	2
IgG1_G0FN	IgG2_G2NS	0.0208698	0.682067
IgG1_G2FN	IgG2_G1N	-0.0208117	0.682904
IgG1_G2N	IgG2_G2FN	0.020806	0.682986
IgG2_G2FNS	IgG4_G2FNS	-0.0206904	0.684653	X
IgG1_G1N	IgG2_G1S	-0.0206726	0.684909
IgG1_G1	IgG2_G2F	-0.0206179	0.685699
IgG2_G2F	IgG2_G2N	0.0205329	0.686926	6
IgG1_G1F	IgG2_G2S	0.020519	0.687127
IgG2_G2FS	IgG2_G1	0.0205091	0.68727	5
IgG1_G2FS	IgG2_G0N	0.0204736	0.687784
IgG1_G2FS	IgG4_G1FNS	-0.020467	0.687879
IgG1_G2FS	IgG2_G1NS	-0.0203761	0.689193
IgG1_G2NS	IgG2_G1N	-0.0203618	0.689399
IgG1_G1F	IgG1_G1NS	-0.0202761	0.690639	5
IgG1_G1N	IgG4_G2FNS	-0.0202755	0.690648
IgG2_G1F	IgG2_G1S	0.0202575	0.690908	4
IgG1_G1	IgG4_G1FN	0.0202569	0.690917
IgG1_G0FN	IgG1_G2FNS	-0.0202396	0.691167	3
IgG1_G1FNS	IgG2_G1N	-0.0202139	0.69154
IgG2_G0FN	IgG4_G1FNS	0.0201085	0.693066
IgG1_G1FNS	IgG2_G0	-0.0201015	0.693168
IgG2_G2	IgG4_G0F	-0.0200999	0.693191
IgG1_G2	IgG4_G2FN	0.0200735	0.693574
IgG2_G2	IgG4_G2FS	0.0200149	0.694423
IgG1_G0N	IgG2_G1F	-0.0199342	0.695594
IgG1_G2NS	IgG4_G1F	-0.0198498	0.696819
IgG2_G2FN	IgG4_G1FNS	-0.0198449	0.69689
IgG4_G0FN	IgG4_G1FS	-0.0198057	0.697459	3
IgG2_G2F	IgG2_G2	0.0193895	0.703513	5
IgG1_G2FN	IgG2_G1FN	0.0193538	0.704034
IgG1_G1FNS	IgG4_G2FN	-0.0192854	0.70503
IgG1_G1	IgG4_G2F	0.0192449	0.705622
IgG1_G1FS	IgG1_G2FNS	0.0191825	0.706532	6
IgG1_G1F	IgG2_G2NS	-0.0191683	0.706739
IgG1_G0FN	IgG1_G1S	-0.0190757	0.708091	4
IgG2_G2F	IgG4_G1FS	0.0190749	0.708103
IgG1_G1NS	IgG2_G0F	0.0190721	0.708144
IgG1_G0	IgG2_G0FN	0.0189881	0.709371
IgG1_G1N	IgG4_G2F	0.0189753	0.709558
IgG2_G1	IgG4_G2FS	-0.0187773	0.712453
IgG1_G1	IgG2_G2N	0.0187626	0.712669
IgG2_G1FN	IgG4_G2F	0.0187586	0.712727
IgG2_G2FNS	IgG4_G0FN	-0.0186802	0.713874
IgG1_G2F	IgG4_G2FNS	-0.0186742	0.713963
IgG1_G2FN	IgG2_G2FNS	-0.0186621	0.71414
IgG1_G1FN	IgG2_G2	-0.0186447	0.714396
IgG1_G2FS	IgG2_G1FN	-0.0185675	0.715526
IgG1_G1FS	IgG4_G1FNS	-0.0185139	0.716311
IgG2_G1	IgG2_G2S	-0.018512	0.71634	2
IgG2_G1N	IgG4_G2FN	-0.0185088	0.716386
IgG1_G0N	IgG1_G1NS	0.0184335	0.717492	2
IgG1_G1	IgG2_G1F	0.018355	0.718642
IgG2_G0N	IgG4_G1FS	0.018349	0.718732
IgG1_G1FS	IgG2_G1NS	-0.0183251	0.719082
IgG1_G1S	IgG2_G1	0.0182904	0.719591
IgG1_G2F	IgG1_G0	0.0182799	0.719746	3
IgG1_G0FN	IgG1_G2N	0.0181569	0.721553	5
IgG2_G2F	IgG2_G0FN	-0.0180848	0.722613	3
IgG2_G1NS	IgG4_G1FN	0.0178303	0.72636
IgG1_G0	IgG4_G2F	-0.0178007	0.726796
IgG1_G1	IgG4_G0F	-0.0177111	0.728116
IgG1_G1	IgG2_G0	0.0177035	0.728228
IgG2_G0N	IgG4_G0FN	-0.0177023	0.728246
IgG2_G2FS	IgG2_G1S	-0.0176571	0.728912	6
IgG1_G1S	IgG4_G1FN	0.0176134	0.729557
IgG4_G2F	IgG4_G2FNS	-0.0175513	0.730474	6
IgG1_G0N	IgG2_G1N	0.0174891	0.731392
IgG1_G2FS	IgG2_G1S	0.0174704	0.731669
IgG1_G2NS	IgG2_G1NS	0.0174673	0.731713
IgG1_G1FNS	IgG4_G0FN	-0.017406	0.73262
IgG1_G0F	IgG1_G1FNS	-0.0173677	0.733185	3
IgG2_G0F	IgG2_G2S	0.0173676	0.733187	4
IgG2_G2FNS	IgG4_G2F	-0.0173309	0.733729
IgG1_G2FN	IgG4_G1FN	0.0172165	0.735421
IgG1_G0FN	IgG2_G0	-0.0171033	0.737097
IgG1_G0	IgG2_G1N	-0.0170872	0.737335
IgG1_G2FN	IgG4_G2FN	0.0169734	0.739021	X
IgG1_G2NS	IgG4_G2FNS	0.0169416	0.739492
IgG2_G0FN	IgG4_G1F	0.0168908	0.740245
IgG1_G1	IgG4_G1FNS	-0.0168282	0.741173
IgG1_G0FN	IgG2_G1FS	-0.0167494	0.742342
IgG1_G2	IgG2_G1FN	0.0167349	0.742557
IgG1_G1FN	IgG1_G0	-0.0166759	0.743433	3
IgG1_G1FN	IgG1_G2S	-0.0164465	0.746842	6
IgG1_G0FN	IgG1_G2FS	0.0161957	0.750572	4
IgG1_G0F	IgG2_G1FNS	0.0160637	0.752539
IgG2_G0F	IgG4_G1FS	-0.016012	0.753311
IgG2_G1	IgG4_G2FN	-0.0159763	0.753842
IgG2_G1S	IgG4_G1FNS	0.0158185	0.756196
IgG1_G0N	IgG1_G2S	-0.0157978	0.756506	4
IgG2_G1	IgG2_G0N	-0.0156363	0.758917	2
IgG1_G0FN	IgG1_G2NS	-0.0155543	0.760142	6
IgG2_G0F	IgG2_G2NS	0.0155506	0.760198	5
IgG1_G2F	IgG2_G1NS	-0.01552	0.760656
IgG1_G0	IgG1_G2S	-0.0155086	0.760826	3
IgG1_G1FS	IgG2_G2FN	0.0154525	0.761664
IgG2_G0	IgG4_G2FS	-0.0153063	0.763854
IgG1_G2F	IgG1_G1NS	0.0152984	0.76397	6
IgG2_G2FNS	IgG2_G0N	-0.0152906	0.764087	6
IgG1_G2N	IgG2_G1	-0.0152705	0.764389
IgG2_G1N	IgG4_G1FNS	0.0152423	0.764811
IgG2_G0N	IgG2_G1S	0.0152319	0.764967	3
IgG1_G1N	IgG4_G2FN	0.0152241	0.765084
IgG1_G1FS	IgG2_G0	-0.0150644	0.767477
IgG2_G1	IgG4_G2F	0.0150596	0.76755
IgG2_G0F	IgG4_G0FN	-0.0149222	0.769609
IgG1_G1	IgG4_G0FN	0.0148456	0.770759
IgG1_G2	IgG2_G1NS	-0.0148085	0.771317
IgG2_G2FN	IgG2_G1FNS	0.0147458	0.772258	2
IgG2_G1FNS	IgG4_G2F	0.0147271	0.77254
IgG1_G1N	IgG2_G1NS	-0.0146454	0.773767
IgG1_G2FNS	IgG2_G1N	-0.0145447	0.77528
IgG2_G2FN	IgG4_G2FS	0.0145403	0.775346
IgG2_G1N	IgG4_G2FNS	-0.0145056	0.775868
IgG1_G1	IgG4_G1FS	0.0143279	0.778542
IgG1_G0F	IgG4_G1FNS	-0.0143224	0.778625
IgG2_G2FNS	IgG4_G1FNS	-0.014263	0.779519
IgG1_G2F	IgG2_G1S	-0.0140859	0.782188
IgG1_G1N	IgG2_G0	-0.0140461	0.782787
IgG2_G0	IgG2_G2NS	-0.0139639	0.784027	4
IgG2_G2NS	IgG4_G2FNS	0.0139127	0.7848
IgG2_G2F	IgG4_G2FS	0.013904	0.784931
IgG1_G2FNS	IgG2_G0FN	0.0137902	0.786649
IgG1_G0N	IgG2_G1NS	-0.0137561	0.787164
IgG1_G1N	IgG2_G1	-0.0137378	0.787441
IgG1_G0F	IgG4_G2FS	0.0137008	0.788
IgG2_G1FNS	IgG2_G0N	-0.0136971	0.788055	5
IgG1_G0	IgG4_G0FN	-0.0136567	0.788665
IgG2_G2FS	IgG4_G0F	-0.0135289	0.790597
IgG2_G1S	IgG4_G1FN	0.0134623	0.791603
IgG1_G1F	IgG2_G0	0.0134534	0.791738
IgG2_G2FN	IgG2_G2S	0.0131718	0.796001	7
IgG1_G1N	IgG2_G2FN	0.0131503	0.796327
IgG2_G1	IgG4_G1FNS	0.0131358	0.796546
IgG1_G0	IgG2_G2FS	0.0130587	0.797714
IgG2_G0FN	IgG2_G1S	0.0129472	0.799405	4
IgG1_G1	IgG2_G2NS	-0.0129335	0.799613
IgG1_G1FNS	IgG2_G2N	0.0129308	0.799653
IgG1_G1FNS	IgG4_G1FS	0.0129273	0.799707
IgG1_G1	IgG4_G2FS	-0.0128765	0.800477
IgG2_G2FNS	IgG2_G1	-0.0127924	0.801752	6
IgG1_G0F	IgG1_G2S	0.0127872	0.801833	4
IgG1_G0N	IgG4_G1FN	-0.012727	0.802746
IgG1_G2	IgG4_G2F	-0.0127208	0.80284
IgG2_G1FS	IgG2_G2FNS	-0.012681	0.803444	6
IgG2_G1	IgG4_G2FNS	-0.0126265	0.804271
IgG1_G2	IgG2_G2FNS	0.0125877	0.804862
IgG1_G0	IgG4_G2FN	0.0125672	0.805173
IgG1_G1FN	IgG2_G2FNS	-0.0125448	0.805513
IgG1_G1FN	IgG2_G1S	0.0125121	0.806009
IgG1_G2FN	IgG1_G2S	-0.0124723	0.806615	7
IgG2_G2S	IgG4_G1F	0.0124531	0.806906
IgG1_G2FNS	IgG1_G2S	-0.0124494	0.806963	8
IgG2_G2S	IgG4_G2FN	0.0123507	0.808463
IgG1_G0FN	IgG2_G1NS	-0.0122858	0.809451
IgG1_G0N	IgG4_G1FNS	0.0122561	0.809902
IgG1_G2F	IgG2_G1N	-0.0122236	0.810397
IgG2_G1FS	IgG4_G2FNS	-0.0122139	0.810544
IgG1_G2FN	IgG1_G1	-0.0121828	0.811018	5
IgG1_G2S	IgG4_G1FNS	0.012127	0.811866
IgG1_G1FNS	IgG1_G0N	0.0120457	0.813104	5
IgG1_G1S	IgG2_G1F	-0.0120309	0.813331
IgG2_G2F	IgG2_G0	-0.0119942	0.81389	3
IgG1_G2NS	IgG4_G1FNS	-0.0118958	0.815389
IgG1_G2F	IgG2_G0	0.0118442	0.816175
IgG1_G1	IgG2_G2FS	-0.0118388	0.816258
IgG1_G0FN	IgG1_G1N	0.0116534	0.819085	4
IgG1_G2	IgG2_G0F	-0.0116399	0.819291
IgG2_G2	IgG4_G2FN	-0.0116256	0.819508
IgG2_G2FNS	IgG4_G1FN	0.0116099	0.819749
IgG1_G0FN	IgG2_G0N	-0.0115674	0.820398
IgG2_G2F	IgG4_G0FN	0.0115473	0.820704
IgG1_G1F	IgG2_G0N	0.0114538	0.822131
IgG1_G1NS	IgG4_G1FN	-0.011441	0.822328
IgG1_G0N	IgG4_G1F	-0.0113914	0.823085
IgG1_G1FN	IgG2_G2N	-0.0112678	0.824974
IgG1_G2	IgG2_G2N	0.0112526	0.825206
IgG1_G1FS	IgG2_G1	0.0112367	0.825449
IgG2_G1FNS	IgG2_G1S	0.0111968	0.826058	6
IgG1_G2S	IgG4_G1FN	-0.0111967	0.82606
IgG2_G2S	IgG4_G2F	0.0111897	0.826167
IgG1_G2FS	IgG2_G2S	-0.0110712	0.827979
IgG1_G1FN	IgG2_G1	-0.0109498	0.829836
IgG1_G2FS	IgG2_G1FS	0.0109291	0.830153
IgG1_G1NS	IgG2_G2F	0.0107647	0.832671
IgG1_G2NS	IgG2_G1	-0.0107514	0.832874
IgG2_G1S	IgG4_G0FN	0.0107288	0.833219
IgG1_G2	IgG2_G1N	-0.0107122	0.833474
IgG1_G1	IgG4_G2FN	-0.0107068	0.833557
IgG1_G1S	IgG2_G2N	-0.0106636	0.834219
IgG2_G2FN	IgG4_G0F	0.0104447	0.837574
IgG1_G0FN	IgG4_G1F	0.0104212	0.837935
IgG2_G0F	IgG2_G2FNS	0.010401	0.838244	4
IgG1_G1S	IgG2_G0	0.0103754	0.838637
IgG1_G0F	IgG2_G2	-0.0103733	0.83867
IgG2_G1	IgG4_G1FN	-0.0101514	0.842075
IgG1_G2FNS	IgG1_G0N	0.0101244	0.842489	6
IgG2_G0FN	IgG2_G2S	-0.0100728	0.843281	5
IgG2_G1FNS	IgG4_G1F	-0.0100726	0.843284
IgG2_G1F	IgG4_G2FNS	-0.010002	0.84437
IgG2_G2N	IgG4_G2F	0.00999556	0.844468
IgG2_G1FNS	IgG4_G1FNS	0.00999359	0.844498	X
IgG1_G0N	IgG1_G1S	-0.00996367	0.844958	3
IgG1_G2FN	IgG4_G1F	-0.00994824	0.845195
IgG1_G1S	IgG2_G1FS	0.00991675	0.845679
IgG1_G0	IgG4_G1F	0.00990965	0.845788
IgG1_G1N	IgG1_G1S	-0.00989814	0.845965	4
IgG2_G2F	IgG4_G1FNS	-0.00978299	0.847735
IgG1_G1S	IgG4_G0F	0.00969319	0.849116
IgG2_G2FNS	IgG2_G1N	0.009666	0.849534	7
IgG1_G1F	IgG4_G1FNS	0.00959959	0.850555
IgG1_G2FS	IgG1_G0N	-0.00952869	0.851646	5
IgG1_G2S	IgG1_G2NS	0.00949765	0.852124	7
IgG1_G2N	IgG2_G1S	0.00949125	0.852223
IgG1_G0N	IgG4_G2F	0.00946888	0.852567
IgG1_G2FNS	IgG2_G2FN	-0.00944304	0.852965
IgG1_G1	IgG4_G2FNS	-0.00923136	0.856225
IgG1_G1FN	IgG2_G1FNS	0.00906926	0.858723
IgG1_G2N	IgG2_G0	-0.00905862	0.858887
IgG1_G1F	IgG2_G1N	0.0089881	0.859974
IgG1_G1FN	IgG2_G0N	0.00898676	0.859994
IgG1_G0FN	IgG1_G0	-0.00897715	0.860143	2
IgG2_G0F	IgG4_G2FN	0.0088949	0.861411
IgG1_G1F	IgG4_G1FS	0.00887352	0.861741
IgG1_G1FN	IgG2_G2FN	-0.0088676	0.861832
IgG2_G1NS	IgG4_G0F	-0.0088305	0.862404
IgG1_G2NS	IgG2_G0FN	0.00879518	0.862949
IgG1_G0N	IgG4_G0FN	-0.00873428	0.863889
IgG1_G2N	IgG2_G1FS	-0.00870882	0.864282
IgG1_G2NS	IgG2_G2	-0.00865755	0.865073
IgG1_G1F	IgG1_G2	0.00863271	0.865457	4
IgG1_G1FNS	IgG4_G1FN	-0.00859818	0.86599
IgG2_G1N	IgG4_G2F	0.00859355	0.866061
IgG1_G1FNS	IgG2_G0F	-0.00854662	0.866786
IgG1_G2	IgG4_G0FN	-0.00848192	0.867785
IgG1_G2	IgG4_G1F	-0.00822777	0.871712
IgG1_G2	IgG2_G0N	0.00814096	0.873054
IgG2_G2FS	IgG2_G2	0.00811391	0.873472	6
IgG1_G1S	IgG4_G2FS	0.0080811	0.87398
IgG2_G1S	IgG2_G1NS	0.00799382	0.87533	5
IgG1_G2FNS	IgG2_G1	0.00795199	0.875977
IgG2_G2	IgG4_G1FN	-0.00787059	0.877236
IgG1_G2S	IgG4_G1FS	0.0078414	0.877688
IgG1_G1N	IgG1_G1NS	-0.0078276	0.877902	1
IgG1_G2F	IgG4_G1FNS	0.00778204	0.878607
IgG1_G1N	IgG4_G0FN	-0.00776356	0.878893
IgG2_G1S	IgG4_G2FN	-0.00771579	0.879632
IgG2_G0FN	IgG4_G1FS	0.00764061	0.880796
IgG1_G2N	IgG2_G0N	0.00763699	0.880852
IgG1_G2FNS	IgG4_G2FNS	-0.0075755	0.881805	X
IgG2_G1F	IgG4_G1FN	0.00755121	0.882181
IgG1_G2	IgG2_G2S	0.00752048	0.882657
IgG1_G2FN	IgG4_G0FN	-0.0075103	0.882815
IgG2_G2FN	IgG2_G1S	0.00743462	0.883987	6
IgG1_G2N	IgG2_G2NS	-0.00741951	0.884221
IgG1_G2	IgG4_G1FS	0.00738779	0.884713
IgG2_G0F	IgG2_G1	-0.00737921	0.884846	2
IgG2_G1F	IgG4_G2FN	0.00734859	0.88532
IgG2_G1S	IgG4_G2FNS	0.00734317	0.885404
IgG1_G1NS	IgG4_G2FS	-0.00726843	0.886563
IgG1_G0	IgG2_G2FN	-0.00722373	0.887256
IgG2_G2FNS	IgG4_G1F	-0.00715474	0.888325
IgG1_G2NS	IgG4_G0FN	-0.00714926	0.88841
IgG1_G0	IgG2_G2N	-0.00708176	0.889457
IgG2_G1F	IgG2_G2FN	-0.00705148	0.889927	4
IgG1_G0	IgG2_G1FNS	-0.00692767	0.891848
IgG1_G2N	IgG2_G2	0.00675127	0.894585
IgG1_G2S	IgG2_G1FNS	0.0067181	0.8951
IgG1_G2S	IgG2_G2FN	0.00668727	0.895579
IgG1_G1FS	IgG2_G2FS	0.00666765	0.895883
IgG1_G1F	IgG2_G1	-0.00658803	0.89712
IgG1_G0N	IgG2_G2FN	-0.00649609	0.898548
IgG1_G2	IgG4_G0F	0.00631805	0.901314
IgG1_G0N	IgG2_G1FS	0.0062911	0.901733
IgG1_G2	IgG2_G0FN	-0.00618571	0.903371
IgG1_G2FNS	IgG1_G0	-0.00615779	0.903805	5
IgG1_G2FNS	IgG4_G0F	-0.00613754	0.90412
IgG1_G1FNS	IgG2_G1	-0.00603903	0.905651
IgG1_G1FN	IgG2_G0FN	0.00602455	0.905876
IgG2_G2FS	IgG4_G2FNS	0.00600323	0.906208
IgG1_G1FNS	IgG2_G2F	-0.00590064	0.907804
IgG4_G0FN	IgG4_G1FNS	0.00578914	0.909538	2
IgG1_G1NS	IgG4_G1FS	-0.00578703	0.909571
IgG1_G2FN	IgG4_G2FNS	-0.00570537	0.910842
IgG1_G2S	IgG2_G0FN	0.00570421	0.91086
IgG1_G1N	IgG2_G2N	0.00569951	0.910933
IgG1_G2FNS	IgG2_G2FS	-0.00568868	0.911101
IgG1_G1S	IgG2_G1N	-0.00568401	0.911174
IgG1_G1FNS	IgG4_G2FNS	0.00555919	0.913117
IgG2_G1S	IgG4_G2F	-0.00555768	0.913141
IgG2_G1F	IgG2_G1	-0.00546806	0.914536	3
IgG2_G1N	IgG2_G1S	0.00543537	0.915045	4
IgG1_G1FN	IgG2_G1NS	0.00531332	0.916946
IgG1_G1NS	IgG4_G2FNS	0.00527129	0.9176
IgG1_G1FNS	IgG2_G1FN	-0.00524304	0.91804
IgG1_G1FN	IgG4_G1FNS	0.00520311	0.918662
IgG2_G2S	IgG4_G1FN	-0.00512785	0.919835
IgG1_G0FN	IgG1_G1FS	0.00506011	0.92089	3
IgG1_G0FN	IgG4_G2FNS	0.00502054	0.921507
IgG1_G1	IgG2_G1FN	-0.00502044	0.921508
IgG1_G0FN	IgG2_G1FNS	-0.00500859	0.921693
IgG1_G0	IgG4_G2FS	-0.00497818	0.922167
IgG1_G0F	IgG4_G2FNS	0.00493103	0.922902
IgG1_G1F	IgG2_G2FS	0.00492948	0.922926
IgG2_G1N	IgG4_G2FS	0.00482491	0.924556
IgG1_G1FNS	IgG2_G2FN	-0.00482313	0.924584
IgG1_G2NS	IgG2_G1S	0.00481377	0.92473
IgG1_G0FN	IgG2_G1	-0.00471392	0.926287
IgG1_G1FS	IgG4_G1F	0.00471039	0.926342
IgG2_G1FNS	IgG4_G0FN	0.00463849	0.927463
IgG2_G0N	IgG4_G2F	-0.00463147	0.927572
IgG1_G2N	IgG4_G1FN	0.00444769	0.930439
IgG1_G2	IgG2_G1FS	0.00440217	0.931149
IgG2_G2NS	IgG4_G1FN	0.00435119	0.931944
IgG1_G2S	IgG2_G1F	-0.00430501	0.932665
IgG2_G2N	IgG4_G2FN	-0.0042521	0.933491
IgG1_G1N	IgG4_G1F	-0.00417862	0.934637
IgG2_G2FS	IgG2_G0	0.00415958	0.934935	4
IgG1_G1FNS	IgG2_G1S	0.00400995	0.93727
IgG1_G2	IgG2_G2FS	-0.00396466	0.937977
IgG1_G2FN	IgG2_G0N	0.00390645	0.938886
IgG1_G0	IgG1_G1NS	0.00366199	0.942704	3
IgG1_G2FN	IgG4_G1FNS	-0.00362654	0.943258
IgG1_G0F	IgG2_G1FS	-0.00361386	0.943456
IgG1_G2F	IgG2_G1	-0.00357175	0.944113
IgG1_G1F	IgG1_G1S	0.00355946	0.944305	4
IgG1_G2F	IgG1_G2NS	0.00345818	0.945888	7
IgG1_G1N	IgG4_G0F	-0.00338291	0.947064
IgG1_G1FNS	IgG2_G2S	0.00329893	0.948376
IgG1_G0N	IgG4_G0F	-0.00320825	0.949793
IgG1_G0F	IgG2_G2N	0.00306781	0.951988
IgG2_G1F	IgG2_G1N	-0.00303789	0.952456	4
IgG4_G0FN	IgG4_G2FS	-0.00302218	0.952702	4
IgG1_G1S	IgG2_G2FN	-0.0029716	0.953492
IgG1_G0N	IgG2_G2S	-0.00296778	0.953552
IgG1_G0FN	IgG4_G1FNS	0.00292605	0.954204
IgG2_G0N	IgG4_G1FNS	-0.00290212	0.954578
IgG1_G2N	IgG4_G2FN	-0.00285456	0.955322
IgG1_G2FNS	IgG2_G0	-0.00283284	0.955662
IgG1_G2F	IgG1_G0N	-0.00282121	0.955843	4
IgG1_G1F	IgG1_G2N	-0.0028168	0.955912	5
IgG1_G1S	IgG2_G2FS	0.00273691	0.957162
IgG2_G2FN	IgG4_G1FS	-0.00259728	0.959345
IgG2_G2F	IgG2_G1FN	0.00255177	0.960057	4
IgG2_G2F	IgG2_G1NS	-0.00255069	0.960074	6
IgG2_G1FN	IgG2_G1N	-0.00251266	0.960669	5
IgG2_G2FS	IgG4_G1FN	0.00246055	0.961484
IgG2_G1FN	IgG2_G2	0.00243921	0.961817	5
IgG1_G0FN	IgG2_G1F	0.00235534	0.963129
IgG1_G2FNS	IgG4_G1F	-0.00235403	0.96315
IgG2_G1FN	IgG4_G1FN	0.00231072	0.963827	X
IgG1_G1S	IgG2_G2F	0.00230227	0.96396
IgG1_G2	IgG2_G2FN	0.0022744	0.964396
IgG1_G2FN	IgG1_G2NS	-0.00227067	0.964454	8
IgG1_G0FN	IgG2_G2N	0.00225356	0.964722
IgG2_G1FN	IgG2_G1	-0.00223027	0.965086	4
IgG1_G1N	IgG2_G2NS	-0.00218851	0.965739
IgG2_G0	IgG4_G2F	0.00217992	0.965874
IgG1_G2FN	IgG2_G2F	-0.00212058	0.966802
IgG2_G1FN	IgG4_G2FN	0.00197616	0.969062
IgG1_G1FS	IgG2_G1N	-0.00190646	0.970153
IgG1_G0	IgG4_G1FNS	0.00189787	0.970287
IgG2_G2F	IgG4_G2FNS	-0.00187608	0.970628
IgG2_G2FNS	IgG2_G2S	0.00185738	0.970921	8
IgG1_G0	IgG2_G2S	-0.00185393	0.970975
IgG1_G1FS	IgG4_G2FS	0.00178004	0.972131
IgG1_G2S	IgG2_G0N	0.00164187	0.974293
IgG2_G2N	IgG4_G2FNS	0.00164019	0.97432
IgG1_G1FS	IgG1_G2N	-0.0014153	0.97784	6
IgG1_G2FNS	IgG4_G2FN	0.00139973	0.978084
IgG2_G2FNS	IgG2_G1NS	-0.0013624	0.978668	8
IgG1_G2F	IgG2_G1FN	0.00129694	0.979693
IgG1_G0N	IgG4_G2FS	0.00127224	0.980079
IgG2_G0N	IgG4_G0F	-0.00122939	0.98075
IgG1_G0N	IgG2_G2FS	-0.00104475	0.983641
IgG1_G2NS	IgG4_G2F	-0.00101562	0.984097
IgG1_G0F	IgG2_G1	-0.00098629	0.984556
IgG1_G2F	IgG4_G2FN	0.000983351	0.984602
IgG2_G2FS	IgG4_G2FS	-0.000979357	0.984665	X
IgG1_G2NS	IgG2_G1F	-0.000943285	0.985229
IgG1_G1	IgG2_G0F	0.000820167	0.987157
IgG2_G2FN	IgG2_G1	0.000771312	0.987922	5
IgG1_G2FNS	IgG4_G0FN	0.000709423	0.988891
IgG1_G1NS	IgG2_G0N	0.000688472	0.989219
IgG2_G1FNS	IgG2_G1N	-0.000604988	0.990526	6
IgG1_G2N	IgG2_G1FNS	-0.000595012	0.990683
IgG1_G1F	IgG2_G0F	0.000590913	0.990747
IgG1_G2FNS	IgG1_G2	-0.000524867	0.991781	7
IgG1_G1FNS	IgG1_G1S	0.000515271	0.991931	6
IgG1_G0N	IgG2_G1FN	-0.00048048	0.992476
IgG1_G1	IgG2_G1FS	0.000424461	0.993353
IgG2_G0	IgG4_G2FN	0.000421621	0.993398
IgG1_G1	IgG2_G2FN	-0.000404631	0.993664
IgG1_G0	IgG2_G2FNS	0.000272042	0.99574
IgG2_G0F	IgG2_G1N	-0.000265523	0.995842	3
IgG1_G2S	IgG2_G1FS	-1.22827e-05	0.999808

## Sheet: Split_Cor
Glycan1	Glycan2	Pearson correlation coefficient	Pvalue	Pathway distance		FDR threshold (0.01)
IgG1_G2	IgG1_G2S	0.911917	0	1		0.00794709
IgG1_G0	IgG1_G0N	0.890714	0	1
IgG2_G0F	IgG2_G1FN	0.876532	0	2
IgG2_G2	IgG2_G2S	0.881927	1.04742e-321	1
IgG1_G2F	IgG1_G2FS	0.873488	5.42092e-308	1
IgG2_G0	IgG2_G0N	0.860149	3.24528e-288	1
IgG2_G0FN	IgG2_G1FN	0.855809	3.22009e-282	1
IgG2_G2F	IgG2_G2FS	0.851264	3.79967e-276	1
IgG1_G2F	IgG2_G2F	0.840993	3.84293e-263	X
IgG1_G1	IgG1_G1N	0.818745	6.6867e-238	3
IgG1_G2FS	IgG2_G2FS	0.817504	1.34892e-236	X
IgG1_G2FN	IgG1_G2FNS	0.815631	1.20404e-234	1
IgG1_G2FS	IgG1_G0N	-0.812188	4.06138e-231	5
IgG1_G0FN	IgG2_G0FN	0.805984	6.10842e-225	X
IgG2_G2FN	IgG2_G2FNS	0.804239	3.03992e-223	1
IgG1_G1F	IgG1_G1FS	0.799138	2.22557e-218	1
IgG1_G2FN	IgG2_G2FN	0.795902	2.29778e-215	X
IgG1_G0N	IgG2_G0N	0.791601	1.91992e-211	X
IgG2_G1	IgG2_G2	0.790542	1.71347e-210	1
IgG2_G0	IgG2_G1	0.788828	5.78727e-209	1
IgG1_G2F	IgG1_G0N	-0.784074	8.4804e-205	4
IgG1_G0F	IgG2_G0F	0.779482	7.11451e-201	X
IgG1_G0F	IgG1_G0FN	0.776284	3.38458e-198	1
IgG2_G0F	IgG2_G0FN	0.775842	7.87845e-198	1
IgG2_G0N	IgG2_G1N	0.7753	2.21166e-197	1
IgG4_G2F	IgG4_G2FS	0.772695	3.03265e-195	1
IgG1_G0	IgG2_G0	0.767202	7.88768e-191	X
IgG1_G2FS	IgG2_G2F	0.760741	8.65024e-186
IgG4_G0F	IgG4_G2FN	-0.749928	1.05235e-177	3
IgG1_G2FS	IgG1_G0	-0.743073	8.61717e-173	4
IgG1_G0N	IgG1_G1N	0.741393	1.30641e-171	1
IgG2_G1FN	IgG2_G2S	-0.739152	4.74705e-170	6
IgG1_G1	IgG1_G2	0.738995	6.09049e-170	1
IgG2_G1F	IgG2_G1FS	0.734973	3.49043e-167	1
IgG1_G2FN	IgG1_G0	-0.734026	1.53081e-166	4
IgG1_G0FN	IgG1_G2S	-0.731099	1.41941e-164	5
IgG1_G0	IgG1_G1	0.730871	2.01546e-164	1
IgG2_G1	IgG2_G1N	0.726051	3.05666e-161	3
IgG4_G1F	IgG4_G1FS	0.722975	3.01523e-159	1
IgG1_G2F	IgG4_G2F	0.721652	2.13226e-158	X
IgG1_G2FS	IgG4_G2FS	0.718797	1.39735e-156	X
IgG1_G0	IgG2_G0N	0.711932	2.63937e-152
IgG1_G2F	IgG2_G2FS	0.707915	7.35275e-150
IgG2_G2F	IgG2_G0N	-0.706696	3.97973e-149	4
IgG1_G0N	IgG2_G0	0.706202	7.87324e-149
IgG4_G0FN	IgG4_G2FS	-0.705725	1.51914e-148	4
IgG4_G0F	IgG4_G0FN	0.700421	2.07406e-145	1
IgG1_G2FS	IgG2_G0N	-0.698246	3.8247e-144
IgG1_G1FS	IgG1_G2N	-0.697051	1.87806e-143	6
IgG1_G1FN	IgG1_G1FNS	0.694702	4.1785e-142	1
IgG1_G2F	IgG2_G0N	-0.693733	1.49072e-141
IgG1_G0F	IgG4_G0F	0.693005	3.85823e-141	X
IgG4_G2F	IgG4_G0FN	-0.691802	1.84882e-140	3
IgG1_G2FNS	IgG1_G0	-0.69108	4.71451e-140	5
IgG2_G2F	IgG4_G2F	0.688325	1.63976e-138	X
IgG1_G0	IgG1_G1N	0.687755	3.40066e-138	2
IgG1_G0N	IgG2_G2F	-0.686023	3.08305e-137
IgG1_G0F	IgG1_G1FS	0.684475	2.18498e-136	2
IgG1_G0FN	IgG2_G1FN	0.6828	1.79288e-135
IgG2_G2F	IgG2_G2FN	0.680611	2.74814e-134	5
IgG2_G1FN	IgG2_G2	-0.680416	3.50303e-134	5
IgG1_G0FN	IgG1_G2	-0.677909	7.73024e-133	4
IgG2_G1	IgG2_G1S	0.677326	1.58137e-132	1
IgG1_G1F	IgG1_G1N	-0.676607	3.80885e-132	4
IgG2_G1FS	IgG2_G1N	-0.676551	4.07996e-132	5
IgG1_G0FN	IgG2_G0F	0.668217	9.13019e-128
IgG2_G0	IgG2_G1N	0.668004	1.17442e-127	2
IgG1_G1N	IgG2_G0N	0.667553	2.00016e-127
IgG1_G1	IgG2_G1	0.663281	2.95509e-125	X
IgG1_G0N	IgG2_G2FS	-0.661331	2.81085e-124
IgG1_G2FNS	IgG2_G2FN	0.661272	3.0105e-124
IgG1_G2F	IgG1_G0	-0.660961	4.30191e-124	3
IgG4_G2FN	IgG4_G1FS	-0.660652	6.1355e-124	5
IgG1_G2FNS	IgG2_G2FNS	0.660434	7.87822e-124	X
IgG2_G2FS	IgG2_G2FNS	0.658217	9.91831e-123	7
IgG1_G0F	IgG1_G2S	-0.657636	1.91929e-122	4
IgG1_G2S	IgG2_G2S	0.65622	9.53207e-122	X
IgG2_G0FN	IgG4_G2FS	-0.65503	3.64039e-121
IgG2_G2FS	IgG4_G2FS	0.654074	1.06266e-120	X
IgG1_G2S	IgG2_G1FN	-0.652345	7.31748e-120
IgG1_G2F	IgG4_G2FS	0.650246	7.48282e-119
IgG2_G1	IgG2_G2S	0.648991	2.98058e-118	2
IgG2_G2FN	IgG2_G2FS	0.648128	7.67087e-118	6
IgG1_G1FN	IgG1_G2	-0.647443	1.6228e-117	5
IgG1_G1FN	IgG1_G2S	-0.647182	2.15748e-117	6
IgG2_G2FS	IgG2_G0N	-0.643994	6.83601e-116	5
IgG2_G2F	IgG4_G2FS	0.643914	7.45431e-116
IgG1_G1F	IgG2_G1F	0.64346	1.21512e-115	X
IgG2_G0F	IgG4_G0F	0.639937	5.23934e-114	X
IgG1_G1FNS	IgG1_G1	-0.638377	2.73187e-113	5
IgG1_G2	IgG2_G2	0.636953	1.22276e-112	X
IgG1_G2	IgG1_G2N	0.635495	5.62714e-112	5
IgG1_G0F	IgG2_G1FN	0.634951	9.93064e-112
IgG1_G0F	IgG4_G2FN	-0.633885	3.00833e-111
IgG1_G0	IgG2_G2FS	-0.632127	1.85405e-110
IgG1_G1FNS	IgG1_G2	-0.630477	1.01105e-109	6
IgG1_G0FN	IgG4_G2FS	-0.629671	2.30807e-109
IgG2_G1	IgG2_G0N	0.629235	3.60093e-109	2
IgG1_G2FN	IgG1_G2FS	0.627606	1.88907e-108	6
IgG2_G2FN	IgG4_G2FN	0.626459	6.03359e-108	X
IgG1_G1N	IgG1_G2N	0.624698	3.55237e-107	1
IgG1_G0FN	IgG4_G0FN	0.623259	1.49864e-106	X
IgG1_G0F	IgG1_G1F	0.622219	4.227e-106	1
IgG1_G1FS	IgG2_G1FS	0.621318	1.03393e-105	X
IgG2_G1F	IgG2_G1N	-0.620141	3.31266e-105	4
IgG1_G2F	IgG1_G2FN	0.620094	3.46903e-105	5
IgG1_G2S	IgG2_G0FN	-0.617793	3.32989e-104
IgG1_G0	IgG2_G2F	-0.616685	9.82938e-104
IgG1_G2FN	IgG2_G0	-0.616411	1.28341e-103
IgG1_G1N	IgG2_G1N	0.61608	1.77193e-103	X
IgG2_G0FN	IgG2_G2S	-0.615875	2.16271e-103	5
IgG1_G2FS	IgG2_G0FN	-0.614813	6.05592e-103
IgG1_G1	IgG2_G0	0.614214	1.08145e-102
IgG4_G2FN	IgG4_G2FNS	0.613533	2.08641e-102	1
IgG2_G0	IgG2_G1S	0.611013	2.34253e-101	2
IgG1_G2N	IgG1_G2S	0.610198	5.09639e-101	6
IgG2_G2F	IgG2_G0	-0.609246	1.25965e-100	3
IgG1_G2FN	IgG2_G2FNS	0.608798	1.92652e-100
IgG1_G2	IgG2_G2S	0.60869	2.13524e-100
IgG1_G2FS	IgG2_G0	-0.608117	3.67206e-100
IgG1_G2FN	IgG1_G0N	-0.607414	7.12568e-100	5
IgG1_G1F	IgG1_G2N	-0.606987	1.06577e-99	5
IgG1_G1FS	IgG1_G1N	-0.606047	2.57999e-99	5
IgG1_G2FN	IgG4_G2FN	0.605576	4.01148e-99	X
IgG1_G0	IgG2_G2FN	-0.605188	5.77071e-99
IgG2_G0FN	IgG4_G0FN	0.603941	1.84831e-98	X
IgG4_G0F	IgG4_G2FNS	-0.602865	5.02239e-98	4
IgG2_G0F	IgG2_G2S	-0.602779	5.44249e-98	4
IgG2_G2FN	IgG2_G0	-0.602231	9.0453e-98	4
IgG2_G2FNS	IgG2_G0	-0.601495	1.78534e-97	5
IgG2_G0FN	IgG2_G2FS	-0.600185	5.96677e-97	4
IgG1_G1	IgG1_G2S	0.599927	7.56339e-97	2
IgG2_G1FNS	IgG2_G2	-0.599236	1.42638e-96	6
IgG1_G1N	IgG2_G0	0.598928	1.89038e-96
IgG4_G1F	IgG4_G2FNS	-0.598238	3.55152e-96	5
IgG2_G2F	IgG2_G1N	-0.596887	1.216e-95	5
IgG1_G2S	IgG2_G0F	-0.5954	4.67871e-95
IgG4_G1FN	IgG4_G2FS	-0.593595	2.37779e-94	5
IgG1_G2S	IgG2_G2	0.592242	7.99206e-94
IgG2_G1FNS	IgG2_G1	-0.591323	1.8141e-93	5
IgG1_G1FS	IgG4_G1FS	0.59057	3.54737e-93	X
IgG1_G2	IgG2_G1FN	-0.589066	1.34485e-92
IgG2_G1FNS	IgG2_G2FNS	0.588049	3.29795e-92	3
IgG1_G1FNS	IgG1_G2FNS	0.587179	7.09016e-92	3
IgG1_G2FS	IgG4_G0FN	-0.586736	1.046e-91
IgG2_G0FN	IgG4_G2F	-0.585305	3.65622e-91
IgG2_G0F	IgG2_G2FN	-0.580779	1.83785e-89	3
IgG1_G2F	IgG4_G0FN	-0.58068	2.00082e-89
IgG1_G2FN	IgG1_G1S	-0.578811	9.90939e-89	6
IgG2_G0FN	IgG2_G2	-0.576668	6.12426e-88	4
IgG2_G2FS	IgG2_G0	-0.576091	9.97097e-88	4
IgG1_G2FN	IgG4_G0F	-0.575539	1.58998e-87
IgG1_G2FS	IgG1_G2FNS	0.574805	2.94989e-87	7
IgG1_G2FN	IgG2_G2F	0.574542	3.68068e-87
IgG1_G2	IgG2_G0FN	-0.572901	1.45604e-86
IgG1_G0F	IgG1_G2	-0.572433	2.15148e-86	3
IgG1_G2F	IgG2_G0	-0.57213	2.77037e-86
IgG1_G1FS	IgG4_G2FN	-0.571244	5.7942e-86
IgG1_G2F	IgG2_G0FN	-0.569098	3.42423e-85
IgG2_G2FS	IgG2_G1N	-0.568984	3.76156e-85	6
IgG1_G1N	IgG2_G1	0.568246	6.90682e-85
IgG4_G0FN	IgG4_G1FN	0.566971	1.96756e-84	1
IgG2_G2F	IgG2_G0FN	-0.566257	3.52652e-84	3
IgG2_G2F	IgG4_G0FN	-0.566169	3.79075e-84
IgG1_G0F	IgG1_G2N	-0.565441	6.8636e-84	4
IgG2_G2FN	IgG4_G0F	-0.565113	8.9675e-84
IgG4_G1F	IgG4_G2FN	-0.564382	1.62342e-83	4
IgG1_G2FS	IgG1_G1N	-0.563499	3.32071e-83	6
IgG1_G1	IgG1_G0N	0.562678	6.44823e-83	2
IgG1_G1FS	IgG1_G2	-0.561092	2.31032e-82	5
IgG1_G1FN	IgG1_G1	-0.560072	5.23392e-82	4
IgG1_G2F	IgG1_G1N	-0.559144	1.0977e-81	5
IgG1_G0FN	IgG1_G1FN	0.558944	1.28761e-81	1
IgG1_G0N	IgG2_G1N	0.556974	6.15851e-81
IgG1_G1F	IgG1_G2F	0.556898	6.53692e-81	1
IgG1_G2FNS	IgG2_G0	-0.556802	7.05196e-81
IgG1_G1F	IgG4_G1F	0.556475	9.13695e-81	X
IgG1_G0	IgG2_G2FNS	-0.554556	4.14005e-80
IgG2_G1FS	IgG2_G2FS	0.553117	1.27754e-79	3
IgG1_G2FS	IgG4_G2F	0.553019	1.37925e-79
IgG1_G0FN	IgG4_G2F	-0.551435	4.7356e-79
IgG4_G0F	IgG4_G1F	0.549889	1.56856e-78	1
IgG1_G0F	IgG2_G2FN	-0.549868	1.5951e-78
IgG2_G0F	IgG4_G2FN	-0.549464	2.17889e-78
IgG4_G1FNS	IgG4_G2FNS	0.545823	3.55377e-77	3
IgG1_G0F	IgG2_G0FN	0.541399	1.0099e-75
IgG4_G0F	IgG4_G2FS	-0.540009	2.86145e-75	3
IgG1_G2	IgG2_G0F	-0.539388	4.54813e-75
IgG1_G0FN	IgG2_G2F	-0.539104	5.62233e-75
IgG1_G0FN	IgG1_G2FS	-0.538571	8.35937e-75	4
IgG1_G2FS	IgG2_G1N	-0.535502	8.09988e-74
IgG1_G0FN	IgG4_G0F	0.534502	1.68844e-73
IgG2_G1F	IgG2_G2F	0.534432	1.77715e-73	1
IgG1_G2	IgG1_G1N	0.534306	1.9489e-73	4
IgG4_G2F	IgG4_G1FN	-0.532637	6.60466e-73	4
IgG2_G1FN	IgG4_G2FS	-0.531134	1.97122e-72
IgG1_G2FS	IgG4_G1FN	-0.53073	2.64039e-72
IgG1_G0N	IgG4_G2FS	-0.53013	4.07704e-72
IgG1_G1N	IgG2_G1FS	-0.526776	4.54525e-71
IgG2_G1FS	IgG2_G1	-0.52631	6.34105e-71	4
IgG2_G1N	IgG2_G1S	0.525497	1.13246e-70	4
IgG1_G2FN	IgG2_G0F	-0.523688	4.08918e-70
IgG1_G2F	IgG2_G1N	-0.523526	4.58533e-70
IgG1_G2	IgG2_G1	0.521927	1.41577e-69
IgG1_G2FN	IgG2_G2FS	0.521477	1.94262e-69
IgG2_G0F	IgG2_G2	-0.520939	2.83495e-69	3
IgG1_G2F	IgG4_G1FN	-0.520664	3.43634e-69
IgG2_G2	IgG2_G1N	0.519795	6.31115e-69	4
IgG2_G2FS	IgG4_G0FN	-0.518248	1.85495e-68
IgG1_G2FNS	IgG1_G0N	-0.516655	5.59524e-68	6
IgG1_G0FN	IgG2_G2S	-0.515265	1.45865e-67
IgG1_G1FNS	IgG2_G1FNS	0.514751	2.077e-67	X
IgG1_G1F	IgG2_G1FS	0.510896	2.88415e-66
IgG1_G0FN	IgG2_G2FS	-0.510082	5.00297e-66
IgG1_G2FNS	IgG4_G0F	-0.506017	7.67705e-65
IgG2_G1FS	IgG2_G0N	-0.505487	1.09325e-64	4
IgG1_G2FNS	IgG1_G1	-0.504955	1.55759e-64	6
IgG1_G1FS	IgG1_G2S	-0.501988	1.10875e-63	6
IgG2_G0	IgG2_G2NS	-0.501524	1.50413e-63	4
IgG1_G2FS	IgG2_G2FN	0.501516	1.51281e-63
IgG1_G1N	IgG2_G1F	-0.499933	4.26877e-63
IgG2_G0N	IgG2_G2NS	-0.499575	5.39334e-63	3
IgG1_G2FN	IgG2_G0N	-0.498332	1.21238e-62
IgG2_G1F	IgG2_G0N	-0.498239	1.28845e-62	3
IgG2_G1FN	IgG4_G0F	0.496991	2.89474e-62
IgG1_G1	IgG2_G0N	0.495568	7.25825e-62
IgG1_G2N	IgG2_G1FS	-0.495358	8.30992e-62
IgG1_G1S	IgG2_G2FN	-0.49277	4.36928e-61
IgG2_G2FS	IgG4_G2F	0.489115	4.44437e-60
IgG1_G2FNS	IgG4_G2FN	0.488427	6.85358e-60
IgG2_G1FN	IgG2_G1	-0.48722	1.46363e-59	4
IgG2_G2	IgG2_G1S	0.4871	1.57731e-59	2
IgG2_G2FN	IgG2_G0N	-0.486599	2.15929e-59	5
IgG2_G1S	IgG2_G2S	0.485227	5.08142e-59	3
IgG4_G1F	IgG4_G1FNS	-0.484832	6.50092e-59	4
IgG1_G2FNS	IgG2_G2FS	0.484312	8.97663e-59
IgG2_G0N	IgG2_G1S	0.484212	9.55099e-59	3
IgG2_G2F	IgG2_G2FNS	0.483834	1.20744e-58	6
IgG1_G2F	IgG2_G2FN	0.483402	1.57866e-58
IgG1_G1FNS	IgG2_G1	-0.483006	2.01612e-58
IgG1_G1FNS	IgG1_G2S	-0.48264	2.52786e-58	7
IgG1_G0F	IgG1_G2FN	-0.482496	2.76226e-58	3
IgG1_G2F	IgG1_G0FN	-0.480704	8.31939e-58	3
IgG4_G2F	IgG4_G1FNS	-0.48052	9.31666e-58	5
IgG1_G0FN	IgG2_G2	-0.479994	1.28613e-57
IgG2_G0FN	IgG4_G1FN	0.47928	1.98925e-57
IgG1_G0N	IgG2_G2FN	-0.478848	2.58908e-57
IgG1_G0	IgG2_G1N	0.478387	3.42936e-57
IgG1_G0N	IgG4_G0FN	0.477248	6.84889e-57
IgG1_G1	IgG1_G2N	0.476574	1.0305e-56	4
IgG1_G1FN	IgG2_G0FN	0.47633	1.19438e-56
IgG1_G1F	IgG4_G1FS	0.476325	1.19782e-56
IgG2_G2FS	IgG4_G1FN	-0.47625	1.25382e-56
IgG1_G0N	IgG4_G2F	-0.475249	2.29376e-56
IgG2_G1FNS	IgG2_G2S	-0.475156	2.42585e-56	7
IgG2_G2FNS	IgG2_G0N	-0.474886	2.85468e-56	6
IgG1_G1FS	IgG2_G0F	0.474708	3.17669e-56
IgG1_G2S	IgG4_G2FS	0.473517	6.49137e-56
IgG2_G0F	IgG2_G2FS	-0.47336	7.13213e-56	3
IgG1_G1FN	IgG2_G2	-0.473228	7.71811e-56
IgG2_G1F	IgG2_G1	-0.472736	1.03566e-55	3
IgG1_G0	IgG2_G1	0.471879	1.72718e-55
IgG1_G0F	IgG1_G2FNS	-0.469926	5.50918e-55	4
IgG2_G1F	IgG2_G1FN	0.468734	1.11421e-54	3
IgG2_G0F	IgG4_G2FS	-0.467822	1.90606e-54
IgG4_G1FN	IgG4_G1FS	-0.466844	3.38457e-54	4
IgG1_G1	IgG2_G1S	0.466841	3.39059e-54
IgG1_G2N	IgG2_G0F	-0.466699	3.68303e-54
IgG1_G1FN	IgG2_G2S	-0.466211	4.90246e-54
IgG2_G1FS	IgG2_G2	-0.464977	1.00676e-53	5
IgG1_G2FNS	IgG4_G1F	-0.464046	1.73046e-53
IgG1_G2FS	IgG4_G0F	-0.463539	2.322e-53
IgG1_G0F	IgG4_G1F	0.463433	2.46865e-53
IgG2_G2FNS	IgG2_G1	-0.462974	3.22051e-53	6
IgG2_G2F	IgG4_G1FN	-0.462918	3.32648e-53
IgG4_G0F	IgG4_G1FS	0.462077	5.40793e-53	2
IgG1_G1FS	IgG2_G1F	0.460559	1.2948e-52
IgG1_G0N	IgG2_G0FN	0.458819	3.50379e-52
IgG2_G1F	IgG4_G1F	0.458031	5.48926e-52	X
IgG2_G1F	IgG2_G2S	-0.457577	7.10582e-52	5
IgG1_G0	IgG1_G1S	0.456188	1.56214e-51	2
IgG1_G2FS	IgG2_G2FNS	0.455089	2.90447e-51
IgG1_G2FNS	IgG4_G2FNS	0.45491	3.21239e-51	X
IgG2_G0F	IgG2_G1F	0.454758	3.50014e-51	1
IgG2_G1FN	IgG4_G0FN	0.454141	4.95233e-51
IgG1_G0	IgG4_G2FS	-0.453529	6.97852e-51
IgG1_G0F	IgG2_G2S	-0.452614	1.16471e-50
IgG1_G1N	IgG1_G2S	0.451983	1.65659e-50	5
IgG1_G1F	IgG2_G1N	-0.451302	2.422e-50
IgG2_G1FS	IgG4_G1FS	0.449559	6.36777e-50	X
IgG1_G1N	IgG2_G2FS	-0.44921	7.72264e-50
IgG1_G1FN	IgG2_G1	-0.449086	8.27222e-50
IgG1_G2S	IgG2_G1	0.44863	1.06371e-49
IgG1_G1FN	IgG4_G1FN	0.447224	2.30567e-49	X
IgG1_G0F	IgG4_G2FNS	-0.44715	2.40132e-49
IgG1_G1FN	IgG2_G1FN	0.446175	4.09879e-49	X
IgG1_G0N	IgG2_G2NS	-0.445625	5.53382e-49
IgG2_G0FN	IgG4_G0F	0.444694	9.19604e-49
IgG1_G1	IgG2_G1N	0.443397	1.86034e-48
IgG1_G0	IgG2_G2NS	-0.442192	3.56833e-48
IgG1_G2FNS	IgG2_G0F	-0.441947	4.07365e-48
IgG2_G1FN	IgG2_G1FNS	0.441775	4.47046e-48	1
IgG2_G2FN	IgG4_G1FS	-0.438993	1.9883e-47
IgG2_G0N	IgG4_G2FS	-0.437695	3.97104e-47
IgG2_G2F	IgG2_G1FS	0.437432	4.56754e-47	2
IgG1_G1NS	IgG1_G2NS	0.437075	5.52198e-47	3
IgG1_G1FN	IgG1_G2FN	0.436624	7.01316e-47	1
IgG1_G2FS	IgG2_G0F	-0.436578	7.18645e-47
IgG1_G1N	IgG2_G2F	-0.43575	1.11363e-46
IgG1_G2	IgG2_G1FNS	-0.43569	1.1491e-46
IgG1_G0	IgG4_G0F	0.435271	1.43402e-46
IgG1_G2N	IgG2_G2	0.434516	2.13453e-46
IgG1_G1FNS	IgG2_G2	-0.434279	2.41766e-46
IgG2_G2F	IgG4_G0F	-0.431205	1.20691e-45
IgG1_G2N	IgG2_G1F	-0.428382	5.20556e-45
IgG2_G0F	IgG4_G0FN	0.427193	9.59922e-45
IgG2_G2FS	IgG4_G0F	-0.425946	1.81838e-44
IgG1_G2FNS	IgG2_G0N	-0.425648	2.11675e-44
IgG2_G2F	IgG2_G2NS	0.424628	3.56127e-44	7
IgG2_G2FNS	IgG4_G0F	-0.424231	4.35902e-44
IgG2_G2FNS	IgG4_G2FN	0.424186	4.45846e-44
IgG2_G2FNS	IgG2_G1S	-0.422896	8.57805e-44	7
IgG1_G2	IgG4_G2F	0.42285	8.77703e-44
IgG1_G1S	IgG2_G0	0.421094	2.12894e-43
IgG1_G1	IgG2_G2	0.420614	2.70949e-43
IgG1_G2N	IgG2_G2S	0.419951	3.77765e-43
IgG1_G0N	IgG2_G2FNS	-0.419795	4.08456e-43
IgG1_G2FN	IgG1_G1	-0.419492	4.75364e-43	5
IgG1_G2F	IgG2_G1F	0.416647	1.96001e-42
IgG1_G2FNS	IgG1_G1S	-0.41664	1.96658e-42	7
IgG2_G2FS	IgG2_G2N	-0.416522	2.08484e-42	7
IgG1_G1F	IgG1_G0N	-0.415851	2.90651e-42	3
IgG1_G0F	IgG4_G2FS	-0.41536	3.70248e-42
IgG1_G2FS	IgG2_G1FS	0.41536	3.70266e-42
IgG1_G2N	IgG4_G2FN	0.415325	3.76792e-42
IgG2_G2FNS	IgG4_G1F	-0.414249	6.39914e-42
IgG1_G1S	IgG2_G2FNS	-0.413259	1.0401e-41
IgG1_G1FNS	IgG1_G1N	-0.412585	1.44633e-41	6
IgG1_G2FS	IgG2_G1FN	-0.411919	2.00235e-41
IgG1_G2S	IgG4_G0F	-0.411155	2.90441e-41
IgG1_G1F	IgG1_G2S	-0.409931	5.2614e-41	5
IgG1_G1FS	IgG1_G1	-0.409904	5.32851e-41	4
IgG1_G1F	IgG4_G1FN	-0.409621	6.11067e-41
IgG1_G0	IgG4_G0FN	0.409471	6.5717e-41
IgG2_G0F	IgG2_G2FNS	-0.407889	1.40957e-40	4
IgG1_G1FS	IgG4_G1F	0.40761	1.6115e-40
IgG1_G2FS	IgG2_G2NS	0.406684	2.51247e-40
IgG4_G1F	IgG4_G2F	0.406016	3.45929e-40	1
IgG2_G1N	IgG2_G2S	0.405792	3.85013e-40	5
IgG2_G2FN	IgG2_G1S	-0.405767	3.89602e-40	6
IgG2_G1FS	IgG4_G1FN	-0.404996	5.62747e-40
IgG1_G1FS	IgG1_G1FNS	0.404995	5.62951e-40	5
IgG1_G1F	IgG2_G0N	-0.403952	9.2428e-40
IgG1_G1FN	IgG1_G2FNS	0.403566	1.11022e-39	2
IgG1_G1FNS	IgG2_G2FNS	0.403538	1.12497e-39
IgG1_G0F	IgG4_G1FS	0.401774	2.58812e-39
IgG2_G2FN	IgG4_G1F	-0.401073	3.5994e-39
IgG1_G0F	IgG4_G0FN	0.400992	3.74028e-39
IgG1_G2FN	IgG4_G1FS	-0.400679	4.33089e-39
IgG2_G0N	IgG4_G0FN	0.400175	5.48637e-39
IgG2_G1FS	IgG2_G0	-0.39972	6.78901e-39	3
IgG1_G1FN	IgG2_G1FNS	0.398424	1.24293e-38
IgG2_G2FN	IgG4_G2FNS	0.398344	1.28993e-38
IgG1_G2FN	IgG4_G2FNS	0.397949	1.55014e-38
IgG1_G2N	IgG2_G1	0.397887	1.5959e-38
IgG1_G1	IgG2_G2FNS	-0.397691	1.74801e-38
IgG1_G2N	IgG2_G1FN	-0.397644	1.7861e-38
IgG2_G1FS	IgG2_G1FNS	0.396668	2.80819e-38	5
IgG1_G1F	IgG4_G2FN	-0.39582	4.15637e-38
IgG1_G2	IgG4_G2FS	0.395781	4.2325e-38
IgG4_G1FS	IgG4_G2FNS	-0.395592	4.61809e-38	6
IgG1_G2N	IgG2_G1N	0.395202	5.52566e-38
IgG2_G1F	IgG2_G2	-0.394782	6.70424e-38	4
IgG2_G0F	IgG4_G2FNS	-0.394026	9.48689e-38
IgG2_G0N	IgG4_G2F	-0.393451	1.23467e-37
IgG2_G1FN	IgG4_G2F	-0.393254	1.35135e-37
IgG1_G1	IgG2_G1FNS	-0.392573	1.8447e-37
IgG1_G2FN	IgG2_G1S	-0.391893	2.51508e-37
IgG1_G2F	IgG4_G0F	-0.390875	3.99472e-37
IgG2_G2FNS	IgG2_G1N	-0.390656	4.41217e-37	7
IgG2_G2S	IgG4_G2FS	0.390506	4.72185e-37
IgG1_G0FN	IgG2_G2FN	-0.390467	4.80773e-37
IgG1_G0FN	IgG1_G0N	0.389971	6.01575e-37	3
IgG1_G1N	IgG2_G1S	0.389095	8.93856e-37
IgG1_G1FN	IgG4_G2FS	-0.388536	1.14978e-36
IgG1_G2FN	IgG1_G1FNS	0.388097	1.40076e-36	2
IgG1_G0N	IgG4_G1FN	0.387701	1.67332e-36
IgG1_G0	IgG2_G1S	0.38763	1.72754e-36
IgG2_G0F	IgG4_G1F	0.385992	3.59541e-36
IgG1_G0FN	IgG4_G1FN	0.38488	5.89875e-36
IgG1_G1S	IgG2_G1S	0.384783	6.15777e-36	X
IgG2_G2FNS	IgG4_G2FNS	0.384574	6.75756e-36	X
IgG1_G2S	IgG4_G0FN	-0.383612	1.03509e-35
IgG1_G2N	IgG4_G1FS	-0.383271	1.20334e-35
IgG2_G1FN	IgG2_G2FS	-0.382345	1.81091e-35	5
IgG1_G0N	IgG2_G1	0.380841	3.50666e-35
IgG2_G0F	IgG2_G2F	-0.380167	4.71019e-35	2
IgG2_G1FS	IgG2_G2S	-0.378271	1.07595e-34	6
IgG1_G0F	IgG2_G2	-0.377421	1.5558e-34
IgG2_G1	IgG2_G2NS	-0.377394	1.57363e-34	5
IgG2_G0FN	IgG2_G1FNS	0.376873	1.97192e-34	2
IgG1_G1FS	IgG2_G1N	-0.374881	4.65039e-34
IgG1_G1FS	IgG4_G0F	0.374193	6.24614e-34
IgG2_G1FNS	IgG2_G0	-0.373681	7.77516e-34	4
IgG1_G1F	IgG1_G2FS	0.372948	1.06318e-33	2
IgG1_G0FN	IgG1_G2N	-0.372904	1.08307e-33	5
IgG4_G0F	IgG4_G2F	-0.372558	1.25537e-33	2
IgG2_G0N	IgG4_G1FN	0.370626	2.84947e-33
IgG2_G1N	IgG2_G2N	0.37042	3.10809e-33	1
IgG1_G2FNS	IgG2_G2F	0.370008	3.69863e-33
IgG1_G1FNS	IgG4_G2F	-0.369963	3.7697e-33
IgG1_G2F	IgG1_G2FNS	0.369834	3.98183e-33	6
IgG1_G1FS	IgG2_G2FN	-0.367899	8.97601e-33
IgG1_G2FN	IgG4_G1F	-0.367603	1.0163e-32
IgG1_G0F	IgG1_G1N	-0.367451	1.083e-32	3
IgG2_G1N	IgG2_G2NS	-0.367164	1.22088e-32	2
IgG2_G2F	IgG2_G1S	-0.365851	2.10996e-32	5
IgG1_G1FN	IgG4_G2F	-0.365691	2.25485e-32
IgG1_G2FS	IgG1_G1	-0.365049	2.94344e-32	5
IgG1_G1F	IgG2_G0F	0.362543	8.28162e-32
IgG1_G0FN	IgG4_G2FN	-0.362014	1.02902e-31
IgG1_G0FN	IgG1_G1FNS	0.362002	1.03432e-31	2
IgG2_G1N	IgG4_G1FN	0.360905	1.6203e-31
IgG1_G0	IgG4_G2FN	-0.360775	1.70914e-31
IgG1_G1F	IgG1_G1	-0.360637	1.80798e-31	3
IgG1_G1	IgG1_G1S	0.36007	2.2778e-31	1
IgG1_G1FNS	IgG1_G0	-0.359393	3.00057e-31	4
IgG1_G0F	IgG2_G2FNS	-0.359365	3.0352e-31
IgG4_G0FN	IgG4_G2FN	-0.359327	3.08208e-31	2
IgG2_G1FNS	IgG2_G1S	-0.359048	3.45153e-31	6
IgG1_G1FS	IgG2_G2	-0.356942	8.08694e-31
IgG1_G1FN	IgG2_G1S	-0.356854	8.38109e-31
IgG1_G1FN	IgG1_G1S	-0.35676	8.70346e-31	5
IgG1_G2F	IgG2_G2NS	0.356428	9.94899e-31
IgG1_G2FNS	IgG2_G1	-0.356148	1.11331e-30
IgG1_G1	IgG2_G1FS	-0.356139	1.11711e-30
IgG1_G0FN	IgG1_G1FS	0.3547	1.98827e-30	3
IgG1_G0N	IgG1_G1S	0.354555	2.10708e-30	3
IgG1_G2S	IgG4_G2F	0.35298	3.94473e-30
IgG1_G1N	IgG2_G2NS	-0.352485	4.80134e-30
IgG2_G2	IgG4_G2F	0.35215	5.48315e-30
IgG2_G1F	IgG2_G0	-0.351901	6.05099e-30	2
IgG1_G2F	IgG1_G1S	-0.351342	7.54672e-30	5
IgG1_G1FNS	IgG1_G2N	-0.350024	1.26849e-29	7
IgG1_G2FN	IgG4_G0FN	-0.349045	1.86231e-29
IgG1_G0	IgG2_G0FN	0.348787	2.05971e-29
IgG1_G2FN	IgG4_G2FS	0.347878	2.93772e-29
IgG1_G0	IgG4_G2F	-0.346794	4.47979e-29
IgG2_G1F	IgG2_G1S	-0.346775	4.51218e-29	4
IgG2_G2FN	IgG2_G2NS	0.346281	5.46478e-29	8
IgG2_G1FNS	IgG4_G2F	-0.345979	6.14451e-29
IgG1_G0N	IgG4_G0F	0.345267	8.0928e-29
IgG1_G2F	IgG2_G0F	-0.34444	1.11307e-28
IgG1_G1N	IgG4_G1FN	0.343838	1.40335e-28
IgG1_G2	IgG4_G0F	-0.342991	1.94172e-28
IgG1_G1FS	IgG2_G1FN	0.342721	2.15343e-28
IgG1_G2	IgG4_G0FN	-0.341561	3.35369e-28
IgG1_G1FNS	IgG2_G0	-0.340615	4.80586e-28
IgG1_G0N	IgG2_G1FS	-0.339637	6.96199e-28
IgG2_G2FN	IgG4_G2FS	0.33843	1.09827e-27
IgG2_G2FS	IgG2_G2NS	0.338005	1.28861e-27	8
IgG2_G2FN	IgG2_G1	-0.337969	1.30624e-27	5
IgG2_G1FS	IgG2_G1S	-0.337342	1.6532e-27	5
IgG2_G0	IgG4_G2FS	-0.337334	1.65805e-27
IgG2_G2FNS	IgG2_G2NS	0.336183	2.55133e-27	9
IgG1_G0F	IgG2_G1F	0.334462	4.84399e-27
IgG2_G1FNS	IgG2_G1N	-0.333612	6.63632e-27	6
IgG2_G1F	IgG4_G1FN	-0.333557	6.77379e-27
IgG1_G1F	IgG1_G2	-0.333488	6.94844e-27	4
IgG1_G1FS	IgG2_G2S	-0.333141	7.90027e-27
IgG1_G0F	IgG2_G2FS	-0.331319	1.54503e-26
IgG1_G2FN	IgG2_G1	-0.330996	1.73935e-26
IgG1_G1FS	IgG2_G1	-0.330944	1.77287e-26
IgG1_G2S	IgG4_G2FN	0.329446	3.06467e-26
IgG2_G1FS	IgG4_G2FN	-0.329124	3.4463e-26
IgG1_G2FNS	IgG2_G1FNS	0.328351	4.56353e-26
IgG1_G2S	IgG2_G1FNS	-0.328139	4.92809e-26
IgG1_G0	IgG2_G0F	0.327046	7.32062e-26
IgG1_G0N	IgG2_G1F	-0.32701	7.41709e-26
IgG2_G0	IgG4_G0F	0.32616	1.00738e-25
IgG2_G1FN	IgG4_G2FN	-0.325544	1.2571e-25
IgG1_G0FN	IgG1_G2FN	-0.325089	1.48024e-25	2
IgG1_G1FNS	IgG2_G2S	-0.325039	1.50705e-25
IgG1_G1S	IgG2_G2F	-0.324574	1.77988e-25
IgG2_G0FN	IgG2_G2FN	-0.322087	4.31726e-25	2
IgG2_G2FN	IgG4_G0FN	-0.321818	4.74929e-25
IgG2_G0F	IgG4_G2F	-0.321735	4.89085e-25
IgG2_G1F	IgG4_G1FS	0.32107	6.18609e-25
IgG2_G1N	IgG4_G2FS	-0.320994	6.35397e-25
IgG2_G2FN	IgG2_G1N	-0.320909	6.54833e-25	6
IgG2_G1F	IgG4_G2F	0.319947	9.1899e-25
IgG2_G2	IgG4_G2FS	0.318808	1.37059e-24
IgG1_G1F	IgG4_G2F	0.318711	1.41807e-24
IgG1_G1	IgG2_G2S	0.31811	1.74971e-24
IgG2_G0	IgG2_G2	0.317349	2.28119e-24	2
IgG1_G1	IgG2_G2NS	-0.316183	3.42062e-24
IgG1_G2FN	IgG2_G0FN	-0.316179	3.42563e-24
IgG1_G2F	IgG2_G1FS	0.3152	4.80653e-24
IgG2_G1	IgG2_G1NS	-0.314747	5.61882e-24	4
IgG1_G2FS	IgG2_G2N	-0.314721	5.66938e-24
IgG1_G2FNS	IgG4_G1FS	-0.313982	7.31364e-24
IgG2_G2F	IgG4_G2FN	0.313941	7.41555e-24
IgG1_G2F	IgG2_G1FN	-0.313462	8.74391e-24
IgG2_G2NS	IgG4_G2FS	0.312942	1.04494e-23
IgG1_G2	IgG4_G2FN	0.311895	1.49422e-23
IgG2_G2S	IgG4_G0FN	-0.311475	1.72425e-23
IgG2_G2	IgG4_G0FN	-0.310063	2.78505e-23
IgG1_G1F	IgG2_G2F	0.309821	3.02272e-23
IgG2_G0FN	IgG2_G0N	0.308925	4.09106e-23	3
IgG1_G1FN	IgG1_G2N	-0.308702	4.4102e-23	6
IgG1_G0N	IgG2_G1S	0.307765	6.04328e-23
IgG1_G1FNS	IgG2_G1S	-0.307391	6.85125e-23
IgG1_G2S	IgG2_G2FS	0.307278	7.11577e-23
IgG1_G1FS	IgG4_G1FN	-0.307167	7.38693e-23
IgG1_G2	IgG2_G1FS	-0.307059	7.65893e-23
IgG2_G2S	IgG4_G2F	0.306993	7.8282e-23
IgG1_G0F	IgG2_G2F	-0.306774	8.42299e-23
IgG1_G2F	IgG2_G2FNS	0.306361	9.66952e-23
IgG2_G1FN	IgG2_G1FS	0.306076	1.06339e-22	4
IgG1_G1FNS	IgG2_G0FN	0.30449	1.80166e-22
IgG2_G0	IgG4_G0FN	0.3041	2.05026e-22
IgG1_G2FNS	IgG2_G1S	-0.303896	2.19356e-22
IgG1_G1	IgG2_G2FS	-0.303657	2.37408e-22
IgG2_G1FS	IgG2_G2N	-0.303454	2.5386e-22	6
IgG1_G1F	IgG4_G2FNS	-0.303265	2.70198e-22
IgG2_G2FS	IgG2_G1S	-0.303171	2.78663e-22	6
IgG1_G2F	IgG2_G1S	-0.301685	4.54278e-22
IgG1_G2S	IgG2_G1S	0.301524	4.78877e-22
IgG1_G1FNS	IgG2_G1FS	0.301239	5.25771e-22
IgG2_G2F	IgG2_G1	-0.300871	5.92951e-22	4
IgG2_G1F	IgG2_G2FS	0.300671	6.32858e-22	2
IgG2_G1N	IgG4_G0FN	0.300103	7.61824e-22
IgG1_G1S	IgG2_G1	0.299909	8.11406e-22
IgG4_G0FN	IgG4_G2FNS	-0.299854	8.26063e-22	3
IgG2_G0F	IgG4_G1FS	0.299596	8.98401e-22
IgG1_G1S	IgG2_G0N	0.299351	9.72928e-22
IgG2_G2S	IgG4_G0F	-0.298353	1.34482e-21
IgG1_G0FN	IgG1_G0	0.297915	1.5493e-21	2
IgG4_G1F	IgG4_G1FN	-0.297838	1.58797e-21	3
IgG1_G0F	IgG1_G2FS	-0.297812	1.60177e-21	3
IgG1_G2FNS	IgG1_G1N	-0.297806	1.60478e-21	7
IgG2_G1N	IgG4_G2F	-0.296918	2.1368e-21
IgG4_G1FN	IgG4_G2FN	0.296006	2.86385e-21	1
IgG1_G0	IgG4_G2FNS	-0.295619	3.24126e-21
IgG1_G1F	IgG2_G1	-0.295211	3.69387e-21
IgG1_G2N	IgG4_G0F	-0.294659	4.40486e-21
IgG1_G2S	IgG2_G1F	-0.294474	4.67298e-21
IgG2_G2NS	IgG4_G0FN	-0.294454	4.70279e-21
IgG1_G2FS	IgG1_G2S	0.294451	4.70761e-21	7
IgG2_G1FS	IgG2_G2FNS	0.294252	5.01463e-21	6
IgG1_G1S	IgG1_G1NS	0.294235	5.04244e-21	5
IgG4_G2FS	IgG4_G1FNS	-0.29391	5.59233e-21	6
IgG2_G0FN	IgG2_G1	-0.293725	5.93052e-21	3
IgG1_G2FN	IgG4_G2F	0.292331	9.22214e-21
IgG1_G2FS	IgG1_G1S	-0.291295	1.2788e-20	6
IgG2_G2FNS	IgG2_G2N	-0.290473	1.65536e-20	8
IgG1_G1FN	IgG4_G0FN	0.289694	2.1124e-20
IgG1_G2FN	IgG1_G1N	-0.289269	2.41284e-20	6
IgG1_G1S	IgG4_G2FN	-0.289156	2.49938e-20
IgG1_G1S	IgG2_G2FS	-0.287869	3.7301e-20
IgG1_G2	IgG2_G1S	0.286691	5.37145e-20
IgG1_G1N	IgG2_G2	0.285769	7.13828e-20
IgG2_G0	IgG4_G2FN	-0.285476	7.81044e-20
IgG2_G0F	IgG2_G1	-0.285113	8.73415e-20	2
IgG2_G2	IgG2_G1NS	-0.284487	1.05809e-19	5
IgG1_G2FNS	IgG4_G2FS	0.283824	1.29567e-19
IgG1_G2FN	IgG2_G2NS	0.283496	1.43236e-19
IgG2_G2FS	IgG2_G1	-0.282578	1.8937e-19	5
IgG1_G2FN	IgG2_G1N	-0.282531	1.92128e-19
IgG2_G2NS	IgG4_G2FN	0.281533	2.60012e-19
IgG2_G2F	IgG2_G2N	-0.281404	2.70282e-19	6
IgG1_G0FN	IgG1_G1	-0.281123	2.94269e-19	3
IgG2_G0F	IgG2_G1FS	0.280506	3.54415e-19	2
IgG1_G1FNS	IgG2_G1FN	0.279144	5.3365e-19
IgG1_G2F	IgG1_G1	-0.279049	5.49114e-19	4
IgG4_G2FN	IgG4_G2FS	0.278949	5.6578e-19	6
IgG2_G2FN	IgG2_G1FNS	0.278276	6.91724e-19	2
IgG1_G1	IgG1_G2NS	-0.277524	8.65645e-19	5
IgG1_G0FN	IgG2_G1FNS	0.27729	9.27944e-19
IgG2_G2FNS	IgG4_G1FS	-0.277055	9.95242e-19
IgG1_G0FN	IgG2_G0N	0.276798	1.07414e-18
IgG1_G2	IgG2_G2F	0.276238	1.26784e-18
IgG1_G1	IgG2_G2FN	-0.275951	1.38027e-18
IgG1_G2FNS	IgG2_G2NS	0.27428	2.25806e-18
IgG1_G2FS	IgG2_G1F	0.272812	3.47034e-18
IgG1_G1FNS	IgG4_G1F	-0.271992	4.40765e-18
IgG2_G1FN	IgG2_G1S	-0.271708	4.78654e-18	5
IgG1_G0	IgG1_G2NS	-0.270628	6.54578e-18	4
IgG1_G2S	IgG2_G2F	0.270313	7.17012e-18
IgG2_G2FN	IgG4_G2F	0.269958	7.94302e-18
IgG1_G1	IgG2_G1F	-0.269686	8.59191e-18
IgG2_G1FN	IgG4_G2FNS	-0.269343	9.48327e-18
IgG1_G2N	IgG4_G1F	-0.269341	9.48881e-18
IgG1_G1FNS	IgG4_G1FNS	0.268998	1.04706e-17	X
IgG2_G1F	IgG2_G2NS	0.267606	1.56011e-17	6
IgG2_G0N	IgG4_G0F	0.267385	1.66171e-17
IgG2_G1FN	IgG4_G1FN	0.267287	1.7086e-17	X
IgG1_G1FN	IgG1_G1N	-0.266978	1.86588e-17	5
IgG2_G2NS	IgG4_G0F	-0.266489	2.14408e-17
IgG1_G0N	IgG2_G0F	0.266136	2.37074e-17
IgG1_G0F	IgG1_G1FN	0.26582	2.59262e-17	2
IgG2_G2NS	IgG4_G2F	0.265354	2.9587e-17
IgG1_G2FS	IgG2_G1	-0.265221	3.07172e-17
IgG1_G1N	IgG1_G2NS	-0.262298	6.98353e-17	2
IgG1_G2FS	IgG4_G2FNS	0.260238	1.23801e-16
IgG1_G2N	IgG2_G0FN	-0.259507	1.51511e-16
IgG1_G1N	IgG1_G1S	0.258442	2.03084e-16	4
IgG1_G2F	IgG4_G1FNS	-0.25834	2.08891e-16
IgG2_G2F	IgG2_G1FN	-0.258061	2.25463e-16	4
IgG1_G1F	IgG4_G1FNS	-0.257599	2.55893e-16
IgG1_G0FN	IgG2_G1	-0.257061	2.96433e-16
IgG1_G0F	IgG2_G1FS	0.255965	3.99579e-16
IgG2_G0F	IgG2_G2N	0.255	5.19024e-16	4
IgG1_G2FNS	IgG2_G1N	-0.254966	5.23737e-16
IgG1_G0	IgG2_G1FS	-0.254363	6.16442e-16
IgG2_G0FN	IgG2_G2N	0.254341	6.20208e-16	5
IgG1_G1FS	IgG4_G2FNS	-0.254044	6.71759e-16
IgG2_G0	IgG4_G2FNS	-0.253613	7.54415e-16
IgG1_G1N	IgG2_G2FNS	-0.252835	9.2969e-16
IgG1_G0FN	IgG1_G2FNS	-0.25255	1.00354e-15	3
IgG2_G0	IgG4_G2F	-0.251247	1.42096e-15
IgG1_G1	IgG2_G1FN	-0.251134	1.46432e-15
IgG1_G1S	IgG4_G1FS	0.249511	2.25128e-15
IgG1_G1FN	IgG1_G1FS	0.248994	2.57982e-15	4
IgG1_G2FS	IgG2_G1S	-0.248622	2.84598e-15
IgG1_G1F	IgG2_G2S	-0.248525	2.91938e-15
IgG4_G2F	IgG4_G2FN	0.248384	3.02949e-15	5
IgG1_G0F	IgG1_G1	-0.248035	3.32031e-15	2
IgG1_G0FN	IgG4_G2FNS	-0.247535	3.78532e-15
IgG1_G2FN	IgG2_G1FN	-0.247454	3.86625e-15
IgG2_G1FNS	IgG2_G0N	-0.24687	4.50358e-15	5
IgG1_G2FNS	IgG4_G0FN	-0.246549	4.89742e-15
IgG2_G2FN	IgG2_G2N	-0.246308	5.21505e-15	7
IgG1_G1F	IgG4_G0F	0.245667	6.15936e-15
IgG1_G1FNS	IgG1_G1S	-0.245498	6.437e-15	6
IgG1_G2N	IgG2_G2FN	0.245215	6.92657e-15
IgG1_G0F	IgG4_G2F	-0.244995	7.33239e-15
IgG2_G1FNS	IgG2_G2NS	0.24493	7.45613e-15	8
IgG1_G1F	IgG2_G1FN	0.244921	7.47509e-15
IgG1_G2FS	IgG4_G2FN	0.243898	9.73296e-15
IgG1_G0N	IgG1_G2NS	-0.243574	1.0581e-14	3
IgG2_G2FNS	IgG4_G2FS	0.243468	1.08725e-14
IgG1_G2	IgG2_G1F	-0.242048	1.5645e-14
IgG1_G2FS	IgG2_G2S	0.241925	1.61428e-14
IgG1_G1FS	IgG2_G0N	-0.241529	1.78586e-14
IgG2_G1F	IgG4_G2FN	-0.241306	1.89049e-14
IgG2_G2FS	IgG4_G2FNS	0.241256	1.91475e-14
IgG1_G2	IgG1_G1NS	-0.241194	1.94528e-14	5
IgG1_G0F	IgG1_G0	0.241064	2.01051e-14	1
IgG1_G1F	IgG2_G0	-0.241044	2.02083e-14
IgG1_G2S	IgG2_G2FN	0.239834	2.74633e-14
IgG2_G0FN	IgG4_G2FN	-0.239778	2.78563e-14
IgG1_G1N	IgG2_G1FNS	-0.239148	3.2661e-14
IgG1_G2N	IgG2_G1S	0.238654	3.69808e-14
IgG1_G2N	IgG2_G1FNS	-0.238004	4.35439e-14
IgG2_G1FS	IgG4_G1F	0.237788	4.59642e-14
IgG1_G1S	IgG2_G0F	0.23665	6.10925e-14
IgG1_G2F	IgG4_G2FN	0.23661	6.16936e-14
IgG1_G1FN	IgG2_G2FNS	0.23659	6.20153e-14
IgG1_G1	IgG2_G2F	-0.235856	7.44305e-14
IgG1_G2NS	IgG2_G2NS	0.234682	9.95386e-14	X
IgG1_G2FNS	IgG2_G2N	-0.234484	1.04524e-13
IgG2_G0FN	IgG2_G2NS	-0.234301	1.09377e-13	6
IgG1_G2N	IgG2_G0N	0.234118	1.14421e-13
IgG2_G1FNS	IgG4_G1F	-0.233652	1.28305e-13
IgG1_G2F	IgG1_G2	0.233452	1.34785e-13	5
IgG1_G1N	IgG4_G2FS	-0.233377	1.37268e-13
IgG1_G0FN	IgG2_G2NS	-0.233371	1.37489e-13
IgG1_G1FN	IgG1_G0	-0.233293	1.40133e-13	3
IgG1_G0N	IgG4_G2FN	-0.232999	1.50636e-13
IgG1_G1FN	IgG2_G0	-0.231609	2.11502e-13
IgG1_G2F	IgG2_G1	-0.231495	2.17472e-13
IgG1_G2F	IgG1_G1NS	-0.23123	2.31953e-13	6
IgG1_G0F	IgG2_G1	-0.230481	2.78207e-13
IgG1_G1F	IgG1_G1NS	-0.229784	3.29288e-13	5
IgG2_G2	IgG4_G0F	-0.229415	3.59934e-13
IgG1_G1F	IgG2_G1S	-0.229303	3.6974e-13
IgG2_G1FNS	IgG4_G1FNS	0.229204	3.78672e-13	X
IgG1_G1F	IgG1_G0	-0.228988	3.98952e-13	2
IgG1_G1N	IgG4_G1FS	-0.228513	4.47144e-13
IgG1_G1FS	IgG1_G2FS	0.228272	4.73692e-13	3
IgG2_G2	IgG2_G2N	0.227064	6.32401e-13	5
IgG2_G1FNS	IgG4_G1FN	0.226699	6.89745e-13
IgG1_G2NS	IgG2_G0N	-0.224413	1.18494e-12
IgG2_G0	IgG2_G1NS	-0.224375	1.19548e-12	3
IgG1_G2S	IgG4_G1FN	-0.224118	1.27e-12
IgG1_G0FN	IgG2_G2N	0.223481	1.47499e-12
IgG2_G2N	IgG4_G2FS	-0.223425	1.49451e-12
IgG2_G1FN	IgG2_G2FN	-0.222541	1.83744e-12	1
IgG1_G2S	IgG4_G2FNS	0.222525	1.84433e-12
IgG2_G1N	IgG2_G1NS	-0.221926	2.12054e-12	1
IgG2_G2S	IgG2_G1NS	-0.221855	2.15594e-12	6
IgG1_G1N	IgG4_G2F	-0.221683	2.24384e-12
IgG2_G1FS	IgG4_G2FS	0.220337	3.06441e-12
IgG1_G2FN	IgG1_G1FS	-0.219313	3.87947e-12	5
IgG1_G0N	IgG2_G1FN	0.219158	4.01996e-12
IgG2_G2F	IgG4_G1FNS	-0.216694	7.05355e-12
IgG2_G2NS	IgG4_G2FNS	0.215802	8.63085e-12
IgG1_G1FS	IgG2_G1FNS	0.21549	9.26184e-12
IgG2_G2FS	IgG4_G2FN	0.215201	9.88295e-12
IgG1_G2FNS	IgG2_G0FN	-0.215005	1.0329e-11
IgG1_G0	IgG4_G1FN	0.214619	1.12652e-11
IgG2_G1F	IgG4_G1FNS	-0.214423	1.17725e-11
IgG1_G1N	IgG2_G2S	0.214394	1.18481e-11
IgG1_G1FS	IgG1_G0N	-0.213889	1.32675e-11	4
IgG1_G2S	IgG2_G1FS	-0.213706	1.38222e-11
IgG2_G0F	IgG2_G1FNS	0.213051	1.59991e-11	3
IgG1_G0FN	IgG2_G2FNS	-0.212674	1.7397e-11
IgG2_G2FNS	IgG2_G2	-0.212601	1.76824e-11	7
IgG1_G2FNS	IgG2_G1FN	-0.212208	1.92941e-11
IgG2_G1F	IgG4_G2FNS	-0.211955	2.04069e-11
IgG1_G1FN	IgG2_G0F	0.210832	2.61569e-11
IgG1_G1F	IgG2_G2FS	0.20964	3.39838e-11
IgG1_G1FNS	IgG2_G1N	-0.209543	3.47178e-11
IgG2_G2S	IgG4_G2FN	0.208946	3.9556e-11
IgG2_G2FNS	IgG4_G0FN	-0.20719	5.79249e-11
IgG1_G2FNS	IgG4_G1FNS	0.206056	7.39881e-11
IgG1_G1FN	IgG4_G1FNS	0.206	7.48751e-11
IgG1_G2NS	IgG2_G0	-0.2049	9.48106e-11
IgG4_G2FS	IgG4_G2FNS	0.203648	1.23799e-10	7
IgG1_G1F	IgG1_G1FN	0.203361	1.3159e-10	3
IgG1_G1	IgG1_G1NS	-0.203347	1.31979e-10	4
IgG4_G1FS	IgG4_G1FNS	-0.202824	1.47417e-10	5
IgG1_G1N	IgG4_G0FN	0.20279	1.485e-10
IgG1_G2N	IgG4_G1FN	0.202311	1.6432e-10
IgG1_G0N	IgG1_G2N	0.201378	1.99962e-10	2
IgG1_G1S	IgG4_G0F	0.201101	2.11932e-10
IgG2_G1S	IgG2_G2NS	-0.20108	2.12879e-10	6
IgG1_G2	IgG2_G1N	0.201024	2.15398e-10
IgG1_G2F	IgG1_G2S	0.200891	2.215e-10	6
IgG1_G0N	IgG4_G2FNS	-0.200659	2.32501e-10
IgG1_G1N	IgG4_G1F	-0.20062	2.34411e-10
IgG1_G2	IgG2_G2FN	0.199832	2.763e-10
IgG2_G1FN	IgG2_G2N	0.199429	3.00517e-10	6
IgG2_G2	IgG4_G1FN	-0.199291	3.09259e-10
IgG2_G1S	IgG2_G1NS	-0.199278	3.10078e-10	5
IgG1_G1S	IgG2_G1N	0.198726	3.47696e-10
IgG2_G2S	IgG4_G1FN	-0.198627	3.54881e-10
IgG2_G0FN	IgG4_G2FNS	-0.197898	4.12591e-10
IgG2_G2FS	IgG2_G2S	0.197096	4.86621e-10	7
IgG1_G2	IgG2_G2FS	0.196314	5.71303e-10
IgG1_G2N	IgG4_G2FNS	0.195969	6.13036e-10
IgG1_G1FNS	IgG1_G0N	-0.195758	6.39909e-10	5
IgG1_G1FNS	IgG2_G2FN	0.19457	8.14726e-10
IgG1_G2F	IgG2_G2N	-0.193451	1.02156e-09
IgG1_G1FN	IgG4_G1FS	-0.193087	1.09912e-09
IgG1_G0	IgG2_G1FN	0.191835	1.41267e-09
IgG2_G0	IgG4_G1FN	0.191522	1.50382e-09
IgG1_G0	IgG2_G1F	-0.191	1.66828e-09
IgG2_G0FN	IgG2_G2FNS	-0.189734	2.14409e-09	3
IgG1_G1S	IgG4_G1F	0.189309	2.3316e-09
IgG2_G2	IgG2_G0N	0.188892	2.53127e-09	3
IgG1_G2	IgG4_G1FN	-0.188231	2.8816e-09
IgG1_G2FS	IgG1_G1FNS	0.187325	3.44004e-09	6
IgG1_G1FNS	IgG2_G0N	-0.18522	5.17232e-09
IgG2_G1FN	IgG2_G1N	-0.184425	6.02752e-09	5
IgG2_G1FNS	IgG4_G0FN	0.184341	6.12504e-09
IgG1_G1S	IgG1_G2NS	0.184338	6.12815e-09	6
IgG2_G1F	IgG2_G1FNS	0.184032	6.49897e-09	4
IgG1_G0F	IgG2_G2N	0.183885	6.68413e-09
IgG1_G1F	IgG2_G2	-0.183652	6.98854e-09
IgG1_G1F	IgG2_G2FN	-0.183496	7.19939e-09
IgG1_G0	IgG2_G1FNS	-0.182591	8.55283e-09
IgG1_G1FN	IgG2_G2FN	0.182308	9.02511e-09
IgG1_G2F	IgG2_G2S	0.182234	9.15218e-09
IgG2_G1FS	IgG2_G2NS	0.18211	9.36967e-09	7
IgG1_G2F	IgG1_G1FS	0.181983	9.59782e-09	2
IgG1_G1FNS	IgG4_G2FNS	0.181732	1.00653e-08
IgG1_G2	IgG4_G1FNS	-0.180274	1.32438e-08
IgG1_G1NS	IgG4_G1FN	0.180213	1.33953e-08
IgG2_G1NS	IgG2_G2NS	0.17905	1.66463e-08	3
IgG2_G0	IgG2_G2S	0.178282	1.91981e-08	3
IgG1_G0N	IgG2_G2N	0.17792	2.05317e-08
IgG1_G1FNS	IgG4_G1FN	0.17744	2.2435e-08
IgG4_G1FN	IgG4_G1FNS	0.177384	2.26678e-08	1
IgG2_G0N	IgG4_G2FNS	-0.176353	2.74005e-08
IgG1_G1FN	IgG4_G1F	-0.175281	3.33313e-08
IgG2_G1FN	IgG4_G1F	0.175143	3.41811e-08
IgG1_G2FS	IgG1_G2	0.1747	3.70457e-08	6
IgG1_G1N	IgG2_G0F	-0.174244	4.02386e-08
IgG1_G2FN	IgG2_G2N	-0.174119	4.11646e-08
IgG2_G1F	IgG4_G0FN	-0.173881	4.29749e-08
IgG2_G1FS	IgG4_G0FN	-0.173798	4.36222e-08
IgG4_G2FN	IgG4_G1FNS	0.173372	4.71072e-08	2
IgG2_G1FNS	IgG4_G2FS	-0.170973	7.23719e-08
IgG2_G0N	IgG2_G2N	0.169238	9.83655e-08	2
IgG2_G2F	IgG4_G2FNS	0.168995	1.02666e-07
IgG1_G0	IgG2_G2N	0.168875	1.04842e-07
IgG1_G0	IgG4_G1F	0.166697	1.53306e-07
IgG1_G2F	IgG2_G2	0.166524	1.5798e-07
IgG1_G1FS	IgG2_G0FN	0.16554	1.87228e-07
IgG1_G1F	IgG4_G0FN	-0.165209	1.98168e-07
IgG1_G1N	IgG2_G1FN	-0.1643	2.31573e-07
IgG2_G0N	IgG4_G2FN	-0.163424	2.6885e-07
IgG1_G2N	IgG2_G0	0.163103	2.83902e-07
IgG1_G1F	IgG1_G0FN	0.161065	4.00251e-07	2
IgG1_G0F	IgG1_G2F	-0.160738	4.22824e-07	2
IgG2_G0	IgG4_G1F	0.160239	4.59538e-07
IgG1_G2S	IgG4_G1F	-0.160151	4.66301e-07
IgG2_G2FNS	IgG4_G1FNS	0.159854	4.89951e-07
IgG2_G0FN	IgG4_G1FNS	0.15962	5.09328e-07
IgG2_G2N	IgG2_G1S	0.159217	5.44539e-07	5
IgG2_G1F	IgG4_G0F	0.158208	6.43216e-07
IgG2_G2	IgG4_G2FN	0.157595	7.11441e-07
IgG1_G2NS	IgG2_G1N	-0.157027	7.80748e-07
IgG1_G2FS	IgG1_G1NS	-0.156839	8.05044e-07	7
IgG2_G0FN	IgG2_G0	0.155744	9.61942e-07	2
IgG1_G2NS	IgG2_G2F	0.154683	1.14185e-06
IgG2_G1FNS	IgG4_G2FNS	0.154091	1.25583e-06
IgG1_G1N	IgG2_G2FN	-0.153996	1.27514e-06
IgG1_G2NS	IgG2_G1	-0.152528	1.61146e-06
IgG1_G2NS	IgG4_G1FN	-0.152215	1.69358e-06
IgG2_G2NS	IgG4_G1FS	-0.152042	1.74059e-06
IgG2_G2N	IgG4_G1FN	0.151299	1.95732e-06
IgG1_G1FN	IgG2_G2FS	-0.149945	2.4207e-06
IgG1_G0FN	IgG2_G0	0.14899	2.80878e-06
IgG1_G1FN	IgG2_G2F	-0.148958	2.82261e-06
IgG2_G2	IgG4_G1FNS	-0.148816	2.88534e-06
IgG1_G0F	IgG1_G1FNS	0.148632	2.96907e-06	3
IgG1_G0F	IgG2_G2NS	-0.148541	3.01089e-06
IgG1_G1S	IgG4_G2FNS	-0.148128	3.2095e-06
IgG1_G2	IgG4_G1FS	-0.147471	3.55151e-06
IgG1_G0N	IgG2_G2S	-0.146738	3.97365e-06
IgG1_G2FNS	IgG1_G1NS	0.146556	4.08592e-06	8
IgG1_G2FNS	IgG1_G2NS	0.146551	4.089e-06	9
IgG1_G2FN	IgG2_G1FNS	0.145775	4.60243e-06
IgG2_G1FN	IgG2_G1NS	0.145578	4.74227e-06	6
IgG1_G1NS	IgG2_G1FS	-0.14458	5.51484e-06
IgG1_G1FN	IgG2_G1NS	0.144262	5.78533e-06
IgG1_G1S	IgG2_G1FNS	-0.144172	5.86431e-06
IgG1_G1FS	IgG1_G1NS	-0.143539	6.44858e-06	6
IgG1_G1FNS	IgG4_G0FN	0.142825	7.17422e-06
IgG1_G1FNS	IgG1_G1NS	0.142761	7.24334e-06	7
IgG2_G0N	IgG2_G1NS	-0.142462	7.57212e-06	2
IgG4_G0FN	IgG4_G1FNS	0.142418	7.62173e-06	2
IgG1_G1	IgG2_G0FN	-0.141532	8.69141e-06
IgG1_G1N	IgG4_G2FN	0.140762	9.73627e-06
IgG1_G2NS	IgG2_G2FS	0.140286	1.04393e-05
IgG1_G2	IgG2_G0	0.140203	1.05676e-05
IgG1_G1F	IgG1_G2FNS	-0.139621	1.15053e-05	5
IgG1_G1FNS	IgG4_G2FS	-0.139412	1.18614e-05
IgG1_G2S	IgG2_G1N	0.138756	1.30467e-05
IgG2_G1F	IgG4_G2FS	0.138417	1.37036e-05
IgG1_G1NS	IgG4_G1FS	-0.138298	1.3941e-05
IgG1_G0	IgG1_G2	0.138215	1.41104e-05	2
IgG2_G1N	IgG4_G1FS	-0.138189	1.4163e-05
IgG2_G2NS	IgG4_G1FN	-0.137948	1.46635e-05
IgG1_G0	IgG4_G1FS	0.137633	1.53445e-05
IgG1_G2FS	IgG1_G2N	-0.136251	1.87023e-05	7
IgG1_G2F	IgG4_G1F	0.135732	2.0134e-05
IgG1_G1NS	IgG2_G0FN	0.135167	2.18126e-05
IgG2_G0F	IgG2_G2NS	-0.134487	2.4008e-05	5
IgG1_G1FS	IgG2_G1S	-0.134355	2.44584e-05
IgG1_G1N	IgG2_G2N	0.134122	2.527e-05
IgG1_G1	IgG2_G0F	-0.134111	2.53101e-05
IgG1_G2F	IgG1_G2N	-0.133793	2.64628e-05	6
IgG2_G0F	IgG2_G0	0.133431	2.78371e-05	1
IgG1_G0FN	IgG4_G1FNS	0.133421	2.7878e-05
IgG2_G2S	IgG4_G2FNS	0.133011	2.95149e-05
IgG1_G1F	IgG1_G1FNS	0.132717	3.07473e-05	4
IgG2_G2FS	IgG2_G1FNS	0.132605	3.12332e-05	6
IgG2_G0FN	IgG2_G1N	0.1316	3.58908e-05	4
IgG1_G0F	IgG1_G0N	0.130381	4.24256e-05	2
IgG1_G1FS	IgG2_G0	-0.130203	4.34722e-05
IgG2_G1	IgG2_G2N	0.129664	4.67815e-05	4
IgG1_G1NS	IgG2_G2NS	0.128722	5.31498e-05
IgG4_G2F	IgG4_G1FS	0.127695	6.10255e-05	2
IgG1_G1F	IgG4_G2FS	0.126846	6.83589e-05
IgG1_G1F	IgG2_G2FNS	-0.126238	7.41102e-05
IgG1_G1NS	IgG4_G2F	-0.126028	7.61968e-05
IgG2_G1N	IgG4_G1F	-0.125678	7.98091e-05
IgG1_G1NS	IgG2_G2FS	-0.12468	9.10074e-05
IgG4_G0F	IgG4_G1FNS	-0.12434	9.5145e-05	3
IgG1_G2FN	IgG1_G2N	0.123583	0.000105022	7
IgG2_G2N	IgG4_G0FN	0.123572	0.000105165
IgG1_G1NS	IgG2_G2F	-0.12353	0.000105743
IgG1_G0F	IgG2_G1FNS	0.123379	0.000107842
IgG1_G2S	IgG4_G1FS	-0.123293	0.000109045
IgG1_G1FNS	IgG2_G2FS	0.12275	0.000116989
IgG2_G1FNS	IgG2_G1NS	0.12266	0.000118355	7
IgG1_G1NS	IgG4_G2FN	0.122305	0.000123901
IgG1_G2FS	IgG2_G2	0.121505	0.000137301
IgG2_G2	IgG2_G2NS	-0.120523	0.000155612	6
IgG2_G0	IgG4_G1FS	0.120397	0.000158122
IgG2_G1S	IgG4_G2FN	-0.119992	0.000166434
IgG1_G2N	IgG1_G1NS	0.119687	0.000172971	2
IgG1_G0N	IgG4_G1FNS	0.11936	0.000180269
IgG1_G1	IgG4_G2FNS	-0.118614	0.000197948
IgG1_G0	IgG1_G2N	0.117214	0.000235647	3
IgG1_G0F	IgG2_G1N	-0.117096	0.000239112
IgG1_G2F	IgG2_G1FNS	-0.117005	0.000241805
IgG1_G2N	IgG1_G2NS	0.116234	0.000265929	1
IgG1_G0F	IgG1_G1NS	-0.11516	0.000303265	4
IgG1_G1F	IgG2_G2NS	0.114969	0.000310393
IgG1_G2FN	IgG1_G2S	0.114872	0.00031409	7
IgG1_G2S	IgG1_G1NS	-0.114781	0.00031755	6
IgG1_G2	IgG1_G2NS	-0.114596	0.000324789	6
IgG1_G2FS	IgG4_G1FNS	-0.114305	0.000336446
IgG1_G1S	IgG1_G2S	0.113903	0.000353155	3
IgG1_G2FN	IgG2_G1NS	0.113853	0.0003553
IgG2_G2N	IgG4_G2F	-0.113565	0.000367836
IgG2_G2N	IgG4_G0F	0.112904	0.000398209
IgG1_G2FS	IgG1_G2NS	0.1124	0.00042288	8
IgG1_G0FN	IgG2_G1N	0.112275	0.000429257
IgG2_G1N	IgG4_G0F	0.111724	0.000458257
IgG1_G2F	IgG4_G2FNS	0.111139	0.000491123
IgG1_G1	IgG4_G1FNS	-0.110282	0.000543166
IgG2_G2FN	IgG2_G1NS	0.110205	0.000548039	7
IgG4_G0F	IgG4_G1FN	0.110184	0.000549445	2
IgG1_G0F	IgG1_G1S	0.110077	0.000556328	3
IgG1_G1FNS	IgG2_G2N	-0.110007	0.000560937
IgG2_G2F	IgG2_G2S	0.109464	0.000597553	6
IgG1_G0FN	IgG2_G1S	-0.109069	0.000625628
IgG1_G1FNS	IgG2_G0F	0.108825	0.000643556
IgG1_G2	IgG4_G2FNS	0.10732	0.000765186
IgG1_G2NS	IgG2_G1F	0.106425	0.000847265
IgG2_G0FN	IgG2_G1S	-0.105423	0.00094892	4
IgG1_G1NS	IgG4_G2FS	-0.105108	0.000982998
IgG2_G2N	IgG2_G2NS	0.104918	0.00100418	1
IgG1_G1FN	IgG1_G2NS	-0.104873	0.00100933	7
IgG1_G1FS	IgG1_G2FNS	-0.103427	0.00118557	6
IgG2_G1FN	IgG2_G2FNS	-0.103113	0.00122739	2
IgG2_G1F	IgG2_G2N	-0.102879	0.00125934	5
IgG1_G2N	IgG2_G2N	0.102591	0.00129995	X
IgG1_G1FS	IgG1_G1S	0.10245	0.00132023	5
IgG1_G2FNS	IgG2_G1FS	0.102119	0.00136887
IgG1_G1NS	IgG4_G1F	-0.102107	0.00137069
IgG2_G1	IgG4_G2FNS	-0.101567	0.00145398
IgG1_G1S	IgG4_G1FN	-0.101515	0.00146213
IgG1_G1FS	IgG2_G2FNS	-0.101446	0.00147314
IgG1_G1NS	IgG2_G2	-0.101446	0.00147318
IgG2_G0F	IgG2_G0N	0.101222	0.00150945	2
IgG2_G0F	IgG2_G1N	-0.100909	0.00156157	3
IgG1_G0FN	IgG1_G1N	-0.100858	0.00157026	4
IgG1_G1FNS	IgG2_G1NS	0.100829	0.00157504
IgG1_G1S	IgG2_G1NS	-0.100354	0.0016579
IgG4_G1FS	IgG4_G2FS	0.0990465	0.00190713	3
IgG2_G1	IgG4_G1FNS	-0.098531	0.00201449
IgG1_G1S	IgG4_G2F	-0.0983626	0.00205072
IgG1_G2N	IgG1_G1S	0.0978208	0.00217145	5
IgG1_G0F	IgG2_G0	0.0969419	0.00238117
IgG1_G2NS	IgG4_G2F	0.0968492	0.00240433
IgG2_G0FN	IgG2_G1NS	0.0965879	0.00247076	5
IgG1_G1FS	IgG2_G2FS	0.0953459	0.00280994
IgG1_G2NS	IgG4_G0FN	-0.0950584	0.00289428
IgG1_G2FN	IgG2_G2S	0.0948145	0.00296762
IgG1_G1NS	IgG4_G2FNS	0.0946782	0.00300935
IgG2_G2FNS	IgG2_G1NS	0.0943766	0.00310359	8
IgG1_G2S	IgG2_G2FNS	0.0942973	0.00312882
IgG1_G2FNS	IgG1_G2	-0.0942407	0.00314692	7
IgG2_G1S	IgG4_G0F	0.093777	0.00329894
IgG1_G2	IgG2_G1NS	-0.0937633	0.00330354
IgG2_G1FNS	IgG4_G1FS	-0.0937436	0.00331017
IgG1_G2S	IgG2_G2N	-0.0936739	0.00333365
IgG1_G1FN	IgG1_G1NS	0.0936496	0.00334188	6
IgG1_G2NS	IgG4_G2FS	0.0932713	0.00347232
IgG1_G1S	IgG2_G2N	0.0921112	0.0039018
IgG4_G0FN	IgG4_G1FS	-0.0919253	0.00397493	3
IgG1_G2N	IgG4_G2F	0.0914699	0.00415936
IgG1_G0F	IgG4_G1FNS	-0.0913541	0.00420747
IgG2_G2N	IgG2_G2S	0.0906772	0.00449898	6
IgG1_G1	IgG2_G1NS	-0.090455	0.00459855
IgG2_G1FS	IgG4_G2F	0.0904304	0.00460972
IgG2_G2S	IgG4_G1FNS	-0.0904168	0.00461587
IgG2_G1N	IgG4_G1FNS	0.090399	0.00462398
IgG2_G1FS	IgG4_G0F	0.0903379	0.00465185
IgG1_G1S	IgG2_G0FN	0.089078	0.00526148
IgG1_G1FS	IgG2_G2N	-0.0889516	0.00532646
IgG1_G2NS	IgG2_G2FNS	0.0888593	0.00537436
IgG1_G2S	IgG4_G1FNS	-0.0888054	0.00540254
IgG2_G1	IgG4_G1F	0.0886977	0.00545917
IgG1_G2S	IgG2_G1NS	-0.0885925	0.00551502
IgG1_G2F	IgG1_G2NS	0.0872411	0.00627974	7
IgG1_G1	IgG2_G2N	0.086966	0.00644667
IgG1_G1NS	IgG2_G1S	0.0869007	0.00648685
IgG1_G1NS	IgG2_G1FNS	0.0867374	0.00658835
IgG1_G1FN	IgG4_G2FN	0.0865638	0.00669779
IgG1_G0	IgG2_G2S	-0.0861414	0.00697101
IgG1_G1FS	IgG1_G0	-0.0861316	0.00697741	3
IgG1_G1S	IgG2_G2NS	-0.0860874	0.00700663
IgG1_G1NS	IgG2_G0N	0.0858345	0.00717567
IgG1_G1S	IgG2_G2	0.0857343	0.00724369
IgG2_G2FS	IgG4_G1FNS	-0.0854569	0.00743496
IgG1_G0N	IgG1_G2S	-0.0854412	0.0074459	4
IgG2_G1S	IgG4_G2FNS	-0.0847444	0.00794709
IgG2_G0	IgG2_G2N	0.0834015	0.00899881	3
IgG2_G1NS	IgG4_G1FN	0.0830662	0.00928
IgG2_G2N	IgG4_G1FNS	0.0820569	0.0101745
IgG1_G2FNS	IgG2_G1F	-0.0820177	0.0102106
IgG2_G2FN	IgG2_G2S	0.0815554	0.0106467	7
IgG1_G2FNS	IgG2_G2	-0.0814296	0.0107682
IgG1_G1NS	IgG4_G1FNS	0.0806829	0.0115149
IgG1_G1S	IgG4_G2FS	-0.0803891	0.0118211
IgG2_G0N	IgG2_G2S	0.0803072	0.0119078	4
IgG1_G1NS	IgG2_G1N	0.0801387	0.0120877
IgG1_G2N	IgG2_G1NS	-0.0800479	0.0121857
IgG1_G0N	IgG2_G1FNS	-0.0799122	0.0123335
IgG2_G2N	IgG4_G1FS	-0.0797541	0.0125076
IgG2_G0N	IgG4_G1FNS	0.0792633	0.0130621
IgG1_G0	IgG2_G1NS	-0.0791241	0.0132232
IgG2_G2NS	IgG4_G1F	-0.0786233	0.0138176
IgG1_G1FS	IgG4_G2F	-0.0784978	0.0139703
IgG1_G2FN	IgG1_G2	0.0784339	0.0140485	6
IgG1_G0F	IgG2_G1S	-0.0783695	0.0141278
IgG2_G0FN	IgG4_G1FS	-0.078177	0.0143671
IgG4_G1F	IgG4_G0FN	-0.0770282	0.0158709	2
IgG2_G1S	IgG4_G1F	0.0768404	0.0161295
IgG1_G1N	IgG4_G1FNS	0.0765616	0.0165202
IgG1_G2NS	IgG4_G2FNS	0.0744629	0.0197364
IgG2_G1NS	IgG4_G1FS	-0.0741233	0.0203054
IgG1_G2N	IgG4_G2FS	0.0739326	0.020631
IgG2_G2S	IgG4_G1F	-0.0733275	0.0216944
IgG1_G2NS	IgG2_G2FN	0.0731462	0.0220223
IgG1_G1NS	IgG2_G1F	-0.0731341	0.0220442
IgG2_G1FN	IgG4_G1FS	0.072363	0.0234883
IgG1_G2FNS	IgG1_G2N	0.0723384	0.0235355	8
IgG2_G1FS	IgG4_G2FNS	-0.0721325	0.0239353
IgG2_G0F	IgG4_G1FN	0.0721224	0.0239552
IgG2_G1FNS	IgG2_G2N	-0.0714848	0.0252317	7
IgG1_G1FN	IgG2_G1F	0.0710469	0.0261422
IgG1_G1FNS	IgG2_G2F	-0.0710286	0.0261809
IgG2_G2FN	IgG2_G1FS	0.0708183	0.0266286	5
IgG2_G2F	IgG2_G2	0.0706578	0.0269749	5
IgG2_G1FN	IgG2_G2NS	-0.0700328	0.0283603	7
IgG2_G1S	IgG4_G1FS	0.0699371	0.0285775
IgG1_G2	IgG1_G1S	0.0697321	0.0290482	2
IgG1_G1N	IgG2_G0FN	0.0684593	0.0321215
IgG1_G0	IgG1_G1NS	-0.0679918	0.0333184	3
IgG1_G1NS	IgG4_G0FN	0.0678455	0.0337006
IgG1_G2NS	IgG2_G2N	0.0677396	0.0339795
IgG1_G2FNS	IgG1_G2S	0.0676835	0.0341282	8
IgG2_G1FS	IgG2_G1NS	0.067567	0.0344385	6
IgG2_G2FS	IgG4_G1F	-0.0672486	0.0352992
IgG1_G0FN	IgG1_G2NS	-0.0670393	0.0358747	6
IgG1_G1FN	IgG4_G0F	0.0666641	0.0369267
IgG1_G1FN	IgG1_G2FS	-0.0660574	0.0386829	5
IgG1_G1FN	IgG4_G2FNS	0.0650418	0.0417817
IgG1_G1FNS	IgG1_G2NS	0.0648703	0.0423253	8
IgG1_G1F	IgG1_G1S	-0.0644639	0.0436369	4
IgG2_G1	IgG4_G2F	0.06434	0.0440434
IgG2_G1F	IgG2_G1NS	0.0632705	0.0476883	5
IgG1_G1FN	IgG2_G1N	-0.0630359	0.0485205
IgG1_G1N	IgG2_G1NS	-0.0620344	0.0522128
IgG1_G2	IgG4_G1F	-0.0619388	0.0525773
IgG1_G2FS	IgG4_G1FS	0.0617617	0.0532576
IgG1_G2FNS	IgG4_G1FN	0.0616859	0.0535512
IgG2_G2FS	IgG4_G1FS	0.0616699	0.0536133
IgG1_G2FNS	IgG2_G2S	0.0612926	0.0550963
IgG2_G1NS	IgG4_G2FN	0.0608627	0.0568273
IgG1_G1	IgG4_G1F	0.060455	0.05851
IgG1_G0N	IgG1_G1NS	0.059713	0.0616795	2
IgG1_G1NS	IgG2_G1	-0.0592177	0.0638729
IgG2_G0F	IgG2_G1S	-0.0591527	0.0641652	3
IgG2_G2FN	IgG4_G1FN	0.0590456	0.0646496
IgG2_G1FN	IgG2_G0	-0.0584461	0.0674177	3
IgG1_G2N	IgG4_G0FN	-0.0583864	0.0676985
IgG1_G2NS	IgG2_G1FS	0.0575453	0.0717589
IgG2_G2F	IgG4_G1F	0.0573987	0.0724865
IgG1_G2FN	IgG4_G1FNS	0.0571462	0.0737539
IgG2_G1N	IgG4_G2FNS	-0.0570789	0.0740945
IgG2_G1F	IgG2_G0FN	0.0565521	0.0768073	2
IgG2_G1S	IgG4_G2F	-0.0565036	0.0770613
IgG2_G1NS	IgG4_G1F	-0.056471	0.0772325
IgG2_G1	IgG4_G1FS	0.0560387	0.0795285
IgG1_G0N	IgG2_G1NS	-0.0552402	0.0839154
IgG1_G2FNS	IgG2_G1NS	0.054935	0.0856434
IgG1_G2NS	IgG2_G0FN	-0.0546091	0.0875196
IgG2_G2FS	IgG2_G2	0.0544304	0.0885629	6
IgG1_G0FN	IgG4_G1F	0.0533235	0.0952472
IgG2_G1S	IgG4_G0FN	0.0533016	0.095383
IgG2_G1NS	IgG4_G0FN	0.0530321	0.0970725
IgG1_G2S	IgG2_G2NS	0.052303	0.101762
IgG1_G1FN	IgG2_G1FS	0.051909	0.104369
IgG1_G2S	IgG2_G0	0.0516083	0.106396
IgG1_G0N	IgG2_G2	-0.0514906	0.107197
IgG1_G2N	IgG2_G2NS	-0.051372	0.108009
IgG1_G2F	IgG1_G1FN	-0.051148	0.109557	4
IgG1_G1S	IgG4_G0FN	0.050845	0.111678
IgG1_G1FS	IgG4_G1FNS	-0.0508391	0.111719
IgG2_G2FNS	IgG4_G1FN	0.0506928	0.112755
IgG2_G2	IgG4_G1F	0.0506364	0.113156
IgG2_G1	IgG4_G2FN	-0.050261	0.115857
IgG1_G1F	IgG2_G2N	-0.0500631	0.1173
IgG2_G2	IgG4_G2FNS	0.0499754	0.117945
IgG1_G2N	IgG2_G2FNS	0.0496525	0.120341
IgG2_G2FN	IgG4_G1FNS	0.0492127	0.123665
IgG2_G2S	IgG4_G1FS	-0.0488333	0.126591
IgG1_G1NS	IgG2_G1FN	0.0488021	0.126834
IgG1_G0FN	IgG1_G1NS	0.0486479	0.12804	5
IgG1_G1FN	IgG1_G0N	-0.0486084	0.12835	4
IgG1_G2FS	IgG4_G1F	-0.0485184	0.129059
IgG1_G2NS	IgG2_G1FNS	0.0477563	0.135188
IgG1_G1	IgG4_G2F	0.0472931	0.139021
IgG1_G2N	IgG2_G2FS	-0.0467237	0.143847
IgG4_G1FN	IgG4_G2FNS	0.0455859	0.153873	2
IgG1_G0FN	IgG2_G1NS	0.0454329	0.155261
IgG1_G1NS	IgG4_G0F	-0.043686	0.171783
IgG2_G2FNS	IgG2_G2S	-0.0436031	0.172599	8
IgG1_G1FNS	IgG2_G2NS	0.0432267	0.176338
IgG2_G1FN	IgG4_G1FNS	0.0431466	0.177142
IgG1_G2NS	IgG2_G1S	-0.042775	0.180905
IgG1_G0F	IgG2_G0N	0.0425455	0.183258
IgG1_G1S	IgG2_G2S	0.0420426	0.188495
IgG1_G1NS	IgG2_G1NS	0.041905	0.189947	X
IgG1_G2F	IgG4_G1FS	0.0418599	0.190424
IgG1_G2NS	IgG4_G2FN	0.0415337	0.193905
IgG4_G1F	IgG4_G2FS	0.0413138	0.196279	2
IgG1_G2FNS	IgG4_G2F	0.0411646	0.1979
IgG1_G1NS	IgG2_G2S	-0.0410443	0.199216
IgG1_G0	IgG2_G2	0.0408983	0.20082
IgG1_G1FS	IgG4_G0FN	0.0407338	0.202638
IgG1_G2	IgG2_G2NS	-0.0407176	0.202818
IgG2_G1NS	IgG4_G2FS	-0.0387981	0.224947
IgG2_G0F	IgG4_G1FNS	-0.0387024	0.226093
IgG2_G1F	IgG2_G2FN	0.0384206	0.229494	4
IgG1_G1FS	IgG4_G2FS	-0.0379188	0.23564
IgG1_G2FN	IgG1_G2NS	0.0374294	0.241743	8
IgG1_G1	IgG4_G0F	0.0373204	0.243118
IgG1_G1FN	IgG2_G0N	-0.0369804	0.247441
IgG1_G2S	IgG2_G0N	-0.0362237	0.257253
IgG2_G2F	IgG4_G1FS	-0.03608	0.259148
IgG1_G0F	IgG4_G1FN	-0.0354838	0.267107
IgG1_G2NS	IgG2_G0F	0.0352966	0.26964
IgG2_G1NS	IgG4_G1FNS	0.0352956	0.269653
IgG2_G0F	IgG2_G1NS	0.0351009	0.272306	4
IgG1_G2FN	IgG4_G1FN	0.0346033	0.279166
IgG1_G1	IgG4_G2FS	-0.0339294	0.288641
IgG2_G1FNS	IgG4_G2FN	0.0338456	0.289834
IgG2_G1FNS	IgG4_G0F	0.0335226	0.294465
IgG1_G0FN	IgG4_G1FS	0.0332771	0.298017
IgG1_G1F	IgG2_G0FN	-0.0332085	0.299015
IgG1_G2	IgG2_G0N	0.0329116	0.303358
IgG1_G1	IgG4_G0FN	0.0327821	0.305265
IgG2_G2FNS	IgG4_G2F	0.0327601	0.305589
IgG1_G2	IgG2_G2FNS	-0.032712	0.306301
IgG2_G1S	IgG4_G1FNS	-0.0325037	0.309392
IgG2_G1S	IgG4_G2FS	-0.0309722	0.332756
IgG1_G2F	IgG2_G1NS	0.0309621	0.332913
IgG2_G0FN	IgG4_G1F	-0.0303544	0.342494
IgG1_G2S	IgG1_G2NS	-0.0297081	0.352874	7
IgG2_G2F	IgG2_G1NS	0.0295479	0.355477	6
IgG2_G0	IgG4_G1FNS	-0.0295425	0.355566
IgG1_G1NS	IgG2_G0F	0.0294253	0.357477
IgG2_G1	IgG4_G0F	0.0289969	0.364524
IgG1_G1FNS	IgG2_G1F	0.0288738	0.366564
IgG1_G1	IgG4_G1FN	0.0288695	0.366636
IgG1_G1FS	IgG2_G2F	-0.0285358	0.372204
IgG2_G2NS	IgG4_G1FNS	-0.0282295	0.377359
IgG1_G1S	IgG2_G1FN	0.0273196	0.392935
IgG1_G1FNS	IgG4_G0F	-0.0270246	0.398067
IgG1_G1F	IgG2_G1NS	0.026806	0.401896
IgG1_G1FNS	IgG4_G1FS	-0.0256943	0.421706
IgG2_G1F	IgG2_G2FNS	0.0255165	0.424926	5
IgG2_G1FS	IgG4_G1FNS	-0.0252615	0.42957
IgG1_G1NS	IgG2_G2FN	0.0248983	0.436235
IgG4_G2F	IgG4_G2FNS	-0.0247763	0.438488	6
IgG2_G2N	IgG4_G2FNS	-0.0242581	0.448127
IgG2_G2FN	IgG2_G2	-0.0241701	0.449776	6
IgG1_G1NS	IgG2_G0	0.0236086	0.460377
IgG1_G1N	IgG4_G0F	-0.0230798	0.470488
IgG1_G2NS	IgG2_G2	-0.0221697	0.488171
IgG1_G1	IgG4_G2FN	-0.0218984	0.493511
IgG1_G1S	IgG2_G1F	-0.0214252	0.502898
IgG1_G2NS	IgG4_G1F	0.021257	0.506257
IgG2_G0N	IgG4_G1FS	-0.0207941	0.515563
IgG1_G1S	IgG2_G1FS	-0.0206207	0.519073
IgG1_G2NS	IgG4_G0F	-0.0199208	0.533359
IgG2_G2S	IgG2_G2NS	-0.0196355	0.53924	7
IgG2_G1NS	IgG4_G0F	-0.019308	0.546029
IgG1_G1FN	IgG2_G2N	0.0192417	0.547408
IgG1_G1F	IgG1_G2NS	0.0191547	0.549222	6
IgG2_G2FS	IgG2_G1NS	-0.0190141	0.552158	7
IgG2_G0FN	IgG2_G1FS	-0.0183621	0.565874	3
IgG1_G2FS	IgG2_G1FNS	0.017746	0.578981
IgG1_G1S	IgG4_G1FNS	-0.0172928	0.588714
IgG1_G2FN	IgG2_G2	0.0166424	0.602813
IgG1_G1FS	IgG2_G1NS	0.0159309	0.618405
IgG2_G1	IgG4_G0FN	-0.0159056	0.618964
IgG2_G0N	IgG4_G1F	-0.0155109	0.627693
IgG2_G1NS	IgG4_G2F	-0.0151583	0.635535
IgG2_G1S	IgG4_G1FN	0.0148963	0.641389
IgG1_G1N	IgG1_G1NS	-0.0148558	0.642294	1
IgG2_G1N	IgG4_G2FN	0.0144541	0.651318
IgG1_G2FN	IgG2_G1F	0.0143949	0.652653
IgG1_G1N	IgG4_G2FNS	0.0140702	0.65999
IgG1_G0N	IgG4_G1F	-0.0135846	0.671026
IgG1_G1FS	IgG2_G2NS	0.0129605	0.68531
IgG1_G0	IgG1_G2S	0.0129547	0.685443	3
IgG2_G1	IgG4_G2FS	0.0125708	0.694289
IgG2_G1	IgG4_G1FN	-0.0124349	0.697431
IgG1_G2NS	IgG2_G1FN	0.01113	0.727849
IgG2_G1NS	IgG4_G2FNS	0.010714	0.737638
IgG1_G2FN	IgG2_G1FS	0.0106346	0.739513
IgG1_G2FS	IgG2_G1NS	0.0105288	0.74201
IgG1_G2FN	IgG1_G1NS	-0.010479	0.743189	7
IgG1_G0	IgG4_G1FNS	0.0104451	0.74399
IgG2_G2N	IgG4_G1F	0.0102944	0.747557
IgG1_G1NS	IgG2_G2FNS	0.0102623	0.748317
IgG1_G2	IgG2_G2N	-0.00883736	0.782313
IgG1_G0N	IgG4_G1FS	-0.00825685	0.796287
IgG1_G2N	IgG4_G1FNS	-0.00804782	0.801335
IgG1_G2NS	IgG4_G1FS	0.00793498	0.804064
IgG1_G0FN	IgG2_G1FS	-0.00782557	0.806712
IgG1_G1	IgG4_G1FS	-0.00774511	0.808661
IgG1_G1NS	IgG2_G2N	-0.00769179	0.809952
IgG1_G2NS	IgG2_G2S	0.00764744	0.811028
IgG1_G2NS	IgG2_G1NS	0.0075088	0.81439
IgG1_G0FN	IgG1_G1S	0.0054912	0.863686	4
IgG1_G1F	IgG2_G1FNS	-0.00544985	0.864703
IgG1_G1FN	IgG2_G2NS	-0.00538316	0.866343
IgG1_G1F	IgG1_G2FN	-0.00479165	0.880913	4
IgG1_G0F	IgG1_G2NS	0.00467951	0.88368	5
IgG2_G2	IgG4_G1FS	0.00428695	0.893377
IgG1_G1FS	IgG1_G2NS	-0.00387419	0.90359	7
IgG1_G1FNS	IgG4_G2FN	0.00375962	0.906428
IgG1_G2	IgG1_G0N	-0.00306191	0.923734	3
IgG2_G2N	IgG4_G2FN	0.00261501	0.934839
IgG2_G2N	IgG2_G1NS	0.00246916	0.938466	2
IgG1_G2NS	IgG4_G1FNS	-0.00245048	0.93893
IgG1_G0F	IgG2_G1NS	0.00239471	0.940318
IgG2_G2F	IgG2_G1FNS	-0.00238143	0.940648	5
IgG2_G1FN	IgG2_G0N	0.00233152	0.94189	4
IgG1_G0FN	IgG2_G1F	0.0016333	0.959274
IgG1_G2F	IgG1_G1FNS	-0.00152198	0.962047	5
IgG1_G2N	IgG2_G2F	-0.000909168	0.977323

## Sheet: Vis_Pcor
Glycan1	Glycan2	Partial correlation coefficient	Pvalue	Pathway distance		FDR threshold (0.01)
IgG4_G0F	IgG4_G0FN	0.684306	2.22045e-16	1		0.000587246
IgG1_G0F	IgG1_G0FN	0.649929	2.22045e-16	1
IgG2_G1FN	IgG2_G2FN	0.636153	2.22045e-16	1
IgG2_G0F	IgG2_G0FN	0.626568	2.22045e-16	1
IgG2_G1F	IgG2_G2F	0.614969	2.22045e-16	1
IgG4_G1F	IgG4_G2F	0.594742	2.22045e-16	1
IgG2_G1	IgG2_G2	0.591231	2.22045e-16	1
IgG2_G0	IgG2_G1	0.552472	2.22045e-16	1
IgG4_G2F	IgG4_G2FS	0.542642	2.22045e-16	1
IgG1_G0	IgG1_G0N	0.530551	2.22045e-16	1
IgG1_G1FN	IgG1_G2FN	0.524446	2.22045e-16	1
IgG1_G1F	IgG1_G1FS	0.512436	2.22045e-16	1
IgG1_G1F	IgG1_G2F	0.502793	2.22045e-16	1
IgG1_G2F	IgG1_G2FS	0.482502	2.22045e-16	1
IgG1_G1	IgG1_G2	0.479844	2.22045e-16	1
IgG4_G0F	IgG4_G1F	0.459496	2.22045e-16	1
IgG4_G1F	IgG4_G1FS	0.452078	2.22045e-16	1
IgG2_G2F	IgG2_G2FS	0.449145	2.22045e-16	1
IgG2_G1S	IgG2_G2S	0.598412	2.22045e-16	3
IgG2_G1FS	IgG2_G2FS	0.432285	3.9968e-15	3
IgG2_G0	IgG2_G0N	0.422564	1.82077e-14	1
IgG2_G0FN	IgG2_G1FN	0.42011	2.66454e-14	1
IgG1_G2	IgG1_G2S	0.416563	4.61853e-14	1
IgG1_G0	IgG1_G1	0.408673	1.51879e-13	1
IgG2_G1FNS	IgG2_G2FNS	0.404671	2.74669e-13	3
IgG4_G1FN	IgG4_G2FN	0.397214	8.11129e-13	1
IgG2_G0F	IgG2_G1F	0.39592	9.76108e-13	1
IgG1_G1S	IgG1_G2S	0.382986	5.94813e-12	3
IgG4_G0FN	IgG4_G1FN	0.374044	1.98257e-11	1
IgG1_G1FS	IgG1_G1FNS	0.372439	2.45131e-11	5
IgG2_G1F	IgG2_G1FS	0.369253	3.72253e-11	1
IgG4_G1F	IgG4_G1FN	0.367031	4.96856e-11	3
IgG4_G2FN	IgG4_G1FNS	0.360309	1.17398e-10	2
IgG2_G2F	IgG2_G2FN	0.357925	1.58517e-10	5
IgG1_G0FN	IgG1_G1FN	0.357491	1.67365e-10	1
IgG1_G1FS	IgG1_G2FS	0.349503	4.48808e-10	3
IgG1_G1	IgG1_G1N	0.345443	7.33198e-10	3
IgG4_G1F	IgG4_G0FN	-0.342864	9.978e-10	2
IgG2_G1FNS	IgG2_G1NS	0.337745	1.82421e-09	7
IgG4_G2F	IgG4_G2FN	0.337069	1.97389e-09	5
IgG4_G2FN	IgG4_G2FNS	-0.335853	2.2736e-09	1
IgG4_G1FS	IgG4_G2FS	0.332735	3.25772e-09	3
IgG1_G1F	IgG1_G1FN	0.32371	9.02153e-09	3
IgG2_G1F	IgG2_G1S	0.322032	1.08626e-08	4
IgG1_G0N	IgG1_G1N	0.319295	1.4671e-08	1
IgG1_G2F	IgG1_G2FN	0.313114	2.86051e-08	5
IgG2_G0N	IgG2_G1N	0.312292	3.12254e-08	1
IgG1_G1FNS	IgG1_G2FNS	0.309173	4.34392e-08	3
IgG1_G2N	IgG1_G2NS	0.306835	5.54994e-08	1
IgG2_G1F	IgG2_G1FN	0.304958	6.74616e-08	3
IgG1_G0F	IgG1_G1F	0.303106	8.16752e-08	1
IgG2_G2	IgG2_G1N	0.299195	1.21772e-07	4
IgG1_G2FNS	IgG2_G2FNS	0.297256	1.48117e-07	X
IgG1_G1N	IgG1_G2N	0.286178	4.41231e-07	1
IgG2_G2	IgG2_G1S	-0.284634	5.11878e-07	2
IgG2_G1N	IgG2_G2N	0.283309	5.81041e-07	1
IgG2_G2FN	IgG2_G2FNS	0.279697	8.18034e-07	1
IgG1_G0F	IgG2_G0F	0.274054	1.38261e-06	X
IgG1_G0FN	IgG2_G0FN	0.26968	2.05997e-06	X
IgG1_G1FN	IgG1_G1FNS	0.266975	2.62698e-06	1
IgG1_G2FS	IgG1_G2S	0.265305	3.04846e-06	7
IgG1_G1FNS	IgG1_G1S	0.259889	4.90558e-06	6
IgG4_G1F	IgG4_G2FN	-0.25817	5.69276e-06	4
IgG1_G2	IgG1_G1S	-0.2493	1.20658e-05	2
IgG4_G2F	IgG4_G1FNS	-0.244756	1.75418e-05	5
IgG1_G0F	IgG4_G0F	0.243362	1.96484e-05	X
IgG2_G2	IgG2_G2S	0.240547	2.4652e-05	1
IgG2_G2FS	IgG2_G2FNS	0.240406	2.49314e-05	7
IgG4_G2F	IgG4_G1FS	-0.238265	2.95695e-05	2
IgG1_G1S	IgG2_G1S	0.236448	3.4134e-05	X
IgG2_G2FN	IgG2_G1FS	-0.236257	3.4653e-05	5
IgG2_G2FS	IgG2_G2S	0.232949	4.48654e-05	7
IgG2_G1F	IgG2_G2FS	-0.231539	5.00301e-05	2
IgG1_G1FNS	IgG1_G2NS	0.230309	5.49894e-05	8
IgG1_G0FN	IgG1_G0N	0.228766	6.18654e-05	3
IgG4_G1F	IgG4_G2FS	-0.225505	7.91518e-05	2
IgG4_G0F	IgG4_G2F	-0.220961	0.000110923	2
IgG2_G1F	IgG2_G0FN	-0.220598	0.000113916	2
IgG2_G2F	IgG2_G1S	-0.219443	0.000123969	5
IgG1_G1FN	IgG1_G2FS	-0.216061	0.00015838	5
IgG1_G0	IgG2_G0	0.209952	0.000244206	X
IgG2_G1NS	IgG2_G2NS	0.205531	0.000331552	3
IgG4_G1FN	IgG4_G1FS	-0.20488	0.000346645	4
IgG4_G1FS	IgG4_G1FNS	0.20476	0.000349508	5
IgG2_G1FS	IgG2_G1FNS	0.204557	0.000354376	5
IgG2_G0	IgG2_G2	-0.204146	0.000364417	2
IgG2_G0F	IgG2_G1FN	-0.202573	0.000405399	2
IgG1_G0	IgG1_G2N	-0.200561	0.00046407	3
IgG1_G2F	IgG1_G1FNS	-0.199322	0.000504035	5
IgG1_G2FS	IgG1_G2FNS	0.198735	0.00052403	7
IgG1_G2FN	IgG1_G1FS	-0.198642	0.000527302	5
IgG4_G0F	IgG4_G1FN	-0.197064	0.000585135	2
IgG2_G1FN	IgG2_G2NS	-0.19701	0.000587246	7
IgG1_G0FN	IgG4_G0FN	0.191682	0.000829714	X
IgG2_G1FS	IgG4_G1FS	0.189127	0.000976163	X
IgG1_G1FN	IgG1_G2FNS	0.187175	0.00110375	2
IgG1_G2FN	IgG2_G2FN	0.183314	0.00140225	X
IgG1_G1FN	IgG1_G2NS	-0.182439	0.00147954	7
IgG1_G2FS	IgG4_G2FS	0.182248	0.00149685	X
IgG1_G0N	IgG2_G0N	0.181888	0.00153015	X
IgG2_G2FS	IgG2_G1S	0.179589	0.00175888	6
IgG1_G2F	IgG1_G1FS	-0.175902	0.00219172	2
IgG2_G1F	IgG2_G2FN	-0.175198	0.00228478	4
IgG2_G2NS	IgG4_G2FNS	0.175007	0.00231056
IgG1_G1FN	IgG2_G1FN	0.17417	0.00242701	X
IgG1_G1FS	IgG2_G1FS	0.173683	0.00249704	X
IgG2_G2	IgG2_G2N	0.173148	0.00257634	5
IgG1_G2FN	IgG1_G1S	-0.173093	0.00258451	6
IgG1_G1F	IgG1_G1S	0.17295	0.00260622	4
IgG2_G1FN	IgG2_G2FS	-0.170305	0.00303665	5
IgG1_G2N	IgG1_G1S	0.16931	0.00321461	5
IgG1_G2FS	IgG1_G1S	0.166811	0.00370406	6
IgG2_G0	IgG2_G1S	0.166024	0.00387176	2
IgG2_G2FS	IgG2_G2N	-0.164535	0.00420764	7
IgG2_G2N	IgG2_G1NS	0.164293	0.00426458	2
IgG1_G2FN	IgG1_G2FNS	0.163564	0.00444057	1
IgG1_G1N	IgG2_G0N	0.163505	0.00445521
IgG1_G1S	IgG1_G1NS	-0.162087	0.00481729	5
IgG2_G0FN	IgG2_G1FNS	0.161925	0.00486023	2
IgG1_G2	IgG1_G2N	0.160399	0.00528284	5
IgG4_G1FS	IgG4_G2FNS	-0.157315	0.00623912	6
IgG1_G1F	IgG4_G1F	0.154405	0.00728065	X
IgG2_G1S	IgG4_G1F	0.153905	0.00747425
IgG2_G1F	IgG2_G2S	-0.151916	0.00829152	5
IgG2_G1FNS	IgG2_G2S	-0.150741	0.00881118	7
IgG2_G0FN	IgG2_G1NS	-0.149315	0.00948016	5
IgG2_G1FNS	IgG2_G1S	0.149071	0.00959917	6
IgG2_G2F	IgG4_G2F	0.149041	0.00961361	X
IgG2_G0F	IgG4_G0F	0.147286	0.0105098	X
IgG1_G0FN	IgG4_G0F	-0.146838	0.01075
IgG1_G2S	IgG2_G2S	0.14665	0.0108523	X
IgG2_G2FS	IgG2_G2NS	-0.146263	0.0110655	8
IgG1_G2F	IgG1_G1N	-0.146195	0.0111032	5
IgG1_G0F	IgG1_G0N	-0.146068	0.011174	2
IgG1_G2F	IgG2_G2F	0.145398	0.0115551	X
IgG1_G1F	IgG1_G0FN	-0.144862	0.0118687	2
IgG4_G2F	IgG4_G1FN	-0.14417	0.0122838	4
IgG1_G2	IgG2_G2	0.143571	0.0126537	X
IgG1_G2FNS	IgG1_G1NS	0.141912	0.0137297	8
IgG2_G1FN	IgG2_G2FNS	0.139505	0.015433	2
IgG1_G2N	IgG2_G2N	0.13904	0.0157827	X
IgG2_G2FNS	IgG2_G2S	0.137854	0.0167066	8
IgG1_G2FN	IgG1_G2FS	0.135444	0.0187297	6
IgG1_G0	IgG1_G1S	0.134543	0.0195386	2
IgG1_G1F	IgG1_G2FNS	-0.134304	0.0197583	5
IgG1_G1	IgG1_G2NS	-0.134193	0.0198609	5
IgG1_G1FN	IgG1_G1N	0.1341	0.0199476	5
IgG1_G1F	IgG1_G1FNS	-0.133981	0.0200585	4
IgG2_G2N	IgG2_G2S	0.131842	0.0221491	6
IgG1_G2FN	IgG1_G1FNS	0.130093	0.0239965	2
IgG2_G0	IgG2_G2N	-0.128721	0.0255376	3
IgG2_G2S	IgG4_G1FS	0.128592	0.0256857
IgG1_G1S	IgG2_G2FS	-0.127836	0.0265755
IgG1_G2FS	IgG2_G2FS	0.126725	0.0279298	X
IgG1_G2N	IgG1_G2S	0.126335	0.0284196	6
IgG1_G1S	IgG2_G2FNS	-0.124215	0.0312108
IgG1_G0F	IgG1_G1FS	0.124029	0.0314653	2
IgG1_G2F	IgG4_G2F	0.123838	0.0317296	X
IgG1_G2	IgG1_G1N	0.123369	0.0323876	4
IgG1_G2S	IgG2_G1S	-0.123152	0.0326951
IgG1_G1FS	IgG4_G1FS	0.122847	0.0331324	X
IgG4_G0FN	IgG4_G2FN	-0.122584	0.0335131	2
IgG1_G2FN	IgG2_G1S	0.122008	0.0343606
IgG2_G1S	IgG4_G2FNS	-0.120426	0.0367817
IgG1_G2FS	IgG4_G2F	-0.119875	0.0376589
IgG2_G1S	IgG4_G1FS	-0.119623	0.0380658
IgG2_G1	IgG2_G0N	0.119322	0.0385562	2
IgG1_G1S	IgG2_G1FN	0.118719	0.0395544
IgG2_G2F	IgG2_G2S	0.118541	0.0398535	6
IgG2_G2F	IgG2_G1FN	-0.11815	0.0405184	4
IgG2_G2	IgG4_G0FN	-0.117902	0.0409434
IgG1_G0F	IgG2_G0FN	-0.117563	0.0415318
IgG1_G1FN	IgG2_G2FN	-0.117532	0.0415858
IgG2_G0F	IgG2_G1S	0.116331	0.0437295	3
IgG1_G2FS	IgG2_G2S	-0.115841	0.0446299
IgG2_G2F	IgG2_G2FNS	-0.115115	0.0459932	6
IgG2_G1FS	IgG2_G2S	-0.115042	0.0461333	6
IgG4_G1F	IgG4_G2FNS	-0.114871	0.0464603	5
IgG1_G2N	IgG2_G2S	-0.114612	0.0469582
IgG2_G0FN	IgG4_G0F	-0.113926	0.0483021
IgG1_G2NS	IgG4_G0F	0.113044	0.0500763
IgG2_G1FNS	IgG2_G1N	0.112671	0.0508423	6
IgG1_G0F	IgG1_G2	0.112569	0.0510533	3
IgG1_G1FN	IgG2_G0F	-0.111793	0.0526847
IgG2_G1FN	IgG2_G2N	-0.111328	0.0536826	6
IgG1_G2FN	IgG2_G2N	0.111244	0.053865
IgG2_G2NS	IgG4_G1FNS	-0.11114	0.0540903
IgG1_G1S	IgG1_G2NS	0.110919	0.0545746	6
IgG2_G0FN	IgG2_G2FNS	-0.110587	0.0553059	3
IgG2_G2F	IgG2_G1FNS	-0.110285	0.0559789	5
IgG1_G1F	IgG4_G0F	-0.109651	0.0574149
IgG1_G1NS	IgG4_G1FNS	-0.109274	0.0582811
IgG4_G0F	IgG4_G1FNS	-0.108895	0.0591658	3
IgG1_G1F	IgG1_G2FN	-0.108722	0.0595721	4
IgG1_G1F	IgG2_G1F	0.108712	0.0595956	X
IgG1_G1FS	IgG2_G2F	-0.108467	0.0601762
IgG2_G1F	IgG2_G2FNS	-0.107904	0.0615271	5
IgG1_G0F	IgG4_G0FN	-0.107456	0.0626185
IgG2_G2FN	IgG2_G1S	-0.107264	0.0630919	6
IgG1_G2FNS	IgG1_G1S	-0.10719	0.0632761	7
IgG1_G2FN	IgG2_G1FNS	-0.106955	0.0638591
IgG1_G1F	IgG1_G2FS	-0.106276	0.0655748	2
IgG2_G2FNS	IgG4_G2FNS	-0.104791	0.0694539	X
IgG1_G1	IgG2_G1	0.103887	0.0719067	X
IgG1_G1NS	IgG4_G1FN	-0.103537	0.0728751
IgG1_G0F	IgG2_G1F	-0.103535	0.0728815
IgG1_G2FN	IgG1_G2N	0.103259	0.0736529	7
IgG1_G2FNS	IgG4_G1FN	-0.103174	0.0738915
IgG1_G2FN	IgG2_G1NS	0.103005	0.0743685
IgG2_G1S	IgG4_G2F	-0.102658	0.0753537
IgG1_G1FNS	IgG2_G1FNS	0.100763	0.0809325	X
IgG1_G2FN	IgG2_G2NS	-0.100086	0.0830043
IgG2_G1	IgG2_G1N	0.0995877	0.0845557	3
IgG1_G1FN	IgG2_G2N	-0.0995563	0.0846542
IgG1_G0FN	IgG1_G2FNS	-0.0995098	0.0848006	3
IgG2_G2N	IgG4_G2FS	0.0994045	0.0851322
IgG2_G1	IgG2_G2NS	-0.0988089	0.0870279	5
IgG2_G0F	IgG4_G0FN	-0.0988071	0.0870338
IgG2_G2S	IgG4_G2FN	0.0987873	0.0870973
IgG1_G1F	IgG1_G2S	-0.0987503	0.0872163	5
IgG2_G1	IgG2_G1NS	-0.0978184	0.0902559	4
IgG1_G0F	IgG1_G1FN	-0.097647	0.0908239	2
IgG2_G0F	IgG2_G2S	-0.0969983	0.0930001	4
IgG1_G2	IgG1_G0N	-0.0968492	0.0935063	3
IgG1_G0FN	IgG1_G1	-0.096053	0.096246	3
IgG2_G1N	IgG2_G1NS	-0.0959719	0.0965285	1
IgG2_G2FNS	IgG2_G1NS	-0.0958214	0.0970546	8
IgG1_G1N	IgG2_G0	-0.0955797	0.0979045
IgG1_G1FNS	IgG4_G1F	-0.0953672	0.0986564
IgG1_G1S	IgG2_G1FS	-0.0951054	0.0995893
IgG2_G1S	IgG4_G2FS	0.0946461	0.101243
IgG1_G1NS	IgG2_G1NS	0.0941777	0.102951	X
IgG2_G0N	IgG2_G2S	-0.0938557	0.104139	4
IgG1_G1FN	IgG2_G2S	0.0937721	0.104449
IgG1_G0F	IgG1_G2FS	-0.0936224	0.105006	3
IgG2_G1	IgG4_G1FS	0.0935172	0.105399
IgG2_G1FS	IgG2_G2NS	-0.0933478	0.106034	7
IgG2_G2FN	IgG4_G2FNS	0.0926807	0.108565
IgG2_G2FN	IgG2_G2FS	0.0923733	0.109747	6
IgG2_G2S	IgG4_G2FNS	0.0922091	0.110382
IgG2_G1F	IgG2_G2N	0.0920967	0.110819	5
IgG2_G2	IgG4_G2FN	-0.091852	0.111774
IgG2_G1FNS	IgG4_G2FN	0.0915562	0.112938
IgG1_G1FS	IgG4_G0F	-0.0915511	0.112958
IgG4_G2FS	IgG4_G2FNS	0.0915456	0.11298	7
IgG1_G1N	IgG1_G2S	0.0911645	0.114493	5
IgG1_G1NS	IgG2_G2F	0.0910844	0.114813
IgG1_G2FNS	IgG4_G0FN	0.0905784	0.116852
IgG2_G0FN	IgG2_G0N	0.0904119	0.117529	3
IgG1_G1FN	IgG1_G1S	-0.0899389	0.119468	5
IgG1_G2FS	IgG1_G2NS	-0.0897028	0.120445	8
IgG2_G1	IgG4_G2FN	0.0896444	0.120688
IgG1_G1FN	IgG2_G2NS	0.0895865	0.120929
IgG1_G2S	IgG2_G0N	-0.0895163	0.121222
IgG1_G1NS	IgG2_G2S	0.0891132	0.122914
IgG2_G2F	IgG2_G1FS	-0.0884078	0.125918	2
IgG2_G1FNS	IgG2_G0	-0.0873556	0.130505	4
IgG1_G1S	IgG2_G2S	0.0871965	0.13121
IgG2_G2S	IgG4_G2FS	-0.0871377	0.131471
IgG2_G2S	IgG4_G1F	-0.0870771	0.13174
IgG2_G0FN	IgG4_G0FN	0.0868434	0.132784	X
IgG4_G0F	IgG4_G1FS	0.0867971	0.132992	2
IgG2_G0F	IgG2_G2	0.0867017	0.13342	3
IgG1_G1N	IgG2_G1S	0.0866949	0.13345
IgG2_G0N	IgG2_G1NS	0.0865872	0.133935	2
IgG1_G0	IgG2_G0N	-0.086348	0.135017
IgG1_G0FN	IgG1_G1FS	-0.0863152	0.135166	3
IgG1_G0N	IgG4_G1FN	-0.0861549	0.135895
IgG2_G2FS	IgG2_G1NS	-0.0861176	0.136066	7
IgG2_G1F	IgG4_G1F	0.0861131	0.136086	X
IgG2_G2FNS	IgG4_G2FN	-0.0859179	0.13698
IgG2_G2F	IgG4_G1FS	-0.0855596	0.138631
IgG2_G1N	IgG2_G2NS	-0.0855527	0.138663	2
IgG4_G1FN	IgG4_G1FNS	-0.0848205	0.142085	1
IgG1_G0F	IgG4_G1FN	-0.084038	0.145814
IgG1_G2NS	IgG4_G1FNS	0.0839866	0.146061
IgG1_G1FN	IgG2_G1F	0.0839375	0.146298
IgG1_G0F	IgG1_G2S	-0.0835705	0.148077	4
IgG2_G1F	IgG4_G2FS	-0.0832384	0.1497
IgG1_G2F	IgG1_G1	0.0825007	0.153355	4
IgG2_G2	IgG4_G1FS	-0.0824691	0.153513
IgG2_G2S	IgG4_G2F	0.0824157	0.153781
IgG1_G0	IgG2_G1	-0.0823173	0.154274
IgG1_G1	IgG2_G1N	-0.081685	0.157475
IgG1_G0	IgG4_G0F	0.0803681	0.164301
IgG2_G2	IgG2_G1NS	-0.0803655	0.164315	5
IgG2_G1FS	IgG4_G2FS	0.0803226	0.164541
IgG2_G2N	IgG4_G2F	-0.0800366	0.166054
IgG1_G2FNS	IgG4_G2FS	0.0799345	0.166597
IgG2_G0FN	IgG2_G2FN	-0.079706	0.167816	2
IgG2_G1FS	IgG4_G2FNS	0.0796498	0.168116
IgG2_G2	IgG4_G2FNS	-0.0796091	0.168335
IgG1_G0F	IgG1_G0	0.0795635	0.168579	1
IgG1_G2FN	IgG2_G2S	-0.0793659	0.169642
IgG1_G2F	IgG2_G1S	-0.079307	0.16996
IgG2_G0	IgG4_G1FS	-0.0791214	0.170965
IgG2_G1FS	IgG2_G2FNS	0.0790462	0.171374	6
IgG1_G2FNS	IgG2_G2FN	-0.078885	0.172252
IgG1_G1FNS	IgG4_G0FN	-0.0778531	0.17795
IgG2_G1FNS	IgG2_G2NS	0.0775591	0.179598	8
IgG2_G1S	IgG4_G1FNS	0.0775453	0.179676
IgG2_G1FN	IgG2_G1FNS	0.077346	0.1808	1
IgG1_G1	IgG2_G2FN	-0.0772672	0.181247
IgG1_G1NS	IgG2_G2N	-0.0771036	0.182175
IgG1_G2FS	IgG1_G1NS	-0.0767958	0.183932	7
IgG4_G0FN	IgG4_G2FS	-0.0766695	0.184656	4
IgG1_G2FN	IgG1_G0N	-0.0764706	0.185801	5
IgG2_G1FN	IgG2_G2S	-0.0763364	0.186577	6
IgG1_G1NS	IgG4_G2FN	0.0760119	0.188462
IgG2_G2N	IgG4_G0F	-0.0759049	0.189087
IgG2_G1FS	IgG4_G1FNS	-0.0758659	0.189315
IgG2_G1N	IgG4_G0FN	0.0756433	0.19062
IgG1_G1S	IgG4_G0FN	-0.0754708	0.191636
IgG1_G1	IgG1_G2S	0.0751292	0.19366	2
IgG1_G2	IgG2_G1FNS	0.0747934	0.195665
IgG2_G1FS	IgG4_G1F	-0.0746651	0.196435
IgG1_G1N	IgG4_G2FN	0.0746588	0.196473
IgG4_G1FN	IgG4_G2FS	-0.0742817	0.19875	5
IgG1_G1NS	IgG2_G0FN	0.0742442	0.198976
IgG1_G2F	IgG1_G2NS	0.073993	0.200505	7
IgG1_G2FS	IgG1_G1FNS	0.0739216	0.20094	6
IgG4_G1FNS	IgG4_G2FNS	0.0738949	0.201104	3
IgG1_G0FN	IgG2_G0F	-0.0738623	0.201303
IgG2_G0F	IgG2_G2N	-0.0736599	0.202544	4
IgG1_G2FS	IgG2_G1S	0.0735492	0.203225
IgG1_G0FN	IgG2_G1FN	-0.0734596	0.203778
IgG2_G2N	IgG2_G1S	-0.0734383	0.20391	5
IgG2_G0F	IgG4_G2FN	0.0733771	0.204287
IgG2_G2N	IgG2_G2NS	0.0733079	0.204716	1
IgG1_G0F	IgG2_G2FN	0.0729541	0.206915
IgG1_G2FN	IgG2_G0FN	-0.072859	0.207509
IgG1_G2S	IgG4_G1F	0.0725017	0.209753
IgG1_G1S	IgG4_G0F	0.0724738	0.209928
IgG1_G2	IgG2_G0	-0.0723892	0.210463
IgG1_G1N	IgG2_G2N	-0.0723183	0.210911
IgG2_G2N	IgG4_G2FN	0.071951	0.213244
IgG2_G1FS	IgG2_G2	0.071168	0.21828	5
IgG1_G1N	IgG2_G2	-0.0708687	0.220227
IgG2_G1NS	IgG4_G2FS	-0.0707442	0.221041
IgG1_G2FNS	IgG2_G2NS	0.0703824	0.223418
IgG1_G0N	IgG4_G0F	-0.07027	0.22416
IgG2_G1FNS	IgG2_G2	-0.0702407	0.224354	6
IgG1_G2S	IgG4_G1FS	-0.0700255	0.22578
IgG1_G2F	IgG1_G2	0.0699524	0.226266	5
IgG1_G2F	IgG1_G1S	-0.0699362	0.226374	5
IgG2_G2NS	IgG4_G2FS	0.0698649	0.226849
IgG2_G1FNS	IgG4_G1FNS	0.0697189	0.227823	X
IgG1_G1NS	IgG2_G1	0.0697125	0.227866
IgG1_G1FS	IgG1_G1N	-0.0695642	0.22886	5
IgG2_G1S	IgG4_G2FN	-0.0694613	0.229551
IgG1_G1FNS	IgG2_G1S	-0.0693953	0.229994
IgG2_G1N	IgG4_G2FS	-0.0693924	0.230014
IgG1_G2NS	IgG2_G1FN	0.0693369	0.230388
IgG1_G1N	IgG2_G2FN	0.0692924	0.230687
IgG1_G0F	IgG2_G0N	-0.0692512	0.230965
IgG1_G2FS	IgG4_G1FS	-0.0690968	0.232009
IgG1_G2FN	IgG1_G2NS	-0.0690457	0.232356	8
IgG2_G2FS	IgG2_G0N	0.0688275	0.233839	5
IgG1_G1FS	IgG4_G2F	-0.0687106	0.234636
IgG2_G1NS	IgG4_G2FNS	-0.0686217	0.235243
IgG1_G2N	IgG4_G2FS	-0.0685582	0.235678
IgG1_G2FS	IgG1_G1N	-0.067944	0.23991	6
IgG1_G0N	IgG4_G1F	0.0678875	0.240303
IgG1_G1	IgG4_G0FN	0.0677468	0.24128
IgG1_G2FN	IgG1_G1NS	-0.0675657	0.242544	7
IgG1_G2NS	IgG2_G1N	-0.0675216	0.242852
IgG1_G2FN	IgG2_G0F	0.0672839	0.244518
IgG1_G1NS	IgG2_G2FNS	-0.0670781	0.245968
IgG1_G0FN	IgG2_G1N	-0.066889	0.247304
IgG1_G1S	IgG2_G2FN	0.0668638	0.247483
IgG2_G0	IgG2_G1N	-0.0668453	0.247614	2
IgG2_G2FS	IgG4_G2F	-0.0668034	0.247911
IgG1_G1S	IgG2_G1NS	0.0667829	0.248057
IgG2_G2S	IgG2_G1NS	0.0666092	0.249292	6
IgG1_G2N	IgG4_G1FNS	-0.0665394	0.249789
IgG2_G2NS	IgG4_G1F	-0.0664512	0.250419
IgG2_G2FS	IgG4_G2FS	0.0664341	0.250541	X
IgG1_G0F	IgG2_G1FN	-0.0662433	0.251907
IgG2_G1FS	IgG4_G2F	-0.0661619	0.252492
IgG2_G0N	IgG2_G1S	-0.0659395	0.254094	3
IgG2_G2S	IgG4_G0FN	0.0659375	0.254108
IgG1_G1FN	IgG4_G0FN	-0.0655817	0.256685
IgG2_G2NS	IgG4_G1FN	0.0655217	0.257122
IgG1_G2FNS	IgG4_G1F	0.0652943	0.25878
IgG1_G2FS	IgG2_G1F	-0.0652832	0.258861
IgG1_G2FNS	IgG2_G1S	0.0649087	0.261609
IgG1_G1S	IgG4_G2FS	-0.0647511	0.262771
IgG1_G2N	IgG2_G2FNS	-0.0647446	0.262819
IgG1_G2FNS	IgG2_G2FS	-0.0646853	0.263258
IgG1_G1N	IgG2_G0FN	-0.0646691	0.263377
IgG2_G1FN	IgG2_G1FS	0.0644239	0.265196	4
IgG2_G1FS	IgG2_G1N	-0.0643992	0.26538	5
IgG1_G1F	IgG4_G1FN	-0.0636759	0.270796
IgG1_G1FNS	IgG1_G2	-0.0636734	0.270815	6
IgG1_G1FNS	IgG1_G1NS	0.0636036	0.271342	7
IgG1_G1	IgG2_G2	-0.0633659	0.273141
IgG1_G0N	IgG4_G2FS	0.0633437	0.273309
IgG1_G1S	IgG4_G1F	-0.0632676	0.273887
IgG1_G2F	IgG4_G1F	-0.0631558	0.274737
IgG1_G1N	IgG1_G1S	-0.0630992	0.275168	4
IgG1_G2NS	IgG4_G2FN	0.0627092	0.278152
IgG2_G2FN	IgG4_G2FN	0.0626651	0.278491	X
IgG2_G2FNS	IgG4_G1FN	0.0625172	0.279629
IgG1_G2FS	IgG2_G2	0.0622667	0.281564
IgG1_G2	IgG2_G2FN	0.0622422	0.281754
IgG2_G2	IgG2_G0N	-0.0622328	0.281827	3
IgG1_G0	IgG2_G1S	-0.0621945	0.282123
IgG1_G1N	IgG2_G1N	0.0617668	0.285453	X
IgG1_G1FNS	IgG2_G2NS	-0.0616543	0.286333
IgG4_G2FN	IgG4_G1FS	-0.06165	0.286367	5
IgG1_G0F	IgG4_G1FS	-0.0615938	0.286807
IgG1_G2S	IgG2_G1NS	-0.0615781	0.28693
IgG1_G1	IgG4_G0F	-0.0613606	0.288639
IgG1_G2	IgG4_G0F	0.0613317	0.288867
IgG1_G1FN	IgG4_G1FN	0.0609792	0.291652	X
IgG1_G0FN	IgG2_G2	0.0609462	0.291914
IgG1_G1FS	IgG4_G1FNS	-0.0608845	0.292403
IgG1_G2N	IgG2_G0N	-0.0608689	0.292528
IgG2_G0FN	IgG2_G1	-0.0607165	0.29374	3
IgG1_G1FNS	IgG2_G2FS	0.0603056	0.297025
IgG2_G2FN	IgG4_G1FNS	-0.0602248	0.297674
IgG1_G0F	IgG4_G2FN	0.0602047	0.297835
IgG1_G0	IgG4_G1FS	-0.0596821	0.302057
IgG1_G1FNS	IgG2_G2FNS	-0.059556	0.303081
IgG1_G1	IgG4_G1FS	0.0593173	0.305026
IgG1_G1F	IgG4_G1FS	-0.0592348	0.305701
IgG1_G1	IgG2_G1FN	0.0588244	0.30907
IgG1_G1FN	IgG4_G1FS	0.0588173	0.309128
IgG1_G0N	IgG1_G2NS	0.0586977	0.310114	3
IgG1_G1	IgG1_G2N	-0.058697	0.31012	4
IgG1_G1F	IgG4_G1FNS	0.0586899	0.310179
IgG2_G0F	IgG4_G2FNS	0.0586384	0.310605
IgG1_G2S	IgG4_G2FS	0.0586256	0.31071
IgG1_G2FS	IgG2_G2N	-0.058386	0.312695
IgG1_G0	IgG1_G2S	-0.0580508	0.315486	3
IgG1_G0N	IgG2_G1FS	-0.0580208	0.315737
IgG1_G1	IgG2_G2FS	-0.0578983	0.316762
IgG1_G2NS	IgG2_G2NS	0.0578351	0.317291	X
IgG4_G0FN	IgG4_G2FNS	-0.0577061	0.318373	3
IgG2_G2	IgG4_G1FN	0.057661	0.318752
IgG1_G2FNS	IgG2_G1F	-0.0576076	0.319201
IgG1_G0F	IgG1_G1S	0.0573083	0.321726	3
IgG1_G2FN	IgG2_G1N	-0.0572662	0.322083
IgG1_G1FS	IgG1_G2S	-0.0569181	0.325038	6
IgG2_G1FS	IgG2_G1NS	-0.0568832	0.325335	6
IgG2_G0F	IgG2_G2F	-0.0568686	0.325459	2
IgG1_G1FNS	IgG4_G1FN	0.056848	0.325635
IgG2_G2FS	IgG4_G0FN	-0.0567742	0.326264
IgG1_G0FN	IgG2_G0N	0.0566038	0.32772
IgG1_G1F	IgG1_G2	-0.0565607	0.32809	4
IgG1_G1N	IgG4_G2FNS	0.0565082	0.32854
IgG2_G2FN	IgG2_G2N	0.0564646	0.328914	7
IgG2_G0F	IgG4_G1FN	-0.0562075	0.331124
IgG1_G0N	IgG4_G2FNS	-0.0561101	0.331964
IgG1_G0FN	IgG1_G1FNS	0.0560975	0.332073	2
IgG2_G1	IgG2_G2N	-0.0560627	0.332373	4
IgG1_G2FN	IgG4_G2FN	0.0560559	0.332432	X
IgG2_G1FN	IgG4_G1FN	0.055815	0.334517	X
IgG1_G2FNS	IgG2_G0FN	0.0558095	0.334565
IgG1_G0N	IgG4_G2FN	-0.0558029	0.334622
IgG1_G2F	IgG4_G1FNS	0.0556665	0.335807
IgG2_G2F	IgG4_G0FN	0.0556044	0.336347
IgG1_G0N	IgG2_G0	-0.0554324	0.337847
IgG2_G1NS	IgG4_G1FS	0.055377	0.33833
IgG2_G2FN	IgG4_G0FN	-0.0553694	0.338396
IgG1_G2S	IgG2_G2FNS	0.0553336	0.338709
IgG2_G2	IgG4_G1F	0.055325	0.338785
IgG1_G0F	IgG1_G2FN	-0.0552337	0.339583	3
IgG1_G1S	IgG4_G2F	0.0551208	0.340573
IgG1_G0FN	IgG4_G2FS	0.0549676	0.341919
IgG1_G1FS	IgG1_G2NS	-0.0549114	0.342413	7
IgG1_G1FS	IgG2_G1FN	0.054876	0.342725
IgG1_G2N	IgG1_G1NS	0.0548742	0.342741	2
IgG2_G2F	IgG4_G2FNS	-0.0546936	0.344334
IgG1_G2N	IgG4_G2FN	-0.0546493	0.344725
IgG1_G2F	IgG2_G1FS	-0.0545982	0.345178
IgG1_G2FNS	IgG2_G2F	0.0543683	0.347216
IgG1_G1	IgG2_G1NS	0.0541631	0.349041
IgG1_G2FS	IgG1_G1	-0.0540565	0.349992	5
IgG2_G2FS	IgG2_G1	-0.0539131	0.351274	5
IgG1_G2FNS	IgG2_G1FS	-0.0538996	0.351394
IgG1_G1NS	IgG1_G2NS	-0.0538803	0.351567	3
IgG1_G2FN	IgG4_G2FS	-0.0538442	0.35189
IgG1_G0N	IgG1_G2S	-0.053816	0.352143	4
IgG1_G2S	IgG2_G1F	0.0538108	0.35219
IgG1_G2N	IgG2_G0	0.0537104	0.353091
IgG1_G1N	IgG2_G1FS	0.0536837	0.35333
IgG2_G0FN	IgG4_G2F	0.0536607	0.353537
IgG2_G0F	IgG2_G2FS	-0.0536164	0.353935	3
IgG1_G1F	IgG4_G2FS	-0.0536004	0.354078
IgG1_G1FN	IgG2_G1N	0.0535683	0.354367
IgG4_G1FN	IgG4_G2FNS	0.0534449	0.355478	2
IgG1_G2S	IgG2_G1FN	-0.0534273	0.355637
IgG1_G2FNS	IgG2_G1	0.0532113	0.357588
IgG1_G2FS	IgG4_G0FN	0.0530696	0.358871
IgG2_G1FN	IgG4_G2FNS	0.0530485	0.359063
IgG1_G2	IgG2_G2S	0.0530286	0.359243
IgG2_G2FNS	IgG4_G1FNS	0.0529236	0.360197
IgG1_G2N	IgG2_G1N	0.0528366	0.360989
IgG2_G2F	IgG2_G0N	-0.0527863	0.361446	4
IgG4_G0F	IgG4_G2FN	-0.0527565	0.361718	3
IgG1_G1FS	IgG1_G1	0.0527186	0.362063	4
IgG1_G1N	IgG4_G2FS	0.0524509	0.364509
IgG1_G2FN	IgG1_G0	-0.0522611	0.36625	4
IgG2_G0	IgG2_G1NS	0.052131	0.367446	3
IgG2_G2F	IgG2_G0	0.0520121	0.368541	3
IgG1_G1S	IgG4_G1FN	0.051901	0.369566
IgG1_G2S	IgG4_G1FN	-0.051891	0.369658
IgG1_G2FN	IgG1_G2	0.0517754	0.370727	6
IgG1_G1	IgG4_G2F	0.0517054	0.371375
IgG1_G2	IgG2_G2NS	0.0516707	0.371697
IgG2_G1N	IgG4_G1FN	-0.0514994	0.373286
IgG2_G2FN	IgG4_G2FS	-0.051274	0.375385
IgG1_G1FN	IgG4_G1FNS	-0.0512165	0.375921
IgG1_G1FN	IgG1_G2S	-0.0511691	0.376363	6
IgG1_G1FNS	IgG4_G2FN	-0.051125	0.376776
IgG1_G0N	IgG2_G0F	-0.0510281	0.377683
IgG2_G1NS	IgG4_G0FN	0.0509405	0.378502
IgG2_G2FNS	IgG2_G2	-0.0509007	0.378876	7
IgG2_G1NS	IgG4_G2FN	0.0504018	0.383571
IgG1_G1NS	IgG2_G2FN	-0.0500438	0.386964
IgG1_G2FS	IgG1_G2N	-0.0500371	0.387028	7
IgG1_G1F	IgG2_G0F	-0.0500198	0.387192
IgG1_G2FNS	IgG2_G1NS	-0.0499064	0.38827
IgG1_G1FNS	IgG4_G1FNS	0.0497309	0.389943	X
IgG1_G2NS	IgG2_G0FN	-0.0496974	0.390263
IgG1_G0N	IgG1_G2N	0.0495584	0.391591	2
IgG1_G1FN	IgG2_G2FS	-0.0495576	0.391599
IgG2_G1NS	IgG4_G2F	0.0495022	0.39213
IgG2_G1	IgG4_G0F	0.049449	0.392639
IgG1_G1FN	IgG1_G2	-0.0493323	0.393759	5
IgG1_G2FS	IgG4_G1FNS	-0.0490722	0.39626
IgG2_G2N	IgG4_G1FNS	0.0489926	0.397028
IgG1_G2FNS	IgG2_G2S	-0.0488645	0.398264
IgG1_G0FN	IgG2_G2F	0.0488015	0.398874
IgG2_G0N	IgG2_G2NS	0.0487635	0.399242	3
IgG1_G2NS	IgG2_G1NS	0.0487222	0.399642
IgG1_G2FN	IgG1_G1	-0.0486968	0.399887	5
IgG1_G2FS	IgG2_G0N	0.0486212	0.40062
IgG2_G2FS	IgG4_G1FNS	-0.0484703	0.402085
IgG2_G2FS	IgG2_G0	-0.0484665	0.402122	4
IgG1_G1FNS	IgG1_G2N	-0.0484343	0.402436	7
IgG2_G2FN	IgG2_G1FNS	-0.0484329	0.40245	2
IgG1_G1FN	IgG1_G1FS	-0.0482988	0.403754	4
IgG2_G2N	IgG4_G1F	0.0482794	0.403944
IgG1_G1	IgG2_G2NS	-0.0482507	0.404224
IgG1_G1S	IgG2_G1	0.0482403	0.404325
IgG1_G1FNS	IgG2_G0F	0.0482221	0.404503
IgG1_G2FNS	IgG2_G1FN	-0.0482193	0.40453
IgG2_G0	IgG4_G2FNS	0.0481119	0.405578
IgG1_G1FN	IgG2_G2F	-0.0479691	0.406975
IgG1_G2FS	IgG2_G1FN	-0.0479196	0.40746
IgG1_G1	IgG2_G0	0.0478758	0.407889
IgG2_G2FN	IgG2_G2S	0.0477545	0.40908	7
IgG1_G2	IgG2_G2FNS	-0.0476215	0.410387
IgG1_G0FN	IgG1_G1N	-0.0472729	0.413826	4
IgG2_G2NS	IgG4_G0FN	-0.0470972	0.415565
IgG1_G2N	IgG4_G0F	-0.0469126	0.417398
IgG2_G1FNS	IgG2_G0N	-0.0468065	0.418453	5
IgG2_G0F	IgG2_G0N	0.0468031	0.418487	2
IgG2_G2N	IgG4_G2FNS	-0.046728	0.419235
IgG2_G2F	IgG4_G1FNS	0.0466989	0.419525
IgG1_G1NS	IgG2_G0N	-0.0463721	0.42279
IgG1_G2FNS	IgG4_G0F	-0.0463471	0.42304
IgG2_G1FS	IgG2_G1S	-0.0463425	0.423086	5
IgG1_G2FN	IgG2_G0N	0.0463163	0.423348
IgG2_G1	IgG4_G2FNS	0.0462466	0.424048
IgG1_G0F	IgG2_G2S	-0.0460894	0.425626
IgG1_G1FN	IgG1_G2N	-0.0460585	0.425937	6
IgG1_G1FS	IgG2_G2N	0.0456099	0.430461
IgG2_G1FN	IgG2_G1S	-0.0454223	0.432362	5
IgG2_G0N	IgG4_G1FN	0.0453982	0.432607
IgG1_G1FNS	IgG2_G2	-0.0453931	0.432658
IgG2_G1S	IgG4_G0F	-0.0451215	0.43542
IgG1_G1N	IgG4_G2F	-0.0450474	0.436176
IgG2_G2FNS	IgG4_G0FN	-0.0450464	0.436185
IgG1_G0FN	IgG1_G0	-0.0447633	0.439077	2
IgG2_G1FN	IgG4_G1FNS	-0.0447438	0.439277
IgG2_G2S	IgG4_G1FN	-0.0445639	0.44112
IgG1_G0F	IgG4_G2FNS	0.0443354	0.443469
IgG1_G1S	IgG4_G2FNS	0.0442924	0.443911
IgG2_G1FNS	IgG2_G2N	0.0441763	0.445108	7
IgG1_G2FNS	IgG2_G1N	0.0441388	0.445495
IgG1_G2FN	IgG2_G1F	-0.0440441	0.446473
IgG1_G2FN	IgG4_G1FN	0.0439656	0.447284
IgG1_G0FN	IgG2_G1FS	-0.0436149	0.450919
IgG1_G1FNS	IgG1_G1	-0.0435449	0.451647	5
IgG2_G2FS	IgG4_G1FN	-0.0435381	0.451717
IgG1_G2FS	IgG2_G1FNS	0.0434599	0.452531
IgG2_G2FNS	IgG4_G2F	-0.0433977	0.453179
IgG2_G2F	IgG4_G1F	-0.0433629	0.453542
IgG1_G1NS	IgG2_G1FN	0.0432906	0.454296
IgG1_G1	IgG4_G2FS	-0.0432744	0.454465
IgG1_G2FN	IgG1_G1N	0.0431452	0.455814	6
IgG2_G2FNS	IgG2_G2N	0.0431189	0.45609	8
IgG1_G2	IgG4_G0FN	-0.0430237	0.457086
IgG1_G2F	IgG1_G1NS	0.0429765	0.45758	6
IgG2_G1N	IgG2_G2S	0.0427604	0.459847	5
IgG1_G2NS	IgG2_G2F	0.0426521	0.460986
IgG1_G2S	IgG2_G2FN	-0.0425619	0.461935
IgG1_G1N	IgG2_G2S	-0.0425367	0.4622
IgG1_G2FS	IgG1_G2	-0.0422412	0.465319	6
IgG2_G1N	IgG2_G1S	0.0422265	0.465474	4
IgG1_G1NS	IgG4_G2FNS	0.0421315	0.46648
IgG1_G1N	IgG4_G1FN	0.0420776	0.46705
IgG1_G0	IgG2_G2F	0.0420711	0.467119
IgG1_G2	IgG1_G1NS	-0.042025	0.467608	5
IgG1_G2	IgG4_G1FNS	-0.0420051	0.467819
IgG1_G2	IgG4_G1F	-0.0419992	0.467882
IgG4_G2FS	IgG4_G1FNS	-0.0419845	0.468037	6
IgG2_G1S	IgG2_G2NS	-0.0419247	0.468672	6
IgG2_G2FS	IgG4_G1FS	0.0415838	0.472299
IgG2_G0F	IgG2_G1FNS	0.0415698	0.472448	3
IgG1_G1FNS	IgG2_G2F	-0.0413498	0.474797
IgG2_G2NS	IgG4_G2F	-0.0410605	0.477896
IgG4_G1F	IgG4_G1FNS	-0.0407954	0.480744	4
IgG1_G1F	IgG2_G0FN	-0.040618	0.482656
IgG1_G0F	IgG1_G1FNS	-0.0401511	0.487707	3
IgG2_G1FN	IgG2_G1NS	-0.040003	0.489315	6
IgG2_G1NS	IgG4_G1FN	-0.0399996	0.489352
IgG1_G2FN	IgG2_G1FS	0.0399892	0.489465
IgG4_G0FN	IgG4_G1FS	-0.0399753	0.489616	3
IgG1_G1S	IgG2_G1FNS	-0.0399361	0.490042
IgG2_G1N	IgG4_G0F	-0.0398953	0.490486
IgG2_G2S	IgG4_G1FNS	0.0398869	0.490577
IgG1_G2F	IgG1_G2N	0.0397648	0.491907	6
IgG2_G1	IgG4_G1F	-0.0397438	0.492136
IgG1_G0FN	IgG4_G1F	-0.0397186	0.49241
IgG1_G2N	IgG2_G2F	-0.0396992	0.492623
IgG1_G0FN	IgG4_G2FNS	-0.0396753	0.492883
IgG1_G2FS	IgG4_G2FNS	0.0394256	0.495611
IgG2_G2FNS	IgG2_G1S	-0.0393166	0.496805	7
IgG1_G0F	IgG2_G2N	0.0392741	0.49727
IgG1_G1FNS	IgG2_G0	0.0390636	0.49958
IgG2_G1FNS	IgG4_G1FN	0.0390554	0.49967
IgG1_G1	IgG1_G1S	-0.0390321	0.499926	1
IgG2_G2FN	IgG4_G0F	0.038989	0.500401
IgG1_G1FS	IgG2_G0F	-0.0389589	0.500732
IgG1_G1NS	IgG2_G1F	-0.0389402	0.500937
IgG1_G0F	IgG2_G2FS	0.0388062	0.502413
IgG2_G0FN	IgG2_G2S	-0.0387991	0.502491	5
IgG1_G0FN	IgG1_G2FN	-0.0387958	0.502527	2
IgG1_G1FNS	IgG4_G1FS	0.0386586	0.504041
IgG1_G0N	IgG2_G1	-0.0384983	0.505812
IgG1_G2FS	IgG4_G1F	0.0384835	0.505976
IgG1_G1	IgG2_G1FS	0.0384737	0.506084
IgG1_G2F	IgG1_G2S	-0.0383125	0.507869	6
IgG2_G2	IgG4_G2F	-0.038216	0.50894
IgG2_G1F	IgG2_G0	-0.0382107	0.508998	2
IgG1_G1FN	IgG4_G2FS	-0.0381334	0.509856
IgG1_G2F	IgG2_G2FNS	-0.0379179	0.512253
IgG1_G1	IgG1_G0N	-0.0378498	0.513011	2
IgG1_G2F	IgG2_G2N	-0.0378444	0.513071
IgG2_G2FN	IgG2_G2NS	0.0377918	0.513657	8
IgG4_G0F	IgG4_G2FNS	-0.037666	0.515061	4
IgG1_G0	IgG2_G1NS	-0.0375789	0.516034
IgG1_G2S	IgG2_G0FN	0.0375247	0.51664
IgG1_G2	IgG2_G2N	-0.0374939	0.516985
IgG2_G2	IgG4_G2FS	0.0372434	0.51979
IgG1_G0FN	IgG4_G2FN	-0.0371653	0.520667
IgG1_G1N	IgG4_G0F	-0.0371218	0.521156
IgG1_G0FN	IgG2_G2FS	0.036979	0.52276
IgG2_G2F	IgG4_G2FN	-0.0369398	0.523202
IgG2_G1NS	IgG4_G0F	-0.0369263	0.523353
IgG1_G0N	IgG1_G1S	0.036877	0.523908	3
IgG2_G1FS	IgG2_G1	-0.0368138	0.524621	4
IgG1_G2FS	IgG1_G0N	-0.0366544	0.526419	5
IgG1_G1FS	IgG2_G1S	-0.0365036	0.528123
IgG1_G1FS	IgG4_G2FS	-0.0363956	0.529344
IgG1_G2S	IgG4_G2F	-0.0361391	0.532253
IgG2_G2S	IgG2_G2NS	0.0361051	0.532639	7
IgG2_G2FNS	IgG2_G2NS	0.0360149	0.533664	9
IgG1_G2FN	IgG4_G1FNS	-0.0359136	0.534816
IgG1_G0N	IgG2_G2FS	0.0356003	0.538388
IgG1_G1FN	IgG2_G0FN	-0.0354701	0.539875
IgG1_G2NS	IgG2_G2	0.0352519	0.542374
IgG1_G1NS	IgG4_G2FS	-0.0352064	0.542895
IgG1_G1FN	IgG1_G1	-0.0351772	0.54323	4
IgG1_G2FNS	IgG2_G0N	-0.0351339	0.543726
IgG1_G1S	IgG2_G0	-0.0349373	0.545985
IgG1_G0	IgG2_G1FNS	0.0349359	0.546001
IgG1_G1FN	IgG2_G2FNS	-0.0348928	0.546496
IgG1_G2S	IgG1_G1NS	-0.0347266	0.54841	6
IgG1_G2N	IgG2_G2NS	-0.0346697	0.549066
IgG1_G0N	IgG2_G1F	0.0345899	0.549986
IgG1_G1FS	IgG2_G1FNS	-0.0345039	0.550979
IgG2_G2FN	IgG2_G0N	-0.0342751	0.553625	5
IgG1_G0	IgG2_G1FS	0.0341565	0.554999
IgG1_G1FN	IgG2_G1S	-0.0341098	0.555541
IgG2_G1F	IgG2_G1N	-0.0340839	0.555841	4
IgG1_G2	IgG4_G2FN	0.0340356	0.556401
IgG1_G2F	IgG2_G0N	0.0340354	0.556404
IgG1_G0F	IgG2_G1S	-0.03394	0.557511
IgG1_G2FNS	IgG2_G0	-0.0338873	0.558123
IgG1_G1FNS	IgG4_G2F	0.0338657	0.558375
IgG1_G0	IgG4_G2FNS	-0.0337211	0.560057
IgG1_G1FN	IgG4_G2F	-0.0336384	0.56102
IgG1_G2S	IgG2_G2F	-0.0335765	0.561742
IgG1_G0F	IgG2_G0	0.0334473	0.563248
IgG1_G2F	IgG2_G0	-0.0333905	0.563912
IgG2_G1	IgG4_G1FNS	-0.0332907	0.565078
IgG1_G1	IgG2_G2N	0.0332383	0.565691
IgG2_G2FS	IgG2_G1N	-0.0330952	0.567366	6
IgG1_G0N	IgG2_G1FNS	-0.0329122	0.569512
IgG2_G2N	IgG4_G0FN	0.0327351	0.571592
IgG1_G0F	IgG2_G1N	0.0326658	0.572408
IgG1_G2FNS	IgG4_G1FS	-0.0326599	0.572477
IgG1_G2FS	IgG2_G2FNS	-0.0326263	0.572871
IgG2_G1FNS	IgG4_G0F	0.0326208	0.572937
IgG1_G0N	IgG2_G1S	0.0325526	0.573739
IgG1_G2NS	IgG2_G1FNS	0.0324917	0.574456
IgG1_G1N	IgG2_G1	0.0324055	0.575473
IgG1_G1N	IgG2_G0F	0.0323309	0.576353
IgG2_G2FN	IgG2_G1N	-0.0323202	0.576479	6
IgG1_G1F	IgG2_G2N	0.0322866	0.576876
IgG1_G1FS	IgG4_G2FN	-0.032195	0.577958
IgG1_G2S	IgG2_G2FS	0.0321925	0.577988
IgG1_G1F	IgG4_G2FNS	-0.0321891	0.578028
IgG1_G1FN	IgG4_G0F	0.0321585	0.578389
IgG2_G2FS	IgG4_G2FNS	-0.0321279	0.578751
IgG2_G0N	IgG4_G0FN	0.032108	0.578987
IgG2_G1N	IgG4_G2F	0.0320378	0.579817
IgG1_G2FN	IgG2_G0	-0.0320088	0.580161
IgG2_G2FN	IgG2_G1	0.031919	0.581224	5
IgG1_G1FS	IgG4_G1FN	0.0318456	0.582094
IgG2_G2NS	IgG4_G0F	0.0318216	0.582379
IgG2_G0FN	IgG2_G2N	-0.0316883	0.583961	5
IgG1_G1F	IgG2_G1FS	-0.0315551	0.585544
IgG1_G2F	IgG2_G0FN	0.0315424	0.585694
IgG1_G0F	IgG1_G2NS	-0.0312893	0.588707	5
IgG1_G1F	IgG2_G1	0.0312008	0.589763
IgG2_G2N	IgG4_G1FN	-0.0311416	0.590468
IgG2_G1FN	IgG4_G2F	-0.0310943	0.591034
IgG2_G2F	IgG2_G2NS	0.0309758	0.59245	7
IgG1_G2FS	IgG2_G1N	-0.0309224	0.593088
IgG2_G0FN	IgG4_G2FS	-0.0308615	0.593817
IgG2_G1NS	IgG4_G1FNS	-0.0308464	0.593998
IgG1_G0N	IgG2_G1N	0.0308078	0.594459
IgG1_G1NS	IgG2_G1FNS	0.0305726	0.597278
IgG1_G2FN	IgG4_G1FS	-0.0305507	0.597541
IgG1_G2NS	IgG2_G2FN	-0.0305399	0.597671
IgG1_G0FN	IgG1_G2N	-0.03049	0.598269	5
IgG1_G2F	IgG4_G1FN	-0.0304303	0.598986
IgG1_G1FNS	IgG2_G1NS	-0.0303971	0.599385
IgG1_G1FS	IgG1_G2	0.0303304	0.600187	5
IgG1_G2S	IgG2_G2NS	0.0303277	0.600219
IgG1_G2FS	IgG4_G1FN	-0.0301165	0.602762
IgG2_G1N	IgG4_G1FNS	0.0300966	0.603001
IgG2_G0N	IgG4_G2F	0.0300294	0.603811
IgG1_G1	IgG2_G2FNS	0.0298245	0.606283
IgG1_G1F	IgG1_G0N	-0.029822	0.606313	3
IgG1_G1F	IgG2_G1FNS	0.0297209	0.607535
IgG2_G1FNS	IgG4_G2FNS	0.0297112	0.607653
IgG2_G1F	IgG2_G2NS	0.0294165	0.611221	6
IgG2_G0FN	IgG2_G2	0.0293914	0.611525	4
IgG1_G1FNS	IgG2_G2FN	0.0291255	0.614752
IgG2_G2FS	IgG2_G1FNS	-0.0290887	0.6152	6
IgG1_G0	IgG4_G1FNS	-0.0290074	0.616189
IgG1_G1FS	IgG2_G2	0.0289924	0.616371
IgG2_G1S	IgG2_G1NS	-0.0289217	0.617232	5
IgG2_G0F	IgG4_G2F	-0.0287831	0.61892
IgG1_G2FNS	IgG4_G2FN	0.0286266	0.620829
IgG2_G2FNS	IgG2_G1N	-0.0286221	0.620884	7
IgG1_G1F	IgG1_G2NS	-0.0285919	0.621252	6
IgG1_G1N	IgG2_G1FNS	-0.0285513	0.621748
IgG1_G0FN	IgG4_G1FN	0.0285302	0.622005
IgG1_G2FS	IgG4_G2FN	0.0282819	0.625041
IgG1_G0N	IgG4_G2F	-0.0281926	0.626135
IgG2_G1FN	IgG2_G1N	0.0281708	0.626402	5
IgG2_G1FNS	IgG4_G0FN	-0.0281233	0.626984
IgG2_G2F	IgG4_G1FN	0.0279791	0.628753
IgG1_G1N	IgG2_G1F	-0.0279705	0.628858
IgG1_G0FN	IgG2_G1F	-0.0279445	0.629177
IgG2_G0F	IgG2_G2FN	-0.0279424	0.629203	3
IgG1_G2FNS	IgG1_G0	-0.0278514	0.63032	5
IgG1_G0F	IgG4_G2F	-0.0278273	0.630616
IgG1_G2FN	IgG2_G2	0.0276892	0.632314
IgG1_G2	IgG2_G1NS	0.0276818	0.632406
IgG2_G1	IgG4_G2F	-0.0275673	0.633815
IgG1_G2N	IgG2_G0F	-0.0275224	0.634368
IgG1_G1F	IgG4_G0FN	0.0274478	0.635287
IgG1_G2FNS	IgG1_G2	-0.027442	0.635358	7
IgG1_G2S	IgG4_G0F	-0.0274307	0.635498
IgG1_G2S	IgG2_G2N	-0.0274015	0.635858
IgG2_G0	IgG4_G1FN	0.0273708	0.636236
IgG1_G1FS	IgG2_G0N	0.0273667	0.636287
IgG1_G2FNS	IgG4_G1FNS	0.0273274	0.636772
IgG1_G0FN	IgG2_G2N	0.0272363	0.637897
IgG4_G0FN	IgG4_G1FNS	0.0271814	0.638574	2
IgG1_G0FN	IgG2_G2FN	-0.0271008	0.63957
IgG1_G2FNS	IgG1_G2N	0.0270759	0.639878	8
IgG2_G1N	IgG4_G1F	0.0269647	0.641253
IgG1_G2	IgG1_G2NS	-0.0268846	0.642245	6
IgG1_G0FN	IgG2_G0	-0.0268306	0.642913
IgG1_G1F	IgG1_G2N	-0.0268224	0.643015	5
IgG1_G1F	IgG2_G0N	-0.0267924	0.643387
IgG2_G2FNS	IgG2_G0	0.02675	0.643912	5
IgG2_G1F	IgG2_G1FNS	-0.0266567	0.645069	4
IgG2_G0F	IgG4_G1FNS	-0.0265877	0.645925
IgG2_G1FS	IgG4_G0F	-0.0265347	0.646583
IgG1_G0F	IgG4_G2FS	-0.0263887	0.648397
IgG1_G2F	IgG2_G1FN	-0.0263566	0.648796
IgG1_G2FNS	IgG1_G1N	0.0262001	0.650743	7
IgG1_G0F	IgG2_G1	-0.0260409	0.652726
IgG1_G0	IgG2_G1F	-0.0260118	0.653089
IgG2_G0F	IgG2_G1N	-0.025987	0.653398	3
IgG1_G2NS	IgG4_G2F	0.0259549	0.653798
IgG2_G2FS	IgG4_G1F	-0.0258881	0.654632
IgG1_G1	IgG2_G2S	-0.0258455	0.655163
IgG1_G0	IgG2_G0F	-0.0257252	0.656666
IgG1_G2F	IgG1_G2FNS	-0.0257078	0.656883	6
IgG1_G2	IgG2_G0N	-0.0257	0.65698
IgG1_G2F	IgG1_G0FN	-0.0255625	0.6587	3
IgG1_G2NS	IgG2_G1	0.0255358	0.659033
IgG1_G1F	IgG1_G1N	0.0254985	0.659501	4
IgG1_G1FNS	IgG2_G1FN	-0.0254509	0.660096
IgG2_G0FN	IgG4_G1FN	0.0254496	0.660112
IgG1_G1F	IgG2_G1FN	-0.0252745	0.662306
IgG2_G1FS	IgG4_G2FN	0.0251884	0.663386
IgG1_G2NS	IgG2_G0	-0.0251053	0.664429
IgG1_G1FN	IgG2_G0N	-0.0250593	0.665006
IgG1_G0F	IgG2_G2NS	-0.0249798	0.666005
IgG1_G2NS	IgG2_G0F	-0.024886	0.667184
IgG2_G2FN	IgG2_G1NS	0.0248111	0.668126	7
IgG2_G2FN	IgG2_G0	-0.0247314	0.669129	4
IgG2_G2FN	IgG2_G2	-0.0247202	0.66927	6
IgG1_G2FS	IgG2_G1NS	0.0246879	0.669676
IgG2_G1	IgG4_G2FS	0.024653	0.670116
IgG1_G2FNS	IgG4_G2F	-0.0245872	0.670945
IgG1_G2NS	IgG2_G2FNS	-0.0245005	0.672038
IgG1_G1S	IgG4_G1FS	0.0244102	0.673177
IgG1_G1NS	IgG4_G0F	0.0243781	0.673582
IgG2_G0	IgG4_G2FS	0.0243429	0.674026
IgG1_G0F	IgG4_G1F	0.0242967	0.674609
IgG2_G1N	IgG4_G2FN	-0.0242875	0.674726
IgG1_G1FS	IgG2_G1NS	0.0242276	0.675482
IgG2_G2FNS	IgG4_G1FS	-0.0242069	0.675744
IgG1_G1FNS	IgG4_G2FS	0.0241986	0.675849
IgG1_G2F	IgG2_G2S	0.0241505	0.676456
IgG2_G0FN	IgG2_G2NS	-0.023995	0.678423	6
IgG1_G0FN	IgG1_G1NS	-0.0239132	0.679459	5
IgG1_G1FS	IgG1_G1NS	-0.0238139	0.680717	6
IgG1_G1FS	IgG1_G2FNS	0.0237287	0.681797	6
IgG1_G1S	IgG2_G2NS	0.0236107	0.683293
IgG1_G2N	IgG2_G1S	0.0234959	0.684751
IgG1_G1FS	IgG2_G1N	-0.023247	0.687914
IgG1_G1FN	IgG1_G1NS	-0.0232335	0.688086	6
IgG1_G2FN	IgG1_G2S	0.0232109	0.688373	7
IgG1_G2F	IgG2_G2	-0.0231183	0.689552
IgG2_G1FN	IgG2_G1	-0.0230782	0.690063	4
IgG2_G0	IgG4_G0FN	-0.0230682	0.690191
IgG1_G1F	IgG4_G2F	0.0227604	0.694115
IgG2_G0	IgG4_G1FNS	0.0225926	0.696258
IgG1_G2FNS	IgG2_G1FNS	-0.022532	0.697032
IgG1_G1F	IgG2_G2FNS	0.0224946	0.69751
IgG2_G1N	IgG4_G2FNS	-0.0224508	0.698071
IgG1_G2S	IgG4_G2FNS	0.0223727	0.69907
IgG1_G2FN	IgG2_G2FS	-0.0223293	0.699626
IgG1_G0N	IgG2_G2FNS	0.0222797	0.70026
IgG2_G1F	IgG2_G0N	-0.0222037	0.701234	3
IgG2_G2F	IgG2_G1NS	-0.0220572	0.703112	6
IgG2_G0	IgG4_G0F	0.0220129	0.70368
IgG1_G1FN	IgG2_G0	0.0219941	0.703921
IgG1_G1FN	IgG2_G1	-0.0217918	0.706518
IgG1_G1NS	IgG4_G1FS	0.0217824	0.706639
IgG1_G2	IgG2_G1FN	-0.0217368	0.707225
IgG1_G2FS	IgG2_G2F	0.0216304	0.708593
IgG2_G2FS	IgG4_G2FN	-0.0214933	0.710356
IgG1_G2FNS	IgG2_G2	-0.021448	0.71094
IgG1_G1F	IgG2_G2FS	-0.0214104	0.711424
IgG1_G2N	IgG2_G1NS	-0.0213975	0.71159
IgG1_G0FN	IgG2_G1	-0.0212318	0.713725
IgG1_G1FN	IgG1_G0	0.0212277	0.713778	3
IgG1_G1	IgG2_G0FN	0.021172	0.714496
IgG1_G1F	IgG2_G2S	-0.0211506	0.714772
IgG1_G1	IgG4_G2FN	-0.0209138	0.717829
IgG1_G1NS	IgG2_G0F	-0.0208418	0.718759
IgG1_G0N	IgG2_G2S	-0.0207034	0.720549
IgG2_G1FNS	IgG4_G2FS	0.0206865	0.720767
IgG1_G2NS	IgG2_G2N	0.0206201	0.721626
IgG1_G2	IgG2_G1FS	-0.0206001	0.721885
IgG1_G1FN	IgG1_G0N	-0.0205845	0.722087	4
IgG1_G1N	IgG4_G0FN	-0.0205275	0.722825
IgG1_G1FNS	IgG2_G1FS	0.0205237	0.722874
IgG1_G1N	IgG2_G2FNS	-0.0204595	0.723705
IgG1_G2N	IgG2_G2FN	0.0204451	0.723892
IgG1_G2NS	IgG4_G1FS	-0.0204333	0.724045
IgG2_G0FN	IgG4_G2FNS	-0.0203698	0.724868
IgG2_G0N	IgG4_G1FS	0.0201929	0.727162
IgG1_G1FS	IgG1_G0	0.0200914	0.728479	3
IgG2_G2FN	IgG4_G1F	-0.0200414	0.729128
IgG2_G1	IgG2_G2S	0.0200272	0.729313	2
IgG2_G0	IgG2_G2S	0.0199678	0.730084	3
IgG1_G0FN	IgG1_G1S	0.019958	0.730212	4
IgG1_G0N	IgG2_G2N	-0.019872	0.73133
IgG1_G2FNS	IgG1_G2NS	0.0198448	0.731683	9
IgG1_G1FS	IgG2_G1	0.0198362	0.731795
IgG2_G0F	IgG2_G0	-0.0197373	0.733081	1
IgG2_G0F	IgG4_G1FS	-0.0196589	0.734101
IgG1_G0F	IgG2_G2	-0.0196022	0.73484
IgG1_G1FN	IgG4_G2FN	-0.0195694	0.735267
IgG1_G1FS	IgG4_G2FNS	-0.0195193	0.735919
IgG1_G0N	IgG2_G1NS	-0.0195102	0.736038
IgG1_G1F	IgG4_G2FN	-0.0194936	0.736254
IgG2_G0N	IgG4_G2FS	-0.0193566	0.73804
IgG2_G0FN	IgG4_G1FNS	0.0191528	0.740698
IgG1_G2N	IgG2_G2	0.019024	0.742381
IgG1_G2F	IgG4_G1FS	-0.0189719	0.743062
IgG1_G0	IgG4_G2FN	-0.0187285	0.746244
IgG2_G1F	IgG4_G2FN	-0.0186503	0.747267
IgG1_G2N	IgG2_G1FN	0.0186477	0.747302
IgG1_G0FN	IgG2_G1NS	0.0185897	0.748061
IgG2_G1F	IgG4_G1FNS	-0.0184463	0.749939
IgG1_G2F	IgG4_G2FS	0.0184174	0.750318
IgG4_G2FN	IgG4_G2FS	0.018416	0.750337	6
IgG1_G1FS	IgG4_G0FN	0.0184028	0.750509
IgG1_G1FN	IgG2_G2	0.0183224	0.751563
IgG1_G2S	IgG4_G2FN	-0.0182995	0.751864
IgG1_G2FS	IgG2_G1FS	-0.0182547	0.752452
IgG2_G1F	IgG4_G0FN	0.0182327	0.75274
IgG1_G1FNS	IgG2_G1N	0.0180942	0.754558
IgG1_G1F	IgG2_G2FN	-0.0180714	0.754857
IgG1_G2	IgG2_G1N	-0.0180064	0.755711
IgG2_G2F	IgG2_G1N	-0.0179908	0.755917	5
IgG1_G2FN	IgG4_G2FNS	0.0179463	0.756501
IgG1_G1S	IgG2_G1N	-0.0178949	0.757176
IgG2_G1FNS	IgG4_G1F	-0.0177182	0.7595
IgG1_G2	IgG2_G0FN	-0.0175768	0.761361
IgG2_G1NS	IgG4_G1F	0.0175634	0.761537
IgG2_G0	IgG4_G2FN	-0.0175607	0.761573
IgG1_G1N	IgG2_G1FN	-0.0174529	0.762994
IgG1_G2FS	IgG1_G0	-0.0173718	0.764062	4
IgG1_G0	IgG2_G1FN	-0.0172199	0.766065
IgG1_G1NS	IgG4_G0FN	-0.0171034	0.767602
IgG1_G1FS	IgG2_G1F	0.0171016	0.767626
IgG1_G2FN	IgG2_G1FN	-0.0170678	0.768073
IgG2_G1F	IgG4_G1FN	-0.0169521	0.7696
IgG2_G0F	IgG2_G2NS	0.0169042	0.770233	5
IgG2_G2FNS	IgG4_G0F	0.0168549	0.770884
IgG1_G1F	IgG1_G1	0.0168059	0.771532	3
IgG1_G1FNS	IgG2_G0N	0.0168021	0.771582
IgG1_G0N	IgG2_G0FN	0.0167538	0.772221
IgG1_G0N	IgG4_G1FNS	0.0167189	0.772682
IgG2_G2FNS	IgG4_G2FS	0.0166744	0.773271
IgG1_G2NS	IgG2_G0N	0.016669	0.773342
IgG1_G2S	IgG4_G1FNS	0.0166626	0.773427
IgG2_G1FNS	IgG4_G2F	-0.016638	0.773752
IgG1_G1FS	IgG2_G2NS	0.0165879	0.774414
IgG2_G0FN	IgG2_G1S	0.016524	0.775261	4
IgG2_G2F	IgG2_G2	-0.016506	0.775499	5
IgG2_G2F	IgG2_G0FN	0.0164958	0.775634	3
IgG1_G2FN	IgG4_G2F	0.0164849	0.775778
IgG2_G1	IgG2_G1S	-0.0164439	0.776322	1
IgG2_G0FN	IgG2_G0	0.0164415	0.776353	2
IgG1_G1F	IgG2_G1S	0.0162825	0.778459
IgG1_G1FS	IgG2_G2FS	0.0161655	0.78001
IgG1_G0F	IgG2_G2F	0.0161123	0.780716
IgG1_G2NS	IgG2_G2S	-0.0159522	0.78284
IgG1_G2FN	IgG4_G0F	0.0159038	0.783483
IgG1_G1N	IgG1_G1NS	-0.0158702	0.783929	1
IgG1_G2N	IgG4_G2FNS	-0.0158569	0.784106
IgG1_G0N	IgG2_G2	-0.0157238	0.785874
IgG1_G0	IgG1_G2NS	-0.0156583	0.786744	4
IgG1_G1FNS	IgG4_G2FNS	0.0156478	0.786884
IgG1_G0N	IgG2_G2NS	-0.0155566	0.788095
IgG1_G0F	IgG1_G1	-0.0155451	0.788248	2
IgG1_G1N	IgG2_G1NS	0.0155325	0.788417
IgG1_G1FS	IgG2_G2FN	-0.0154738	0.789197
IgG2_G2FNS	IgG4_G1F	0.0153767	0.79049
IgG2_G2FNS	IgG2_G1	-0.015299	0.791524	6
IgG2_G2S	IgG4_G0F	0.0152449	0.792244
IgG1_G0	IgG2_G2S	-0.0152189	0.79259
IgG2_G0N	IgG4_G0F	-0.0151271	0.793813
IgG1_G0F	IgG2_G1FS	0.0151233	0.793863
IgG1_G1FNS	IgG1_G2S	0.0150899	0.794309	7
IgG1_G0FN	IgG4_G2F	0.0150719	0.794549
IgG1_G2N	IgG4_G1FS	0.0150186	0.79526
IgG1_G2N	IgG4_G0FN	0.0150023	0.795477
IgG2_G0F	IgG2_G2FNS	-0.0149229	0.796535	4
IgG1_G2	IgG2_G2F	0.0148338	0.797723
IgG1_G1FS	IgG1_G1S	-0.0147106	0.799369	5
IgG1_G1FS	IgG2_G2S	-0.0146948	0.799579
IgG2_G2F	IgG2_G2N	0.0146781	0.799802	6
IgG1_G2FS	IgG2_G1	-0.0146747	0.799847
IgG1_G1NS	IgG2_G0	-0.0144789	0.802462
IgG2_G1FS	IgG2_G0N	-0.014432	0.803089	4
IgG1_G0	IgG4_G2FS	-0.0143511	0.80417
IgG1_G2N	IgG2_G1FNS	-0.0143122	0.804691
IgG1_G2F	IgG4_G0FN	0.0142761	0.805174
IgG1_G2FS	IgG2_G2NS	-0.0141308	0.807118
IgG1_G1NS	IgG2_G2FS	-0.0141168	0.807305
IgG1_G1S	IgG2_G0N	-0.0140831	0.807756
IgG1_G0FN	IgG1_G2	0.014049	0.808212	4
IgG1_G1NS	IgG2_G2NS	-0.0140356	0.808392
IgG1_G0	IgG2_G2N	0.0140319	0.808441
IgG1_G1	IgG2_G0N	-0.014016	0.808654
IgG2_G1FNS	IgG4_G1FS	-0.0140033	0.808824
IgG2_G1FN	IgG4_G2FN	0.0138839	0.810423
IgG1_G0F	IgG1_G1NS	0.0138629	0.810704	4
IgG1_G2FNS	IgG1_G0N	-0.0138482	0.810902	6
IgG1_G1	IgG4_G1F	-0.013848	0.810904
IgG1_G1	IgG4_G1FN	0.0136183	0.813983
IgG2_G2F	IgG4_G0F	-0.0135419	0.815008
IgG2_G1F	IgG2_G1	0.0134779	0.815867	3
IgG1_G0N	IgG1_G1NS	0.0133936	0.816997	2
IgG2_G0FN	IgG2_G1FS	-0.0133768	0.817224	3
IgG1_G2N	IgG2_G1F	0.0132968	0.818298
IgG2_G1S	IgG4_G0FN	-0.0132873	0.818425
IgG1_G1FN	IgG2_G1NS	-0.0132535	0.818878
IgG2_G2	IgG4_G1FNS	-0.0128117	0.824818
IgG1_G2NS	IgG2_G2FS	0.0126877	0.826485
IgG1_G0F	IgG2_G2FNS	0.0124497	0.829691
IgG1_G0	IgG1_G1N	-0.0124428	0.829783	2
IgG1_G2NS	IgG2_G1S	0.0122913	0.831824
IgG1_G2NS	IgG4_G1F	-0.0122268	0.832694
IgG1_G2F	IgG4_G2FN	-0.0122127	0.832884
IgG1_G2S	IgG2_G0F	-0.0121702	0.833457
IgG1_G0	IgG2_G2	0.0121604	0.83359
IgG1_G0N	IgG4_G0FN	0.0120451	0.835144
IgG1_G0FN	IgG2_G2FNS	-0.0119373	0.8366
IgG1_G1	IgG2_G1FNS	-0.0119212	0.836816
IgG1_G2FS	IgG2_G2FN	0.0118333	0.838004
IgG1_G1FNS	IgG4_G0F	0.0117444	0.839203
IgG2_G1FN	IgG4_G0F	-0.0116928	0.8399
IgG1_G1F	IgG1_G0	-0.0116834	0.840027	2
IgG2_G0	IgG2_G2NS	-0.0116361	0.840667	4
IgG1_G2NS	IgG2_G1F	0.0116337	0.840698
IgG1_G2F	IgG2_G1	0.0115318	0.842076
IgG1_G0	IgG2_G0FN	-0.0114839	0.842723
IgG2_G1FN	IgG4_G1FS	0.0112082	0.846451
IgG1_G0F	IgG1_G2FNS	0.0111758	0.84689	4
IgG2_G2FN	IgG4_G1FS	0.0111459	0.847295
IgG1_G1FNS	IgG2_G0FN	-0.0110629	0.848418
IgG1_G1S	IgG2_G0F	0.0110538	0.848542
IgG1_G1	IgG2_G0F	0.0110418	0.848704
IgG1_G2FNS	IgG1_G1	-0.0110173	0.849035	6
IgG1_G1NS	IgG4_G2F	-0.0110139	0.849081
IgG1_G1NS	IgG2_G1FS	0.0110085	0.849155
IgG1_G1	IgG4_G2FNS	0.0109576	0.849844
IgG1_G0	IgG2_G2FS	-0.010842	0.85141
IgG1_G0N	IgG4_G1FS	-0.0107939	0.852061
IgG2_G1FS	IgG4_G0FN	0.0107854	0.852176
IgG1_G0FN	IgG1_G2NS	0.0106953	0.853397	6
IgG1_G1N	IgG2_G2F	-0.0105493	0.855377
IgG1_G1S	IgG2_G2F	0.0105323	0.855607
IgG1_G1FN	IgG4_G1F	-0.0105265	0.855686
IgG1_G2F	IgG2_G1NS	0.0105122	0.85588
IgG1_G1S	IgG2_G2	-0.0104992	0.856056
IgG1_G0	IgG4_G0FN	-0.0104006	0.857394
IgG1_G2	IgG2_G2FS	-0.0103385	0.858235
IgG2_G0N	IgG4_G1FNS	0.0102914	0.858875
IgG1_G2N	IgG4_G1FN	0.0102019	0.86009
IgG1_G1NS	IgG2_G1N	0.0101701	0.860522
IgG1_G1FS	IgG2_G0	-0.0100999	0.861475
IgG2_G1FN	IgG4_G0FN	0.0100091	0.862707
IgG1_G0FN	IgG2_G2NS	-0.0099617	0.863351
IgG2_G1F	IgG4_G1FS	-0.00991177	0.864029
IgG1_G2F	IgG1_G1FN	-0.00984941	0.864876	4
IgG1_G0FN	IgG4_G1FS	0.00973855	0.866383
IgG1_G1FS	IgG2_G2FNS	0.00964053	0.867715
IgG1_G2F	IgG1_G0	-0.00943666	0.870488	3
IgG1_G1	IgG2_G1S	0.00930579	0.872269
IgG1_G0F	IgG4_G1FNS	0.00928085	0.872608
IgG1_G2F	IgG2_G2FS	0.00914359	0.874477
IgG2_G1F	IgG4_G0F	-0.00912495	0.87473
IgG1_G2N	IgG4_G1F	0.00905314	0.875708
IgG2_G1FN	IgG4_G2FS	-0.00893728	0.877286
IgG1_G1FNS	IgG2_G2N	0.0089116	0.877636
IgG1_G1F	IgG2_G2F	-0.0088816	0.878045
IgG1_G2F	IgG1_G0N	-0.00876936	0.879574	4
IgG1_G1FN	IgG4_G2FNS	0.0087401	0.879973
IgG2_G1F	IgG2_G1NS	-0.00861221	0.881716	5
IgG2_G0FN	IgG4_G1F	-0.00861164	0.881724
IgG1_G2FS	IgG2_G0	-0.00859574	0.881941
IgG2_G0N	IgG2_G2N	-0.00849622	0.883298	2
IgG2_G0F	IgG2_G1	-0.00845653	0.883839	2
IgG1_G1N	IgG4_G1FS	-0.00845183	0.883903
IgG1_G1N	IgG2_G2FS	0.00844941	0.883936
IgG2_G1F	IgG2_G2	-0.00842285	0.884299	4
IgG1_G0F	IgG1_G2F	-0.00841571	0.884396	2
IgG2_G1FN	IgG4_G1F	0.00840693	0.884516
IgG1_G2S	IgG2_G1N	-0.00832964	0.88557
IgG1_G1FNS	IgG2_G2S	0.00821812	0.887092
IgG2_G0FN	IgG2_G2FS	0.00806353	0.889202	4
IgG1_G2FN	IgG2_G2F	-0.00788138	0.891689
IgG1_G0N	IgG2_G1FN	0.00788072	0.891698
IgG1_G1F	IgG2_G2NS	0.0077407	0.893611
IgG2_G0F	IgG2_G1FS	0.00758162	0.895785	2
IgG1_G1F	IgG2_G1N	0.0075239	0.896574
IgG1_G0F	IgG2_G1FNS	0.00750288	0.896861
IgG2_G2N	IgG4_G1FS	-0.00746438	0.897388
IgG1_G0FN	IgG1_G2S	-0.00742051	0.897987	5
IgG1_G2NS	IgG4_G2FNS	-0.00713957	0.90183
IgG1_G2FNS	IgG2_G0F	0.00709687	0.902414
IgG1_G1F	IgG2_G1NS	-0.00704576	0.903113
IgG1_G2N	IgG2_G1	-0.00695536	0.90435
IgG1_G1FNS	IgG1_G0N	0.00695244	0.90439	5
IgG1_G2	IgG4_G1FS	0.00690719	0.90501
IgG1_G2FS	IgG2_G0FN	0.00689578	0.905166
IgG1_G0	IgG2_G2FNS	0.00688275	0.905344
IgG1_G1FN	IgG2_G1FNS	0.00685716	0.905695
IgG1_G0FN	IgG2_G1FNS	0.00683295	0.906026
IgG1_G2FS	IgG4_G0F	0.00682801	0.906094
IgG1_G1S	IgG2_G0FN	-0.00665118	0.908515
IgG2_G2FN	IgG4_G2F	-0.006638	0.908695
IgG2_G1FS	IgG2_G0	-0.00616109	0.91523	3
IgG2_G0F	IgG4_G2FS	0.00614227	0.915488
IgG2_G1F	IgG4_G2F	-0.00611789	0.915822
IgG1_G2N	IgG2_G1FS	-0.00605453	0.91669
IgG2_G0FN	IgG4_G2FN	-0.00601762	0.917196
IgG1_G2FNS	IgG2_G2N	-0.00600641	0.91735
IgG1_G2F	IgG4_G0F	0.00594377	0.918209
IgG4_G2F	IgG4_G2FNS	-0.00591479	0.918606	6
IgG1_G2	IgG4_G2F	-0.00589333	0.918901
IgG1_G1FNS	IgG2_G1	-0.00572842	0.921163
IgG2_G0F	IgG4_G1F	-0.00570524	0.921481
IgG1_G2	IgG2_G1F	-0.00560476	0.922859
IgG4_G0F	IgG4_G2FS	0.00559735	0.922961	3
IgG1_G1FS	IgG2_G0FN	0.0055006	0.924288
IgG1_G1FN	IgG2_G1FS	0.0054688	0.924725
IgG1_G2F	IgG4_G2FNS	0.00514346	0.929191
IgG1_G2	IgG2_G0F	0.00512812	0.929402
IgG1_G0N	IgG2_G2F	0.00509018	0.929922
IgG2_G1FN	IgG2_G0	-0.00505373	0.930423	3
IgG1_G2	IgG2_G1S	-0.0050452	0.93054
IgG1_G2N	IgG2_G0FN	0.00497621	0.931488
IgG1_G2FN	IgG4_G0FN	-0.00493362	0.932073
IgG1_G2	IgG4_G2FNS	-0.00491554	0.932321
IgG2_G2	IgG2_G2NS	-0.0049129	0.932357	6
IgG1_G0FN	IgG2_G1S	-0.00486675	0.932991
IgG1_G1FS	IgG4_G1F	0.00485854	0.933104
IgG2_G1FS	IgG4_G1FN	0.00480777	0.933801
IgG2_G0F	IgG2_G1NS	-0.00476325	0.934413	4
IgG1_G2	IgG2_G1	-0.00475891	0.934473
IgG1_G1S	IgG4_G2FN	0.00461774	0.936412
IgG1_G0	IgG2_G1N	0.00461255	0.936484
IgG1_G2NS	IgG4_G1FN	0.00455068	0.937334
IgG2_G0N	IgG4_G2FN	0.0045146	0.93783
IgG2_G0N	IgG4_G1F	0.00448634	0.938218
IgG1_G1	IgG1_G1NS	0.00439488	0.939475	4
IgG1_G0	IgG4_G2F	0.00424804	0.941494
IgG1_G1FNS	IgG1_G1N	0.00423805	0.941631	6
IgG1_G0F	IgG2_G1NS	-0.00412116	0.943238
IgG1_G1F	IgG1_G1NS	0.00400339	0.944858	5
IgG2_G0	IgG4_G2F	-0.00399588	0.944961
IgG1_G2FN	IgG2_G2FNS	0.00393207	0.945838
IgG1_G0	IgG4_G1FN	0.00360756	0.950302
IgG1_G2FNS	IgG4_G2FNS	0.00354984	0.951096	X
IgG1_G0N	IgG2_G2FN	0.00353578	0.95129
IgG1_G1FNS	IgG1_G0	-0.00349185	0.951894	4
IgG2_G1FN	IgG2_G2	-0.00346916	0.952207	5
IgG1_G1	IgG4_G1FNS	0.0033479	0.953875
IgG1_G1S	IgG2_G2N	-0.00324094	0.955347
IgG1_G1FS	IgG1_G0N	0.00315776	0.956492	4
IgG2_G0FN	IgG4_G1FS	0.00313979	0.95674
IgG2_G1	IgG4_G1FN	-0.00306906	0.957713
IgG1_G1F	IgG2_G0	0.00302235	0.958356
IgG2_G2NS	IgG4_G2FN	0.00298002	0.958939
IgG1_G2N	IgG4_G2F	-0.00295139	0.959333
IgG1_G1NS	IgG2_G1S	-0.00292218	0.959735
IgG2_G2FNS	IgG2_G0N	-0.00288451	0.960254	6
IgG1_G2F	IgG2_G1F	0.00283491	0.960937
IgG1_G1FS	IgG1_G2N	-0.00279761	0.96145	6
IgG1_G2S	IgG2_G1	-0.00276601	0.961885
IgG1_G0FN	IgG4_G1FNS	-0.00276505	0.961899
IgG1_G2	IgG4_G1FN	-0.0027473	0.962143
IgG1_G2F	IgG2_G1N	-0.00268281	0.963031
IgG1_G2S	IgG2_G2	-0.00261974	0.9639
IgG1_G1N	IgG4_G1FNS	-0.00259457	0.964246
IgG1_G1F	IgG2_G2	-0.00257385	0.964531
IgG1_G1NS	IgG2_G2	-0.00254827	0.964884
IgG1_G1N	IgG1_G2NS	0.00248583	0.965744	2
IgG2_G1N	IgG4_G1FS	-0.00245677	0.966144
IgG2_G1FNS	IgG2_G1	0.00244931	0.966247	5
IgG1_G0	IgG2_G2NS	-0.00244017	0.966373
IgG4_G2F	IgG4_G0FN	0.00239772	0.966957	3
IgG2_G2	IgG4_G0F	0.00239143	0.967044
IgG2_G1	IgG4_G0FN	0.00237593	0.967257
IgG1_G0	IgG1_G1NS	-0.00232908	0.967903	3
IgG1_G1S	IgG2_G1F	-0.00224146	0.96911
IgG2_G0	IgG4_G1F	0.00223545	0.969192
IgG1_G0F	IgG1_G2N	-0.00221139	0.969524	4
IgG1_G0F	IgG1_G1N	0.00219907	0.969693	3
IgG2_G2F	IgG4_G2FS	0.00211427	0.970862
IgG1_G0	IgG4_G1F	-0.002098	0.971086
IgG1_G1FNS	IgG2_G1F	-0.00203986	0.971887
IgG2_G2F	IgG2_G1	-0.00196727	0.972887	4
IgG1_G2FN	IgG2_G1	0.0019623	0.972955
IgG1_G2	IgG4_G2FS	0.0019577	0.973018
IgG1_G0FN	IgG2_G2S	-0.00194341	0.973215
IgG1_G2S	IgG2_G0	-0.00191732	0.973575
IgG1_G1	IgG2_G1F	0.00191684	0.973581
IgG1_G2F	IgG2_G0F	0.00188987	0.973953
IgG2_G1FS	IgG2_G2N	0.00188786	0.973981	6
IgG1_G2FN	IgG4_G1F	0.00185692	0.974407
IgG1_G0	IgG2_G2FN	-0.00185392	0.974448
IgG1_G2FNS	IgG1_G2S	-0.00175663	0.975789	8
IgG1_G1N	IgG4_G1F	-0.00165885	0.977136
IgG2_G1FN	IgG2_G0N	-0.00164201	0.977368	4
IgG2_G2FS	IgG2_G2	0.00160822	0.977834	6
IgG1_G2N	IgG2_G2FS	0.00159774	0.977978
IgG1_G2F	IgG2_G1FNS	-0.00151226	0.979156
IgG1_G2S	IgG2_G1FNS	0.00148623	0.979515
IgG1_G1N	IgG2_G2NS	-0.00138394	0.980924
IgG2_G2FN	IgG4_G1FN	0.00136853	0.981137
IgG1_G0	IgG1_G2	-0.00136713	0.981156	2
IgG1_G2NS	IgG2_G1FS	-0.00126741	0.98253
IgG2_G0N	IgG4_G2FNS	0.00122955	0.983052
IgG1_G2NS	IgG4_G0FN	-0.0012228	0.983145
IgG2_G0FN	IgG2_G1N	-0.00112616	0.984477	4
IgG1_G1	IgG2_G2F	0.00109547	0.9849
IgG1_G0FN	IgG1_G2FS	-0.00106636	0.985301	4
IgG1_G1NS	IgG4_G1F	0.000829409	0.988567
IgG1_G2F	IgG2_G2NS	-0.00078534	0.989175
IgG1_G2S	IgG1_G2NS	0.000763576	0.989475	7
IgG1_G1S	IgG4_G1FNS	0.000739566	0.989805
IgG2_G1F	IgG4_G2FNS	0.000535742	0.992615
IgG2_G1S	IgG4_G1FN	0.000532862	0.992655
IgG1_G2NS	IgG4_G2FS	-0.000456091	0.993713
IgG1_G2FS	IgG2_G0F	-0.000425059	0.994141
IgG2_G2FS	IgG4_G0F	0.000157029	0.997835
IgG2_G2NS	IgG4_G1FS	-0.00015165	0.99791
IgG1_G2S	IgG4_G0FN	0.000136981	0.998112
IgG1_G2F	IgG2_G2FN	-0.000112595	0.998448
IgG1_G2S	IgG2_G1FS	-6.62885e-05	0.999086

## Sheet: Vis_Cor
Glycan1	Glycan2	Pearson correlation coefficient	Pvalue	Pathway distance		FDR threshold (0.01)
IgG1_G0	IgG1_G0N	0.92409	2.93622e-166	1		0.00663469
IgG2_G0	IgG2_G0N	0.896034	1.16929e-140	1
IgG1_G1	IgG1_G1N	0.876108	1.38018e-126	3
IgG2_G1	IgG2_G2	0.849534	3.30416e-111	1
IgG1_G0F	IgG2_G0F	0.845303	4.92414e-109	X
IgG1_G0F	IgG1_G0FN	0.843714	3.10337e-108	1
IgG2_G0F	IgG2_G0FN	0.837971	2.03381e-105	1
IgG1_G0FN	IgG1_G2S	-0.825971	7.12145e-100	5
IgG1_G2F	IgG1_G2FS	0.824343	3.73443e-99	1
IgG1_G2F	IgG2_G2F	0.823399	9.6765e-99	X
IgG1_G0FN	IgG2_G0FN	0.817938	2.14505e-96	X
IgG1_G2	IgG1_G2S	0.814217	7.67592e-95	1
IgG2_G1	IgG2_G1N	0.807934	2.69682e-92	3
IgG2_G0	IgG2_G1	0.807443	4.22511e-92	1
IgG2_G0FN	IgG2_G2S	-0.800958	1.41056e-89	5
IgG1_G2FS	IgG2_G2FS	0.786424	3.02112e-84	X
IgG1_G1	IgG1_G2	0.778727	1.37227e-81	1
IgG1_G2FN	IgG2_G2FN	0.778714	1.38623e-81	X
IgG1_G0N	IgG2_G0N	0.776507	7.65307e-81	X
IgG1_G1F	IgG1_G1FS	0.77602	1.11338e-80	1
IgG1_G2FS	IgG1_G0N	-0.77163	3.12048e-79	5
IgG2_G0N	IgG2_G1N	0.767689	5.84057e-78	1
IgG1_G0	IgG2_G0	0.755303	4.03938e-74	X
IgG4_G0FN	IgG4_G2FS	-0.748816	3.36444e-72	4
IgG1_G0F	IgG4_G0F	0.745208	3.71271e-71	X
IgG1_G2	IgG1_G2N	0.743757	9.64569e-71	5
IgG1_G0F	IgG1_G2S	-0.742566	2.10039e-70	4
IgG4_G0F	IgG4_G0FN	0.740167	9.94735e-70	1
IgG1_G0FN	IgG2_G0F	0.73719	6.69226e-69
IgG1_G2FNS	IgG2_G2FNS	0.735802	1.61324e-68	X
IgG1_G0	IgG1_G1	0.735639	1.78848e-68	1
IgG1_G0N	IgG2_G0	0.73461	3.42051e-68
IgG1_G2F	IgG1_G0N	-0.728668	1.36241e-66	4
IgG1_G2S	IgG2_G2S	0.727655	2.52826e-66	X
IgG1_G2FS	IgG4_G2FS	0.727271	3.19464e-66	X
IgG1_G2S	IgG2_G0FN	-0.724307	1.91471e-65
IgG1_G1FS	IgG2_G1FS	0.724098	2.16958e-65	X
IgG2_G0F	IgG4_G0F	0.723823	2.55825e-65	X
IgG4_G2F	IgG4_G2FS	0.71839	6.37299e-64	1
IgG2_G1	IgG2_G0N	0.717937	8.30234e-64	2
IgG1_G2FS	IgG1_G0	-0.716687	1.7189e-63	4
IgG1_G0	IgG2_G0N	0.714741	5.29502e-63
IgG2_G0F	IgG2_G2S	-0.712771	1.63743e-62	4
IgG1_G2N	IgG1_G2S	0.712003	2.53743e-62	6
IgG2_G2FS	IgG2_G2S	0.710746	5.1764e-62	7
IgG1_G0N	IgG1_G1N	0.710682	5.36866e-62	1
IgG1_G0FN	IgG2_G2S	-0.710388	6.33797e-62
IgG2_G2F	IgG2_G2FS	0.708395	1.94517e-61	1
IgG4_G0F	IgG4_G2FN	-0.708215	2.15122e-61	3
IgG1_G2FN	IgG1_G2FNS	0.708185	2.1874e-61	1
IgG1_G0F	IgG1_G1FS	0.706554	5.43322e-61	2
IgG2_G2FS	IgG2_G0N	-0.704517	1.67799e-60	5
IgG1_G2F	IgG4_G2F	0.703891	2.36854e-60	X
IgG2_G2	IgG2_G1N	0.703839	2.4362e-60	4
IgG1_G1FNS	IgG1_G2	-0.703004	3.85214e-60	6
IgG1_G2FS	IgG2_G0N	-0.699912	2.0725e-59
IgG1_G0F	IgG1_G1F	0.696736	1.1411e-58	1
IgG1_G2FN	IgG1_G0	-0.694638	3.47808e-58	4
IgG1_G1F	IgG2_G1F	0.693346	6.87475e-58	X
IgG2_G2FS	IgG4_G2FS	0.6892	5.98216e-57	X
IgG2_G0	IgG2_G1N	0.688369	9.18751e-57	2
IgG2_G2F	IgG4_G2F	0.685451	4.09884e-56	X
IgG2_G0F	IgG2_G1F	0.683937	8.84649e-56	1
IgG1_G0F	IgG2_G0FN	0.671325	4.49002e-53
IgG1_G2S	IgG2_G0F	-0.668413	1.81214e-52
IgG2_G0FN	IgG4_G2FS	-0.667486	2.81565e-52
IgG2_G0F	IgG2_G2FN	-0.667306	3.06593e-52	3
IgG1_G0	IgG1_G1N	0.66422	1.31381e-51	2
IgG1_G2	IgG1_G1N	0.663854	1.55922e-51	4
IgG2_G2S	IgG4_G2FS	0.659331	1.27096e-50
IgG1_G0F	IgG1_G2N	-0.659143	1.38561e-50	4
IgG1_G2FNS	IgG1_G0	-0.658109	2.2262e-50	5
IgG4_G2F	IgG4_G0FN	-0.6537	1.64717e-49	3
IgG1_G1FS	IgG1_G2N	-0.653123	2.13523e-49	6
IgG1_G2FS	IgG2_G2F	0.65174	3.96734e-49
IgG1_G1FS	IgG1_G2	-0.648858	1.42768e-48	5
IgG1_G1FNS	IgG2_G1FNS	0.647606	2.48037e-48	X
IgG1_G2F	IgG1_G2FN	0.644996	7.77368e-48	5
IgG1_G1	IgG2_G1	0.643287	1.6323e-47	X
IgG1_G0FN	IgG4_G2FS	-0.641023	4.33079e-47
IgG1_G1FS	IgG4_G1FS	0.638188	1.45322e-46	X
IgG2_G1FS	IgG4_G1FS	0.637228	2.18282e-46	X
IgG1_G2F	IgG1_G0	-0.636557	2.89851e-46	3
IgG1_G1	IgG1_G0N	0.635701	4.15856e-46	2
IgG1_G0FN	IgG4_G0FN	0.633926	8.75557e-46	X
IgG1_G0F	IgG2_G2S	-0.633918	8.78446e-46
IgG1_G0FN	IgG1_G2	-0.631882	2.05098e-45	4
IgG1_G1FN	IgG1_G2S	-0.629364	5.80381e-45	6
IgG2_G0FN	IgG4_G0FN	0.629316	5.92005e-45	X
IgG1_G0F	IgG4_G2FN	-0.628946	6.89034e-45
IgG1_G1N	IgG2_G0N	0.627836	1.08578e-44
IgG1_G2F	IgG2_G0N	-0.625422	2.90031e-44
IgG1_G2F	IgG4_G2FS	0.624996	3.44673e-44
IgG2_G2FN	IgG2_G2FNS	0.62433	4.51086e-44	1
IgG1_G2S	IgG4_G2FS	0.62376	5.67737e-44
IgG2_G1F	IgG2_G1FS	0.622805	8.33654e-44	1
IgG2_G1FNS	IgG2_G2	-0.622068	1.12e-43	6
IgG1_G2FN	IgG1_G0N	-0.620087	2.46898e-43	5
IgG1_G2F	IgG2_G2FS	0.618438	4.74628e-43
IgG1_G2FS	IgG2_G2S	0.615973	1.25192e-42
IgG1_G1N	IgG2_G1	0.615932	1.27207e-42
IgG1_G1F	IgG4_G1F	0.615819	1.32935e-42	X
IgG1_G2FS	IgG2_G0FN	-0.614522	2.20614e-42
IgG1_G2FN	IgG4_G0F	-0.612713	4.4551e-42
IgG2_G2F	IgG2_G0N	-0.612645	4.57455e-42	4
IgG1_G1FN	IgG1_G1FNS	0.611706	6.57501e-42	1
IgG1_G1	IgG2_G0	0.611558	6.96085e-42
IgG1_G0F	IgG2_G2FN	-0.611014	8.58358e-42
IgG1_G1FNS	IgG1_G1	-0.609141	1.76012e-41	5
IgG1_G2FS	IgG2_G0	-0.607576	3.19622e-41
IgG2_G1F	IgG4_G1F	0.606931	4.08286e-41	X
IgG1_G2FN	IgG2_G0F	-0.605803	6.25945e-41
IgG1_G1N	IgG2_G0	0.605175	7.93122e-41
IgG1_G2F	IgG2_G0FN	-0.603966	1.24991e-40
IgG1_G1FS	IgG4_G2FN	-0.603912	1.27536e-40
IgG1_G2FS	IgG4_G0FN	-0.603195	1.66874e-40
IgG2_G2FN	IgG4_G0F	-0.601073	3.68107e-40
IgG4_G1F	IgG4_G1FS	0.600871	3.96743e-40	1
IgG2_G2FN	IgG4_G2FN	0.600297	4.90878e-40	X
IgG2_G0FN	IgG2_G2FS	-0.599477	6.64754e-40	4
IgG1_G0FN	IgG4_G0F	0.598318	1.01915e-39
IgG1_G0N	IgG2_G2FS	-0.597084	1.6031e-39
IgG2_G0F	IgG4_G2FN	-0.596484	1.99687e-39
IgG1_G0F	IgG1_G2	-0.592971	7.15701e-39	3
IgG1_G0F	IgG2_G1F	0.59202	1.0081e-38
IgG1_G0FN	IgG1_G1FN	0.59154	1.19802e-38	1
IgG1_G1FS	IgG2_G0F	0.590929	1.49188e-38
IgG2_G2FS	IgG2_G0	-0.588165	3.99948e-38	4
IgG1_G0FN	IgG1_G2N	-0.584498	1.45834e-37	5
IgG2_G2S	IgG4_G0FN	-0.581133	4.71368e-37
IgG2_G2F	IgG2_G2FN	0.579745	7.6158e-37	5
IgG1_G2FN	IgG4_G2FN	0.578199	1.29598e-36	X
IgG1_G1F	IgG1_G1N	-0.577694	1.54107e-36	4
IgG1_G2	IgG2_G2	0.57688	2.03569e-36	X
IgG1_G0FN	IgG1_G2FS	-0.576812	2.08325e-36	4
IgG2_G1FN	IgG4_G1FN	0.575674	3.0708e-36	X
IgG4_G0F	IgG4_G2FS	-0.573827	5.74308e-36	3
IgG1_G1FN	IgG2_G1FN	0.57365	6.09757e-36	X
IgG1_G1FS	IgG1_G1FNS	0.573631	6.13645e-36	5
IgG1_G0	IgG2_G2FS	-0.573169	7.1723e-36
IgG2_G2FS	IgG4_G0FN	-0.570486	1.76483e-35
IgG1_G2F	IgG4_G0FN	-0.569813	2.2094e-35
IgG1_G2	IgG2_G1FNS	-0.568994	2.9018e-35
IgG4_G2FN	IgG4_G1FS	-0.567977	4.06701e-35	5
IgG2_G0FN	IgG4_G2F	-0.5679	4.17133e-35
IgG1_G2N	IgG2_G1FS	-0.56762	4.57611e-35
IgG2_G2F	IgG4_G2FS	0.567221	5.22246e-35
IgG2_G2F	IgG2_G0FN	-0.566308	7.05821e-35	3
IgG1_G1N	IgG1_G2N	0.566095	7.57047e-35	1
IgG2_G2FS	IgG2_G2FNS	0.566041	7.70587e-35	7
IgG1_G2FN	IgG2_G2FNS	0.561472	3.42505e-34
IgG2_G2FN	IgG4_G1FS	-0.560208	5.15527e-34
IgG2_G2F	IgG2_G2S	0.559802	5.87523e-34	6
IgG1_G2S	IgG4_G0F	-0.559134	7.2849e-34
IgG1_G1F	IgG1_G2N	-0.556491	1.69693e-33	5
IgG1_G2N	IgG2_G0F	-0.555689	2.19021e-33
IgG1_G1FNS	IgG1_G2FNS	0.554889	2.82372e-33	3
IgG2_G2FS	IgG2_G1N	-0.553795	3.9902e-33	6
IgG2_G2FS	IgG4_G1FN	-0.552704	5.62797e-33
IgG2_G1FNS	IgG4_G2F	-0.552333	6.3244e-33
IgG1_G0N	IgG2_G2F	-0.551045	9.46846e-33
IgG1_G2S	IgG4_G0FN	-0.550983	9.65625e-33
IgG1_G0FN	IgG4_G2F	-0.550853	1.00549e-32
IgG1_G1FS	IgG2_G2FN	-0.550275	1.20456e-32
IgG1_G0	IgG2_G2FNS	-0.550127	1.26151e-32
IgG2_G0FN	IgG4_G0F	0.548868	1.86649e-32
IgG4_G0F	IgG4_G1F	0.547329	3.00619e-32	1
IgG1_G1FN	IgG1_G2	-0.546914	3.41701e-32	5
IgG2_G2S	IgG4_G0F	-0.541617	1.72554e-31
IgG1_G2F	IgG2_G0	-0.540704	2.27493e-31
IgG2_G2FNS	IgG2_G0	-0.54048	2.43365e-31	5
IgG1_G1N	IgG2_G1N	0.53778	5.47963e-31	X
IgG1_G2FS	IgG1_G2S	0.537696	5.61893e-31	7
IgG1_G0F	IgG1_G2FN	-0.537389	6.15888e-31	3
IgG2_G1FS	IgG2_G1S	0.536384	8.3119e-31	5
IgG1_G2FN	IgG1_G2FS	0.533021	2.24974e-30	6
IgG1_G2FNS	IgG1_G0N	-0.533015	2.25346e-30	6
IgG1_G1FS	IgG1_G2S	-0.531657	3.35815e-30	6
IgG2_G1FS	IgG4_G2FN	-0.530699	4.44504e-30
IgG2_G0FN	IgG2_G1FNS	0.529243	6.79475e-30	2
IgG2_G0FN	IgG2_G1FN	0.528324	8.87317e-30	1
IgG2_G1FNS	IgG2_G1	-0.528052	9.60137e-30	5
IgG4_G1FN	IgG4_G2FS	-0.527009	1.2982e-29	5
IgG1_G1	IgG2_G0N	0.526992	1.30455e-29
IgG1_G1FS	IgG2_G1F	0.526921	1.33155e-29
IgG2_G1FS	IgG2_G1FNS	0.52578	1.84925e-29	5
IgG2_G2	IgG2_G2N	0.524454	2.70487e-29	5
IgG1_G2	IgG2_G0FN	-0.522386	4.87857e-29
IgG2_G0F	IgG4_G2FS	-0.521753	5.84037e-29
IgG2_G0F	IgG4_G0FN	0.521589	6.11719e-29
IgG1_G1FS	IgG1_G1N	-0.52101	7.20794e-29	5
IgG1_G2F	IgG2_G2S	0.520341	8.70944e-29
IgG1_G2FNS	IgG1_G1	-0.516938	2.2635e-28	6
IgG1_G2S	IgG4_G2F	0.516545	2.52597e-28
IgG1_G0	IgG2_G2FN	-0.516135	2.83196e-28
IgG1_G2	IgG2_G0F	-0.514993	3.88934e-28
IgG2_G0F	IgG2_G1FS	0.513375	6.08461e-28	2
IgG1_G2F	IgG1_G0FN	-0.512288	8.20826e-28	3
IgG1_G1F	IgG2_G1FS	0.511018	1.16267e-27
IgG1_G0FN	IgG2_G2F	-0.509389	1.8141e-27
IgG1_G2N	IgG2_G2	0.506687	3.77284e-27
IgG2_G0F	IgG2_G2N	-0.506401	4.07629e-27	4
IgG1_G1F	IgG1_G2	-0.506176	4.33106e-27	4
IgG1_G2FS	IgG1_G1N	-0.50571	4.9095e-27	6
IgG1_G0FN	IgG2_G2FS	-0.505319	5.4537e-27
IgG1_G0F	IgG4_G2FS	-0.504924	6.06286e-27
IgG1_G2F	IgG2_G2FN	0.503397	9.12366e-27
IgG2_G2F	IgG4_G0FN	-0.502491	1.16161e-26
IgG1_G2S	IgG2_G1FNS	-0.501364	1.56699e-26
IgG1_G2FS	IgG1_G2FNS	0.501096	1.6822e-26	7
IgG1_G1FNS	IgG4_G2F	-0.500969	1.74002e-26
IgG1_G1F	IgG2_G0F	0.500856	1.7926e-26
IgG1_G0F	IgG4_G1F	0.500536	1.95097e-26
IgG2_G1FS	IgG2_G2	-0.500193	2.13613e-26	5
IgG1_G2	IgG2_G1	0.50016	2.15512e-26
IgG1_G0F	IgG4_G0FN	0.500039	2.22507e-26
IgG1_G2FN	IgG2_G2F	0.497737	4.07669e-26
IgG1_G2FN	IgG2_G0	-0.492687	1.51404e-25
IgG2_G0F	IgG2_G2FNS	-0.49239	1.63444e-25	4
IgG1_G0N	IgG2_G1N	0.491472	2.06919e-25
IgG1_G0F	IgG2_G1FS	0.490218	2.85278e-25
IgG2_G0FN	IgG2_G2N	-0.487984	5.03907e-25	5
IgG1_G1FNS	IgG1_G2S	-0.485577	9.25904e-25	7
IgG2_G2F	IgG2_G0	-0.485329	9.85596e-25	3
IgG2_G2FNS	IgG4_G1F	-0.484708	1.15194e-24
IgG1_G1S	IgG2_G1S	0.483968	1.38666e-24	X
IgG2_G2FNS	IgG2_G0N	-0.483094	1.72556e-24	6
IgG1_G2N	IgG2_G1FNS	-0.482265	2.12195e-24
IgG2_G1F	IgG4_G0F	0.482025	2.25224e-24
IgG1_G1FS	IgG2_G1FNS	0.481953	2.29307e-24
IgG2_G2S	IgG4_G2F	0.481831	2.36362e-24
IgG1_G2FS	IgG4_G0F	-0.480618	3.19413e-24
IgG1_G2FNS	IgG2_G0	-0.480504	3.28505e-24
IgG1_G2FS	IgG4_G2F	0.480209	3.53417e-24
IgG1_G1	IgG1_G2N	0.479256	4.47223e-24	4
IgG2_G0N	IgG4_G2FS	-0.476722	8.3316e-24
IgG1_G2FS	IgG4_G1FN	-0.475139	1.22549e-23
IgG1_G0	IgG2_G2F	-0.475078	1.24388e-23
IgG1_G0	IgG2_G1	0.474844	1.31673e-23
IgG1_G2S	IgG2_G2F	0.474573	1.40629e-23
IgG1_G2FS	IgG2_G1N	-0.474461	1.44503e-23
IgG2_G1FN	IgG4_G2FS	-0.472118	2.5461e-23
IgG1_G2	IgG2_G1FS	-0.471982	2.63087e-23
IgG2_G1FS	IgG2_G1	-0.471821	2.73501e-23	4
IgG1_G0FN	IgG1_G1FS	0.470154	4.07969e-23	3
IgG2_G1FN	IgG2_G2S	-0.469898	4.33742e-23	6
IgG1_G2FNS	IgG2_G2FN	0.469421	4.8611e-23
IgG4_G1FN	IgG4_G1FS	-0.468664	5.82173e-23	4
IgG1_G2N	IgG4_G2FN	0.468664	5.82182e-23
IgG2_G1F	IgG4_G2FN	-0.467915	6.9579e-23
IgG4_G0FN	IgG4_G1FN	0.467625	7.45408e-23	1
IgG1_G0	IgG4_G0F	0.466916	8.81665e-23
IgG1_G0FN	IgG4_G2FN	-0.463492	1.97444e-22
IgG1_G1F	IgG1_G2S	-0.463044	2.19239e-22	5
IgG1_G0N	IgG4_G2FS	-0.463021	2.20454e-22
IgG1_G2FNS	IgG4_G0F	-0.462867	2.28509e-22
IgG1_G2FS	IgG2_G0F	-0.462851	2.29376e-22
IgG1_G0FN	IgG2_G1FNS	0.462233	2.64975e-22
IgG4_G0F	IgG4_G2F	-0.4612	3.36943e-22	2
IgG1_G2S	IgG2_G2FS	0.461143	3.41483e-22
IgG1_G2N	IgG2_G0FN	-0.460173	4.27616e-22
IgG1_G0N	IgG2_G2FNS	-0.459958	4.49363e-22
IgG4_G2F	IgG4_G2FN	0.459345	5.17778e-22	5
IgG1_G1	IgG2_G2	0.45878	5.89972e-22
IgG2_G1S	IgG4_G1FS	0.458698	6.01107e-22
IgG4_G1F	IgG4_G2FN	-0.457803	7.38569e-22	4
IgG2_G2FNS	IgG4_G0F	-0.457468	7.97752e-22
IgG4_G0F	IgG4_G1FS	0.456067	1.09937e-21	2
IgG2_G0F	IgG4_G1F	0.455423	1.27354e-21
IgG1_G1FS	IgG4_G0F	0.454367	1.61921e-21
IgG2_G1NS	IgG2_G2NS	0.454297	1.64537e-21	3
IgG1_G0FN	IgG2_G2FN	-0.454285	1.64992e-21
IgG1_G0N	IgG2_G2FN	-0.453958	1.77702e-21
IgG2_G2FN	IgG4_G1F	-0.453152	2.13306e-21
IgG1_G2FN	IgG4_G1FS	-0.452811	2.30383e-21
IgG1_G0N	IgG2_G1	0.452146	2.67694e-21
IgG1_G0N	IgG2_G0FN	0.452068	2.72436e-21
IgG1_G2	IgG2_G2S	0.451019	3.44985e-21
IgG2_G2F	IgG2_G1N	-0.450338	4.0202e-21	5
IgG1_G2F	IgG4_G0F	-0.450079	4.26047e-21
IgG1_G1F	IgG4_G1FS	0.450056	4.28237e-21
IgG1_G2S	IgG4_G2FN	0.449648	4.69197e-21
IgG1_G2N	IgG4_G0F	-0.44848	6.08855e-21
IgG1_G2F	IgG1_G2S	0.447776	7.12146e-21	6
IgG1_G0FN	IgG1_G1FNS	0.446624	9.19675e-21	2
IgG2_G1FS	IgG2_G1N	-0.446068	1.04009e-20	5
IgG2_G0FN	IgG2_G0N	0.445848	1.09173e-20	3
IgG2_G0F	IgG2_G2FS	-0.445578	1.15894e-20	3
IgG1_G2FNS	IgG4_G1F	-0.445268	1.24087e-20
IgG2_G0N	IgG4_G0FN	0.443663	1.76589e-20
IgG1_G2FN	IgG1_G1S	-0.443263	1.92782e-20	6
IgG1_G1FNS	IgG1_G2N	-0.442306	2.3762e-20	7
IgG1_G0F	IgG4_G1FS	0.441896	2.59905e-20
IgG1_G0N	IgG2_G2S	-0.441594	2.77562e-20
IgG2_G1FN	IgG2_G2FN	0.441526	2.8168e-20	1
IgG1_G1FN	IgG1_G1	-0.441294	2.96262e-20	4
IgG4_G1F	IgG4_G2FNS	-0.440833	3.27488e-20	5
IgG1_G1	IgG2_G1N	0.44055	3.48265e-20
IgG1_G2FN	IgG2_G0FN	-0.439459	4.41181e-20
IgG1_G0	IgG4_G2FS	-0.43875	5.14143e-20
IgG1_G2N	IgG2_G2N	0.438233	5.74773e-20	X
IgG1_G2F	IgG2_G0F	-0.437133	7.28092e-20
IgG1_G0N	IgG4_G0FN	0.436708	7.97569e-20
IgG1_G1F	IgG4_G2FN	-0.434574	1.25806e-19
IgG2_G0	IgG2_G2	0.434364	1.31544e-19	2
IgG1_G2	IgG4_G2F	0.434253	1.34688e-19
IgG1_G0	IgG2_G1N	0.433927	1.44364e-19
IgG1_G2FS	IgG2_G2FNS	0.433508	1.5777e-19
IgG2_G2N	IgG4_G2FN	0.433191	1.68747e-19
IgG1_G0	IgG4_G0FN	0.433157	1.69961e-19
IgG2_G1FS	IgG2_G2N	-0.431522	2.40076e-19	6
IgG1_G1FN	IgG2_G2S	-0.431021	2.6674e-19
IgG1_G1FS	IgG1_G1S	0.430826	2.77938e-19	5
IgG2_G2FN	IgG2_G1FS	-0.430659	2.87832e-19	5
IgG2_G1FNS	IgG2_G2S	-0.429723	3.50301e-19	7
IgG2_G0N	IgG2_G2S	-0.429493	3.67526e-19	4
IgG1_G2N	IgG2_G1F	-0.429404	3.74462e-19
IgG1_G2N	IgG4_G1FS	-0.429108	3.98381e-19
IgG1_G1FNS	IgG2_G2	-0.428812	4.23752e-19
IgG2_G2FN	IgG2_G0	-0.428621	4.4105e-19	4
IgG1_G0	IgG2_G2S	-0.428459	4.56165e-19
IgG2_G2FNS	IgG2_G1	-0.426463	6.90643e-19	6
IgG2_G2F	IgG2_G1FNS	-0.425623	8.2172e-19	5
IgG1_G1FN	IgG2_G0FN	0.425358	8.67974e-19
IgG2_G1S	IgG4_G1FN	-0.424114	1.12139e-18
IgG1_G1FN	IgG1_G2FNS	0.422809	1.46557e-18	2
IgG1_G2S	IgG2_G2	0.422282	1.6323e-18
IgG1_G2F	IgG1_G1N	-0.421806	1.7989e-18	5
IgG1_G1FS	IgG4_G1F	0.421755	1.81756e-18
IgG1_G2N	IgG2_G1	0.420489	2.35177e-18
IgG2_G0FN	IgG2_G2FN	-0.419731	2.74268e-18	2
IgG1_G2FN	IgG2_G0N	-0.419082	3.12763e-18
IgG2_G0F	IgG2_G1FNS	0.418552	3.48068e-18	3
IgG2_G2N	IgG2_G2S	0.417423	4.3696e-18	6
IgG2_G2FN	IgG2_G2S	0.416255	5.52252e-18	7
IgG2_G0F	IgG4_G2F	-0.415592	6.30574e-18
IgG2_G2FS	IgG4_G0F	-0.413783	9.04078e-18
IgG2_G1F	IgG2_G1S	0.413466	9.62832e-18	4
IgG1_G2S	IgG2_G2FN	0.413303	9.94499e-18
IgG1_G2FNS	IgG2_G0F	-0.413265	1.00196e-17
IgG2_G0N	IgG4_G1FN	0.413157	1.02367e-17
IgG2_G2S	IgG4_G2FN	0.413022	1.05144e-17
IgG1_G0F	IgG2_G2FNS	-0.412994	1.05723e-17
IgG2_G2FS	IgG2_G1S	0.412852	1.08726e-17	6
IgG1_G1N	IgG2_G1FS	-0.412051	1.27388e-17
IgG4_G0FN	IgG4_G2FN	-0.411844	1.32706e-17	2
IgG1_G1FNS	IgG2_G1FS	0.411502	1.41967e-17
IgG1_G0	IgG2_G0F	0.410422	1.75562e-17
IgG1_G2N	IgG2_G2FN	0.409483	2.11035e-17
IgG1_G2	IgG4_G2FN	0.406655	3.66117e-17
IgG2_G2N	IgG4_G0F	-0.406294	3.92633e-17
IgG1_G0	IgG2_G0FN	0.406263	3.95017e-17
IgG1_G2FNS	IgG2_G2FS	0.405974	4.1774e-17
IgG1_G1N	IgG2_G2FS	-0.405667	4.4322e-17
IgG1_G2FS	IgG2_G2FN	0.405115	4.93083e-17
IgG1_G1FS	IgG1_G1	-0.404354	5.70982e-17	4
IgG1_G1	IgG1_G2S	0.403863	6.27388e-17	2
IgG1_G2FN	IgG1_G1FS	-0.403792	6.3606e-17	5
IgG2_G0FN	IgG4_G2FN	-0.403107	7.25331e-17
IgG1_G1N	IgG2_G2	0.40308	7.2908e-17
IgG1_G1FS	IgG2_G1S	0.40088	1.10953e-16
IgG1_G1	IgG2_G1FNS	-0.40048	1.19713e-16
IgG1_G1FNS	IgG1_G1N	-0.399878	1.34205e-16	6
IgG2_G2FN	IgG2_G0N	-0.396842	2.37873e-16	5
IgG1_G1FN	IgG4_G2FS	-0.395738	2.92453e-16
IgG2_G2	IgG2_G1S	-0.395608	2.99654e-16	2
IgG1_G1FN	IgG2_G1FNS	0.393723	4.25613e-16
IgG2_G0F	IgG2_G2F	-0.393475	4.45632e-16	2
IgG1_G0F	IgG4_G2F	-0.393051	4.82081e-16
IgG1_G2N	IgG2_G2S	0.391158	6.83625e-16
IgG1_G2S	IgG2_G1FN	-0.390987	7.05581e-16
IgG1_G0F	IgG1_G2FS	-0.390611	7.56031e-16	3
IgG2_G2FS	IgG2_G1	-0.390509	7.7029e-16	5
IgG2_G1FS	IgG4_G1FN	-0.389818	8.74277e-16
IgG1_G1	IgG2_G2FNS	-0.389806	8.76329e-16
IgG1_G2FN	IgG4_G0FN	-0.388916	1.03108e-15
IgG1_G1FN	IgG1_G2FN	0.38835	1.14333e-15	1
IgG1_G1FNS	IgG2_G0FN	0.387582	1.3147e-15
IgG2_G2FN	IgG2_G2FS	0.387236	1.40012e-15	6
IgG1_G2F	IgG2_G1N	-0.387099	1.43515e-15
IgG2_G2F	IgG4_G0F	-0.386528	1.59164e-15
IgG1_G2FN	IgG2_G2FS	0.386461	1.61122e-15
IgG1_G2FN	IgG2_G2S	0.385533	1.90548e-15
IgG1_G0F	IgG2_G2N	-0.385263	2.00056e-15
IgG1_G1FS	IgG2_G0FN	0.385167	2.03564e-15
IgG1_G2FN	IgG4_G1F	-0.383964	2.52739e-15
IgG1_G2	IgG4_G0F	-0.383913	2.55036e-15
IgG1_G2FNS	IgG2_G0N	-0.383908	2.55271e-15
IgG1_G2FS	IgG1_G1	-0.383483	2.75507e-15	5
IgG1_G0F	IgG2_G1FNS	0.382253	3.43286e-15
IgG1_G2S	IgG2_G1F	-0.382213	3.45743e-15
IgG1_G0N	IgG4_G0F	0.382196	3.46779e-15
IgG1_G1F	IgG4_G0F	0.381405	3.99254e-15
IgG2_G2	IgG2_G0N	0.381253	4.10254e-15	3
IgG1_G1FN	IgG4_G1FN	0.380999	4.29217e-15	X
IgG1_G1F	IgG1_G0FN	0.380176	4.96638e-15	2
IgG2_G1FN	IgG2_G1FNS	0.380149	4.99025e-15	1
IgG1_G1F	IgG1_G1	-0.379654	5.44757e-15	3
IgG2_G0F	IgG4_G1FS	0.378896	6.228e-15
IgG1_G0FN	IgG1_G0N	0.378225	7.00955e-15	3
IgG2_G1FNS	IgG2_G2FNS	0.377772	7.59128e-15	3
IgG2_G2FS	IgG4_G2F	0.377659	7.74383e-15
IgG1_G0FN	IgG2_G2N	-0.377586	7.84322e-15
IgG1_G1FNS	IgG2_G1	-0.376792	9.01448e-15
IgG2_G1F	IgG2_G2N	-0.376614	9.30065e-15	5
IgG2_G1F	IgG2_G2	-0.376079	1.02129e-14	4
IgG2_G2S	IgG4_G1FN	-0.376052	1.02612e-14
IgG1_G2S	IgG2_G2N	0.374332	1.38451e-14
IgG1_G1FN	IgG1_G2N	-0.37205	2.05461e-14	6
IgG1_G1FS	IgG2_G2S	-0.370801	2.54693e-14
IgG2_G1F	IgG4_G1FS	0.370476	2.69295e-14
IgG1_G0F	IgG1_G2FNS	-0.369615	3.12045e-14	4
IgG2_G2FNS	IgG2_G2S	0.369543	3.1586e-14	8
IgG1_G1FNS	IgG2_G2F	-0.369449	3.21003e-14
IgG2_G0	IgG4_G2FS	-0.368937	3.50316e-14
IgG1_G2	IgG2_G1F	-0.368219	3.95813e-14
IgG1_G2FN	IgG4_G2F	0.367691	4.3296e-14
IgG1_G2F	IgG2_G1FNS	-0.366667	5.1498e-14
IgG1_G0FN	IgG1_G2FN	-0.366143	5.62702e-14	2
IgG1_G1FS	IgG2_G2	-0.3651	6.70787e-14
IgG2_G0FN	IgG4_G1FN	0.363657	8.54506e-14
IgG4_G1F	IgG4_G1FNS	-0.363224	9.18692e-14	4
IgG4_G2FN	IgG4_G2FS	0.363045	9.46564e-14	6
IgG2_G1N	IgG2_G1S	-0.362162	1.0968e-13	4
IgG2_G1F	IgG2_G2FNS	-0.361898	1.14605e-13	5
IgG2_G0	IgG4_G0FN	0.36188	1.14936e-13
IgG1_G0FN	IgG2_G0N	0.360392	1.47118e-13
IgG4_G2F	IgG4_G1FNS	-0.359672	1.65709e-13	5
IgG1_G0N	IgG2_G0F	0.359112	1.81738e-13
IgG1_G2N	IgG1_G2NS	0.359065	1.83152e-13	1
IgG2_G2FNS	IgG2_G1N	-0.358166	2.12339e-13	7
IgG2_G1F	IgG2_G2S	-0.357691	2.29531e-13	5
IgG2_G1F	IgG2_G0FN	0.35748	2.37597e-13	2
IgG4_G1FS	IgG4_G2FNS	-0.354833	3.65807e-13	6
IgG1_G2FN	IgG4_G2FS	0.354775	3.69258e-13
IgG1_G2F	IgG4_G2FN	0.354096	4.12228e-13
IgG1_G0F	IgG2_G2FS	-0.353667	4.41849e-13
IgG1_G2FNS	IgG2_G1F	-0.352366	5.44897e-13
IgG2_G1F	IgG2_G1N	-0.351396	6.36756e-13	4
IgG1_G0	IgG4_G2FN	-0.351286	6.48034e-13
IgG1_G1F	IgG2_G2FN	-0.34848	1.01367e-12
IgG1_G0FN	IgG2_G1FN	0.348424	1.02273e-12
IgG1_G2S	IgG2_G1FS	-0.34775	1.138e-12
IgG1_G2	IgG4_G2FS	0.347424	1.19828e-12
IgG2_G2FN	IgG2_G1S	-0.347258	1.23e-12	6
IgG1_G1FNS	IgG2_G2FNS	0.346821	1.31781e-12
IgG2_G2FN	IgG4_G2F	0.346134	1.46852e-12
IgG2_G2FN	IgG4_G0FN	-0.345777	1.55321e-12
IgG1_G2FN	IgG2_G2N	0.34428	1.96406e-12
IgG1_G0F	IgG2_G2F	-0.342432	2.61916e-12
IgG2_G1FS	IgG4_G0F	0.341772	2.90144e-12
IgG1_G2	IgG4_G1FS	-0.341147	3.19574e-12
IgG1_G0N	IgG4_G2F	-0.341102	3.21835e-12
IgG2_G1F	IgG2_G2FN	-0.340621	3.46631e-12	4
IgG2_G1N	IgG2_G2N	0.339452	4.14956e-12	1
IgG2_G0F	IgG2_G2	-0.337873	5.28481e-12	3
IgG1_G2F	IgG4_G1FN	-0.33772	5.40999e-12
IgG1_G1N	IgG2_G1F	-0.337502	5.59317e-12
IgG1_G0FN	IgG2_G1F	0.337322	5.74883e-12
IgG1_G0F	IgG1_G1FN	0.336937	6.09632e-12	2
IgG1_G1FS	IgG4_G2F	-0.334314	9.07085e-12
IgG1_G2	IgG2_G2N	0.332679	1.15979e-11
IgG1_G2N	IgG4_G2F	0.332351	1.21823e-11
IgG1_G1S	IgG1_G2NS	0.329845	1.76964e-11	6
IgG2_G1F	IgG2_G1	-0.327968	2.33564e-11	3
IgG2_G1FS	IgG2_G2FS	0.327127	2.64328e-11	3
IgG1_G1N	IgG4_G1FN	0.327127	2.64358e-11
IgG2_G0FN	IgG2_G2	-0.326959	2.70967e-11	4
IgG1_G1FNS	IgG4_G1FNS	0.325737	3.24051e-11	X
IgG2_G2N	IgG4_G0FN	-0.325613	3.29972e-11
IgG2_G2	IgG2_G2S	0.324963	3.62834e-11	1
IgG1_G1S	IgG2_G2FN	-0.32387	4.25332e-11
IgG1_G1	IgG2_G2FS	-0.32343	4.53337e-11
IgG2_G1FN	IgG2_G1S	-0.321883	5.66931e-11	5
IgG1_G1FNS	IgG2_G1FN	0.321686	5.83241e-11
IgG1_G0FN	IgG1_G0	0.321258	6.20265e-11	2
IgG1_G0F	IgG2_G2	-0.320981	6.45416e-11
IgG2_G1	IgG2_G1S	-0.320699	6.72156e-11	1
IgG2_G1N	IgG4_G1FN	0.319867	7.57175e-11
IgG1_G0FN	IgG2_G2	-0.319189	8.34229e-11
IgG2_G1FN	IgG4_G0FN	0.318799	8.819e-11
IgG1_G2FNS	IgG4_G2FN	0.318761	8.86605e-11
IgG1_G1F	IgG1_G1S	0.318591	9.08447e-11	4
IgG2_G1FN	IgG2_G2FS	-0.318408	9.3234e-11	5
IgG1_G2FNS	IgG2_G1	-0.317745	1.02445e-10
IgG1_G2	IgG4_G0FN	-0.317085	1.12498e-10
IgG1_G2FN	IgG1_G1	-0.316322	1.25295e-10	5
IgG1_G2FN	IgG2_G1FS	-0.316022	1.30723e-10
IgG2_G0	IgG4_G0F	0.315646	1.3783e-10
IgG1_G0F	IgG1_G0	0.315644	1.37869e-10	1
IgG1_G1S	IgG2_G1F	0.315115	1.48516e-10
IgG2_G0N	IgG4_G2F	-0.314581	1.60071e-10
IgG2_G1FNS	IgG4_G1FNS	0.31441	1.63968e-10	X
IgG2_G2F	IgG4_G2FN	0.313655	1.82227e-10
IgG2_G2F	IgG4_G1FN	-0.313646	1.8248e-10
IgG1_G1FN	IgG4_G2F	-0.313473	1.86944e-10
IgG1_G0F	IgG1_G2F	-0.312358	2.18365e-10	2
IgG1_G2FNS	IgG1_G1N	-0.312195	2.2335e-10	7
IgG2_G2N	IgG4_G2F	0.312071	2.27255e-10
IgG1_G0F	IgG1_G1N	-0.312051	2.27889e-10	3
IgG1_G2FS	IgG2_G1	-0.311716	2.38726e-10
IgG2_G1FS	IgG4_G1F	0.31136	2.50811e-10
IgG1_G2FS	IgG2_G1FN	-0.311212	2.55992e-10
IgG1_G1	IgG2_G1FS	-0.311091	2.60313e-10
IgG1_G1N	IgG1_G2S	0.310903	2.67191e-10	5
IgG1_G1F	IgG1_G2F	0.309958	3.04424e-10	1
IgG1_G1FS	IgG2_G1	-0.309464	3.25838e-10
IgG1_G1F	IgG1_G1FN	0.308942	3.50111e-10	3
IgG2_G1S	IgG4_G2FN	-0.308474	3.73331e-10
IgG2_G2FNS	IgG4_G2FN	0.305829	5.35445e-10
IgG2_G1FN	IgG4_G2F	-0.304978	6.00906e-10
IgG2_G0FN	IgG2_G0	0.303809	7.03591e-10	2
IgG1_G1FS	IgG2_G2N	-0.303665	7.17425e-10
IgG1_G2FN	IgG1_G2S	0.303297	7.53776e-10	7
IgG2_G1FN	IgG4_G1FS	-0.302995	7.84975e-10
IgG2_G1FNS	IgG4_G2FS	-0.30276	8.10125e-10
IgG1_G1S	IgG2_G0F	0.302697	8.17002e-10
IgG2_G0	IgG2_G2NS	-0.302255	8.66817e-10	4
IgG2_G1FNS	IgG2_G2N	-0.302125	8.82116e-10	7
IgG2_G2FN	IgG4_G2FNS	0.302116	8.8309e-10
IgG1_G1S	IgG4_G2FN	-0.301299	9.85001e-10
IgG1_G2FNS	IgG4_G2FS	0.30128	9.8744e-10
IgG1_G2FN	IgG2_G1F	-0.300921	1.03587e-09
IgG2_G0N	IgG4_G0F	0.300904	1.03821e-09
IgG2_G2	IgG4_G2F	0.299269	1.29001e-09
IgG1_G1N	IgG2_G1S	-0.298731	1.38511e-09
IgG1_G2	IgG2_G2FN	0.298341	1.45822e-09
IgG1_G2FN	IgG1_G2N	0.297771	1.57185e-09	7
IgG2_G0	IgG2_G1NS	-0.295723	2.05599e-09	3
IgG2_G1S	IgG2_G2S	0.294264	2.48618e-09	3
IgG4_G1F	IgG4_G2F	0.293958	2.5868e-09	1
IgG2_G1	IgG2_G1NS	-0.293773	2.64952e-09	4
IgG1_G0F	IgG1_G1FNS	0.293733	2.66339e-09	3
IgG4_G1FN	IgG4_G2FN	0.293577	2.71761e-09	1
IgG1_G2F	IgG2_G2N	0.292132	3.27518e-09
IgG1_G1FN	IgG1_G2NS	-0.29182	3.40955e-09	7
IgG1_G0N	IgG4_G2FN	-0.291479	3.56218e-09
IgG2_G0F	IgG2_G0N	0.291	3.78793e-09	2
IgG1_G2F	IgG1_G2FNS	0.290563	4.00603e-09	6
IgG1_G1F	IgG2_G1	-0.290087	4.25757e-09
IgG1_G2N	IgG2_G1N	0.289956	4.329e-09
IgG2_G1FN	IgG2_G2	-0.288852	4.98283e-09	5
IgG1_G0FN	IgG2_G1FS	0.287164	6.17108e-09
IgG1_G2	IgG2_G2F	0.287112	6.21166e-09
IgG1_G1N	IgG2_G1FNS	-0.286451	6.75158e-09
IgG1_G2N	IgG2_G1S	-0.285767	7.35819e-09
IgG1_G2N	IgG4_G0FN	-0.285669	7.4496e-09
IgG1_G1S	IgG4_G1F	0.284751	8.3577e-09
IgG2_G0FN	IgG2_G2FNS	-0.283225	1.01105e-08	3
IgG1_G0	IgG2_G2N	-0.282837	1.06096e-08
IgG1_G1F	IgG2_G1S	0.282727	1.07552e-08
IgG1_G1FS	IgG4_G1FN	-0.281751	1.21381e-08
IgG2_G1FN	IgG2_G2FNS	0.281631	1.23185e-08	2
IgG2_G2N	IgG4_G2FS	0.281496	1.25269e-08
IgG2_G2FNS	IgG4_G0FN	-0.281475	1.25593e-08
IgG1_G1S	IgG2_G2FNS	-0.280731	1.37647e-08
IgG2_G2FN	IgG4_G2FS	0.280472	1.42114e-08
IgG1_G1S	IgG4_G1FS	0.280356	1.4416e-08
IgG2_G2FNS	IgG4_G2FS	0.279992	1.50742e-08
IgG1_G1N	IgG2_G2F	-0.27946	1.60918e-08
IgG2_G1S	IgG4_G1F	0.279366	1.62778e-08
IgG2_G0FN	IgG2_G2NS	-0.279175	1.66617e-08	6
IgG2_G2FN	IgG2_G2N	0.27898	1.70649e-08	7
IgG2_G1N	IgG4_G2FS	-0.278766	1.75178e-08
IgG1_G1FNS	IgG2_G2S	-0.2786	1.78754e-08
IgG1_G0F	IgG1_G1S	0.278239	1.86814e-08	3
IgG2_G0N	IgG2_G2NS	-0.27693	2.19046e-08	3
IgG1_G1F	IgG2_G2S	-0.276707	2.2503e-08
IgG2_G0FN	IgG2_G1FS	0.276644	2.2675e-08	3
IgG1_G2	IgG2_G1S	-0.276537	2.29715e-08
IgG1_G0N	IgG2_G2NS	-0.27613	2.41314e-08
IgG1_G1F	IgG4_G1FN	-0.275164	2.71137e-08
IgG1_G2	IgG2_G1FN	-0.27508	2.73891e-08
IgG1_G0	IgG4_G2F	-0.275003	2.76439e-08
IgG2_G0N	IgG2_G1S	-0.275002	2.76489e-08	3
IgG1_G2S	IgG4_G1FS	-0.274849	2.81602e-08
IgG1_G2FNS	IgG2_G2S	0.274659	2.88133e-08
IgG2_G1FNS	IgG4_G0FN	0.274401	2.97188e-08
IgG2_G0	IgG4_G1FN	0.274166	3.0571e-08
IgG2_G2FNS	IgG2_G2	-0.273196	3.43343e-08	7
IgG1_G0F	IgG1_G2NS	-0.273007	3.51176e-08	5
IgG2_G2FNS	IgG4_G1FNS	0.27286	3.57377e-08
IgG1_G2S	IgG2_G0N	-0.272497	3.73176e-08
IgG1_G2N	IgG4_G1F	-0.272436	3.75928e-08
IgG1_G2S	IgG1_G2NS	0.271322	4.29109e-08	7
IgG1_G0	IgG2_G2NS	-0.27114	4.38469e-08
IgG1_G2FNS	IgG4_G0FN	-0.270847	4.53981e-08
IgG1_G0FN	IgG2_G2FNS	-0.270289	4.84914e-08
IgG1_G1S	IgG4_G0F	0.268785	5.78794e-08
IgG1_G0FN	IgG4_G1FN	0.268209	6.19282e-08
IgG1_G1FN	IgG4_G0FN	0.267921	6.40441e-08
IgG4_G0F	IgG4_G2FNS	-0.26751	6.71994e-08	4
IgG2_G2N	IgG2_G1S	-0.266249	7.78227e-08	5
IgG1_G1FN	IgG1_G1S	-0.266134	7.88706e-08	5
IgG1_G1F	IgG4_G2FNS	-0.265519	8.47033e-08
IgG1_G2FNS	IgG1_G1S	-0.265044	8.9489e-08	7
IgG1_G0N	IgG2_G2N	-0.264807	9.19734e-08
IgG2_G1FNS	IgG2_G1N	-0.263502	1.06887e-07	6
IgG1_G2FNS	IgG2_G1FNS	0.263246	1.10074e-07
IgG1_G1N	IgG4_G1FS	-0.263063	1.12405e-07
IgG2_G1FS	IgG4_G2F	-0.262979	1.13492e-07
IgG1_G1FN	IgG2_G2	-0.262776	1.1616e-07
IgG2_G2N	IgG2_G1NS	0.262672	1.17553e-07	2
IgG2_G0	IgG2_G2S	-0.262485	1.201e-07	3
IgG2_G1FS	IgG2_G0N	-0.2624	1.21264e-07	4
IgG1_G2F	IgG1_G1FNS	-0.262394	1.21353e-07	5
IgG1_G0N	IgG4_G1FN	0.261984	1.27168e-07
IgG1_G1F	IgG2_G2FNS	-0.261143	1.39947e-07
IgG1_G2FS	IgG4_G2FN	0.260578	1.49231e-07
IgG1_G2FN	IgG2_G1S	-0.259469	1.69183e-07
IgG1_G1FNS	IgG2_G0F	0.258907	1.80271e-07
IgG1_G0FN	IgG1_G2NS	-0.258425	1.9031e-07	6
IgG1_G0F	IgG4_G2FNS	-0.258185	1.95526e-07
IgG1_G1F	IgG2_G1N	-0.258173	1.95776e-07
IgG1_G1FN	IgG1_G1FS	0.257721	2.05961e-07	4
IgG1_G1FN	IgG2_G2FS	-0.257584	2.09155e-07
IgG2_G1F	IgG2_G2F	0.256944	2.24689e-07	1
IgG2_G1	IgG2_G2N	0.256617	2.33049e-07	4
IgG4_G2F	IgG4_G1FN	-0.256542	2.35012e-07	4
IgG2_G1FNS	IgG4_G1FS	0.255647	2.59639e-07
IgG2_G0F	IgG2_G1S	0.255528	2.63078e-07	3
IgG1_G1FS	IgG2_G2F	-0.254141	3.06786e-07
IgG1_G0	IgG4_G1F	0.253583	3.26242e-07
IgG1_G1FNS	IgG4_G1FS	0.253263	3.37965e-07
IgG2_G2	IgG4_G2FN	0.252359	3.73226e-07
IgG2_G2N	IgG2_G2NS	0.252246	3.77885e-07	1
IgG1_G2S	IgG4_G1FN	-0.252178	3.8071e-07
IgG2_G0F	IgG2_G2NS	-0.250917	4.36912e-07	5
IgG2_G1F	IgG4_G1FNS	-0.250501	4.57169e-07
IgG1_G2F	IgG1_G1	-0.249672	5.00205e-07	4
IgG1_G2FNS	IgG4_G1FNS	0.249497	5.0978e-07
IgG1_G1F	IgG1_G2NS	-0.248614	5.60871e-07	6
IgG2_G0F	IgG2_G0	0.248423	5.72508e-07	1
IgG2_G2F	IgG4_G1FNS	-0.247653	6.21968e-07
IgG1_G1FNS	IgG1_G0	-0.247489	6.33032e-07	4
IgG1_G2S	IgG4_G1F	-0.246907	6.73808e-07
IgG1_G1F	IgG2_G2	-0.245438	7.88215e-07
IgG1_G2	IgG2_G1N	0.244177	9.0109e-07
IgG2_G1FNS	IgG2_G0	-0.24389	9.28922e-07	4
IgG1_G2FN	IgG2_G1FN	0.242245	1.10467e-06
IgG1_G2N	IgG4_G2FS	0.241891	1.1464e-06
IgG1_G0N	IgG1_G2S	-0.241091	1.24651e-06	4
IgG1_G2NS	IgG2_G2S	0.240878	1.27449e-06
IgG2_G1FS	IgG2_G0	-0.240678	1.30139e-06	3
IgG1_G1S	IgG1_G1NS	-0.24059	1.31331e-06	5
IgG2_G0N	IgG2_G1NS	-0.240427	1.33581e-06	2
IgG1_G0F	IgG1_G0N	0.239928	1.40709e-06	2
IgG1_G1N	IgG2_G2FNS	-0.238645	1.60705e-06
IgG1_G0FN	IgG1_G1	-0.237036	1.89663e-06	3
IgG1_G2S	IgG2_G1	0.236984	1.9068e-06
IgG1_G0	IgG2_G1NS	-0.23656	1.99153e-06
IgG1_G2	IgG1_G1S	-0.235724	2.16907e-06	2
IgG2_G1NS	IgG4_G2FN	0.23546	2.22828e-06
IgG1_G1FN	IgG2_G1	-0.234483	2.46095e-06
IgG2_G1FNS	IgG2_G1S	0.234428	2.47488e-06	6
IgG1_G2FS	IgG2_G1S	0.234208	2.53069e-06
IgG1_G0N	IgG2_G1NS	-0.23291	2.88516e-06
IgG2_G1FNS	IgG4_G2FN	-0.232876	2.89514e-06
IgG2_G1	IgG2_G2NS	-0.231069	3.47065e-06	5
IgG2_G1FN	IgG2_G2N	-0.230872	3.53963e-06	6
IgG1_G1FN	IgG2_G2F	-0.228324	4.55814e-06
IgG1_G1	IgG2_G1S	-0.228142	4.64065e-06
IgG2_G1FNS	IgG4_G0F	0.227707	4.84379e-06
IgG1_G2FN	IgG4_G2FNS	0.227705	4.84496e-06
IgG2_G2F	IgG2_G1	-0.227161	5.1109e-06	4
IgG1_G2F	IgG2_G2FNS	0.225135	6.23007e-06
IgG1_G2F	IgG1_G2	0.224711	6.49194e-06	5
IgG1_G2FS	IgG2_G2N	0.223603	7.22745e-06
IgG1_G0FN	IgG2_G0	0.223445	7.33838e-06
IgG2_G1F	IgG4_G2FNS	-0.223293	7.44708e-06
IgG2_G2NS	IgG4_G0F	-0.222786	7.82031e-06
IgG1_G2FNS	IgG2_G0FN	-0.222319	8.17883e-06
IgG1_G1FNS	IgG4_G2FN	-0.221473	8.86994e-06
IgG2_G1FS	IgG2_G2S	-0.22084	9.42274e-06	6
IgG1_G1FN	IgG1_G1N	-0.220677	9.57028e-06	5
IgG2_G1FNS	IgG2_G1NS	0.219912	1.02925e-05	7
IgG2_G2	IgG2_G1NS	-0.219401	1.08044e-05	5
IgG1_G1FN	IgG2_G0F	0.219278	1.09304e-05
IgG2_G0FN	IgG2_G1NS	-0.217974	1.23633e-05	5
IgG1_G2FS	IgG2_G2NS	0.21784	1.25203e-05
IgG2_G2F	IgG2_G2FNS	0.217798	1.25695e-05	6
IgG1_G0F	IgG1_G1	-0.217672	1.27185e-05	2
IgG2_G1N	IgG2_G1NS	-0.217155	1.33518e-05	1
IgG1_G2FNS	IgG4_G2FNS	0.216313	1.44465e-05	X
IgG2_G2S	IgG4_G1F	-0.215352	1.58e-05
IgG1_G2FN	IgG2_G1NS	0.214342	1.73512e-05
IgG1_G1FS	IgG2_G1N	-0.214342	1.73523e-05
IgG2_G0	IgG4_G2F	-0.214313	1.73976e-05
IgG1_G2FNS	IgG2_G1N	-0.21421	1.75655e-05
IgG1_G1	IgG4_G1FNS	-0.213907	1.80644e-05
IgG1_G1FN	IgG1_G2FS	-0.213354	1.90083e-05	5
IgG2_G2	IgG4_G0F	-0.21327	1.9157e-05
IgG1_G1S	IgG4_G1FN	-0.213078	1.94978e-05
IgG2_G1N	IgG4_G0FN	0.21305	1.95477e-05
IgG2_G2NS	IgG4_G2FNS	0.212624	2.03289e-05
IgG1_G1F	IgG1_G0N	-0.21181	2.19032e-05	3
IgG2_G1N	IgG2_G2NS	-0.211337	2.28705e-05	2
IgG2_G1FN	IgG4_G1F	-0.210977	2.36328e-05
IgG1_G1F	IgG2_G0FN	0.210128	2.55294e-05
IgG2_G2NS	IgG4_G1F	-0.209851	2.61779e-05
IgG1_G2NS	IgG2_G0F	-0.2098	2.63005e-05
IgG1_G0FN	IgG2_G2NS	-0.209586	2.68128e-05
IgG1_G2F	IgG2_G1FN	-0.209461	2.71194e-05
IgG1_G2F	IgG2_G1	-0.209067	2.81022e-05
IgG1_G0FN	IgG4_G1FS	0.209054	2.81353e-05
IgG1_G1F	IgG1_G1FNS	0.20826	3.02204e-05	4
IgG1_G1FNS	IgG2_G2N	-0.207662	3.1887e-05
IgG1_G2S	IgG4_G2FNS	0.206145	3.65154e-05
IgG1_G1FNS	IgG2_G1S	0.205642	3.81843e-05
IgG1_G0	IgG1_G2NS	-0.205541	3.85295e-05	4
IgG1_G2	IgG4_G1FNS	-0.205096	4.00789e-05
IgG1_G2S	IgG2_G2NS	0.204752	4.13173e-05
IgG1_G1F	IgG2_G0N	-0.204457	4.24076e-05
IgG4_G1F	IgG4_G1FN	-0.203806	4.49116e-05	3
IgG1_G0F	IgG2_G2NS	-0.203767	4.50684e-05
IgG2_G2N	IgG4_G1FS	-0.202868	4.87664e-05
IgG1_G1S	IgG2_G1FS	0.202041	5.2424e-05
IgG1_G0	IgG1_G2	0.201419	5.53447e-05	2
IgG2_G2	IgG4_G0FN	-0.201281	5.60112e-05
IgG1_G1N	IgG1_G1S	-0.20115	5.66536e-05	4
IgG1_G2NS	IgG2_G0FN	-0.200632	5.92591e-05
IgG2_G1F	IgG2_G2NS	-0.200537	5.97474e-05	6
IgG2_G2FNS	IgG4_G2FNS	0.200009	6.25394e-05	X
IgG1_G1FNS	IgG4_G2FS	-0.199551	6.50605e-05
IgG1_G2N	IgG2_G2F	0.199255	6.67382e-05
IgG2_G0F	IgG4_G2FNS	-0.198529	7.10326e-05
IgG2_G2FN	IgG2_G1N	-0.197906	7.4925e-05	6
IgG2_G2NS	IgG4_G2FN	0.197684	7.63627e-05
IgG2_G0F	IgG2_G1NS	-0.197555	7.72058e-05	4
IgG4_G2FN	IgG4_G1FNS	0.197491	7.76305e-05	2
IgG2_G1FN	IgG2_G1	-0.196605	8.37124e-05	4
IgG2_G2FN	IgG4_G1FN	0.195668	9.06297e-05
IgG1_G2F	IgG4_G1FNS	-0.195509	9.18556e-05
IgG1_G0FN	IgG4_G1F	0.195481	9.20753e-05
IgG2_G2F	IgG4_G1FS	-0.195391	9.27772e-05
IgG1_G1FS	IgG4_G2FNS	-0.194917	9.65566e-05
IgG2_G1FS	IgG2_G2NS	-0.19477	9.77626e-05	7
IgG2_G2NS	IgG4_G2FS	0.193431	0.000109382
IgG1_G1FN	IgG2_G2FNS	0.192513	0.000118082
IgG1_G2NS	IgG4_G1FNS	0.192206	0.000121135
IgG1_G1FNS	IgG2_G0	-0.190491	0.000139605
IgG1_G2NS	IgG4_G2FN	0.189899	0.000146573
IgG1_G0	IgG1_G2S	-0.188629	0.000162632	3
IgG1_G0F	IgG2_G1S	0.188035	0.000170687
IgG1_G2FNS	IgG2_G1FN	0.187765	0.000174474
IgG1_G2	IgG2_G0	0.187544	0.000177641
IgG2_G1FN	IgG2_G2NS	-0.187232	0.000182184	7
IgG1_G1FNS	IgG1_G1S	0.187173	0.000183053	6
IgG2_G2FN	IgG2_G1FNS	-0.186864	0.0001877	2
IgG2_G1S	IgG4_G2FNS	-0.186784	0.00018891
IgG1_G2N	IgG4_G2FNS	0.186317	0.000196174
IgG2_G1	IgG4_G1FN	0.186118	0.00019934
IgG1_G0F	IgG2_G1	-0.18539	0.000211354
IgG2_G2	IgG4_G1FS	-0.185231	0.000214061
IgG1_G0	IgG4_G1FN	0.184814	0.000221333
IgG1_G2FNS	IgG1_G2	-0.184213	0.000232228	7
IgG2_G1S	IgG4_G0F	0.184121	0.000233923
IgG1_G2S	IgG2_G2FNS	0.183019	0.000255346
IgG2_G1F	IgG4_G1FN	-0.182904	0.000257689
IgG1_G2FN	IgG2_G2NS	0.181813	0.000280867
IgG1_G2FN	IgG2_G1	-0.181729	0.000282729
IgG1_G2F	IgG2_G2NS	0.181347	0.000291363
IgG1_G0FN	IgG1_G2FNS	-0.18104	0.000298478	3
IgG1_G2FN	IgG2_G1N	-0.180852	0.000302899
IgG1_G0F	IgG2_G0N	0.180215	0.000318372
IgG1_G2FNS	IgG2_G2NS	0.179444	0.000338106
IgG2_G0	IgG4_G2FN	-0.178384	0.000367063
IgG2_G2NS	IgG4_G1FS	-0.17835	0.000368033
IgG2_G1S	IgG4_G1FNS	0.178005	0.000377974
IgG2_G1FN	IgG4_G2FNS	0.176411	0.000427234
IgG2_G2S	IgG2_G2NS	0.176267	0.000431977	7
IgG1_G2FS	IgG1_G2NS	0.175737	0.000449841	8
IgG1_G2FN	IgG1_G1N	-0.174248	0.000503678	6
IgG1_G1N	IgG4_G2FN	0.1742	0.000505538
IgG2_G1F	IgG4_G2FS	-0.173985	0.000513815
IgG1_G2NS	IgG2_G2N	0.173648	0.000527056
IgG2_G1S	IgG4_G2FS	0.173421	0.000536123
IgG2_G2	IgG4_G2FS	0.172751	0.000563856
IgG1_G1FS	IgG4_G2FS	-0.172117	0.000591285
IgG1_G1FN	IgG1_G0	-0.171697	0.000610098	3
IgG1_G2F	IgG4_G1FS	-0.169157	0.000736456
IgG1_G2F	IgG1_G2N	0.169109	0.000739056	6
IgG1_G1F	IgG2_G2N	-0.168385	0.00077943
IgG1_G2	IgG4_G1F	-0.167238	0.000847543
IgG1_G1F	IgG2_G1FNS	0.167121	0.000854775
IgG1_G1FN	IgG2_G1S	-0.167072	0.000857846
IgG1_G1F	IgG2_G0	-0.167039	0.000859887
IgG1_G2F	IgG2_G1NS	0.166663	0.000883731
IgG1_G1F	IgG1_G2FNS	-0.166544	0.000891375	5
IgG1_G1	IgG2_G1F	-0.164493	0.00103348
IgG1_G2NS	IgG4_G1F	-0.164221	0.00105384
IgG2_G2NS	IgG4_G0FN	-0.163143	0.00113807
IgG1_G1S	IgG2_G1FN	-0.163081	0.00114318
IgG2_G0F	IgG2_G1FN	0.162797	0.00116645	2
IgG2_G1NS	IgG4_G0F	-0.161448	0.00128328
IgG1_G1F	IgG1_G2FN	-0.160865	0.001337	4
IgG2_G2FNS	IgG2_G1NS	0.160783	0.00134477	8
IgG2_G1F	IgG2_G1FNS	0.160693	0.00135325	4
IgG1_G0FN	IgG4_G2FNS	-0.159819	0.00143866
IgG1_G1FN	IgG1_G1NS	0.159541	0.00146684	6
IgG2_G2FS	IgG4_G2FN	0.159375	0.00148393
IgG1_G2NS	IgG2_G2NS	0.159045	0.00151843	X
IgG2_G2F	IgG2_G2N	0.158886	0.00153528	6
IgG1_G1N	IgG4_G1F	-0.158319	0.00159679
IgG1_G2NS	IgG2_G2FN	0.157965	0.00163641
IgG1_G1	IgG2_G1FN	-0.157938	0.00163942
IgG1_G2S	IgG1_G1NS	-0.157686	0.00166826	6
IgG2_G1F	IgG2_G0N	-0.157338	0.00170872	3
IgG1_G1F	IgG1_G2FS	0.157295	0.00171383	2
IgG1_G2FNS	IgG2_G2N	0.157117	0.00173488
IgG1_G1N	IgG4_G2FS	-0.156773	0.00177641
IgG1_G1FNS	IgG4_G0FN	0.156749	0.00177933
IgG1_G1FS	IgG4_G0FN	0.155913	0.00188406
IgG2_G1F	IgG4_G0FN	0.155787	0.00190033
IgG1_G2FN	IgG1_G2	0.153995	0.00214619	6
IgG4_G0F	IgG4_G1FNS	-0.153853	0.00216692	3
IgG1_G1F	IgG4_G1FNS	-0.15212	0.00243417
IgG1_G2NS	IgG2_G0N	-0.152043	0.00244681
IgG1_G2FNS	IgG2_G2	-0.151675	0.00250744
IgG1_G2FS	IgG2_G1NS	0.150617	0.00269005
IgG1_G1FS	IgG1_G2NS	-0.15013	0.00277801	7
IgG1_G0F	IgG2_G0	0.150129	0.00277826
IgG2_G2N	IgG4_G1F	-0.150045	0.00279365
IgG1_G2FNS	IgG2_G1NS	0.149681	0.00286141
IgG1_G1FNS	IgG4_G1F	-0.149637	0.00286982
IgG1_G2FN	IgG2_G1FNS	-0.148695	0.00305272
IgG1_G1N	IgG2_G0F	-0.148006	0.00319333
IgG1_G0	IgG4_G2FNS	-0.147522	0.00329547
IgG2_G2FNS	IgG2_G2NS	0.14662	0.0034938	9
IgG1_G0FN	IgG1_G1N	-0.145295	0.00380489	4
IgG2_G2FN	IgG2_G1	-0.145241	0.00381808	5
IgG1_G0N	IgG4_G1F	0.144158	0.0040916
IgG1_G2NS	IgG4_G2FS	0.142956	0.00441565
IgG1_G1	IgG4_G1FS	-0.14279	0.00446217
IgG1_G1FNS	IgG2_G1N	-0.142419	0.00456795
IgG1_G2FNS	IgG4_G1FS	-0.142406	0.00457159
IgG4_G2F	IgG4_G1FS	-0.142107	0.00465847	2
IgG2_G2FN	IgG2_G2NS	0.141922	0.00471304	8
IgG2_G0N	IgG4_G2FN	-0.141406	0.00486793
IgG2_G1FS	IgG4_G2FNS	-0.140561	0.00513177
IgG1_G2NS	IgG2_G1F	-0.140372	0.00519245
IgG1_G0	IgG4_G1FNS	-0.140288	0.00521966
IgG1_G1FS	IgG2_G2NS	-0.140128	0.0052718
IgG2_G2	IgG4_G1FNS	-0.140124	0.00527304
IgG1_G0	IgG2_G2	0.139705	0.00541179
IgG1_G2FS	IgG2_G1FNS	-0.139503	0.00547985
IgG1_G2FS	IgG4_G2FNS	0.138511	0.00582578
IgG1_G0FN	IgG2_G1	-0.137483	0.0062045
IgG2_G2FS	IgG2_G2	-0.137424	0.00622705	6
IgG1_G2NS	IgG2_G2FS	0.137349	0.00625577
IgG1_G1	IgG1_G2NS	-0.136957	0.00640691	5
IgG1_G2NS	IgG2_G0	-0.136382	0.00663469
IgG2_G2FN	IgG2_G1NS	0.135557	0.00697446	7
IgG2_G0	IgG4_G1F	0.135193	0.00712899
IgG1_G1	IgG2_G2FN	-0.134849	0.00727797
IgG1_G2FNS	IgG2_G2F	0.134639	0.00737058
IgG1_G2FNS	IgG1_G1NS	0.134418	0.00746858	8
IgG1_G2S	IgG2_G0	-0.134236	0.00755065
IgG1_G1	IgG2_G1NS	-0.134139	0.00759466
IgG1_G2	IgG4_G2FNS	0.133944	0.00768351
IgG1_G2NS	IgG2_G1FS	-0.133784	0.00775719
IgG1_G1NS	IgG1_G2NS	-0.133736	0.00777928	3
IgG2_G0FN	IgG4_G1F	0.133063	0.00809764
IgG1_G2FN	IgG4_G1FN	0.132322	0.00846073
IgG1_G1	IgG2_G2F	-0.131855	0.0086972
IgG1_G1	IgG4_G1FN	0.131665	0.00879525
IgG1_G1S	IgG2_G2	-0.130646	0.00933714
IgG2_G1	IgG4_G1FS	-0.130536	0.00939711
IgG2_G0F	IgG2_G1	-0.13042	0.0094613	2
IgG2_G0FN	IgG2_G1N	0.1304	0.00947221	4
IgG2_G2FNS	IgG4_G1FS	-0.130316	0.00951883
IgG2_G1N	IgG4_G2F	-0.130185	0.00959177
IgG1_G2N	IgG4_G1FN	0.129774	0.0098238
IgG1_G1F	IgG2_G2F	0.129059	0.0102399
IgG1_G1FN	IgG2_G2N	-0.128943	0.0103093
IgG1_G2NS	IgG4_G0F	-0.128534	0.0105555
IgG1_G0	IgG4_G1FS	0.128407	0.0106331
IgG2_G0	IgG2_G2N	-0.127363	0.0112902	3
IgG1_G0FN	IgG2_G1NS	-0.126626	0.0117753
IgG1_G0N	IgG4_G2FNS	-0.125395	0.0126268
IgG2_G2FS	IgG4_G1FS	0.12537	0.0126443
IgG1_G1	IgG2_G2NS	-0.125265	0.0127198
IgG2_G0	IgG2_G1S	-0.124047	0.0136209	2
IgG1_G2NS	IgG2_G1NS	0.123656	0.013922
IgG1_G1FNS	IgG1_G0N	-0.122763	0.0146314	5
IgG1_G0N	IgG1_G2NS	-0.120725	0.0163703	3
IgG2_G2F	IgG2_G1FN	-0.120208	0.0168398	4
IgG1_G1FN	IgG2_G1F	0.119726	0.0172876
IgG2_G0FN	IgG4_G1FS	0.11917	0.0178167
IgG1_G0F	IgG2_G1NS	-0.118487	0.0184864
IgG1_G1N	IgG2_G1NS	-0.117985	0.0189933
IgG1_G2FS	IgG1_G1S	0.117793	0.019189	6
IgG2_G1N	IgG4_G1FS	-0.117584	0.0194053
IgG1_G1FNS	IgG2_G2FN	-0.117413	0.0195839
IgG1_G2	IgG1_G0N	0.116867	0.0201635	3
IgG1_G1S	IgG2_G2N	-0.116406	0.020664
IgG1_G2FS	IgG2_G1FS	0.1162	0.0208913
IgG2_G1NS	IgG4_G2F	0.115644	0.0215158
IgG1_G1	IgG4_G2F	0.115125	0.0221124
IgG1_G1FS	IgG2_G2FNS	-0.11509	0.022153
IgG2_G2FS	IgG4_G1F	-0.114864	0.0224184
IgG1_G2F	IgG2_G2	0.114539	0.0228043
IgG1_G1N	IgG2_G2NS	-0.113918	0.0235572
IgG1_G2FS	IgG1_G2N	0.113324	0.0242977	7
IgG2_G1NS	IgG4_G0FN	-0.113011	0.0246958
IgG1_G2N	IgG2_G2NS	0.112812	0.0249515
IgG1_G0	IgG1_G1S	0.11279	0.0249796	2
IgG2_G1FS	IgG2_G1NS	-0.112658	0.0251514	6
IgG1_G1N	IgG4_G0FN	0.112567	0.0252695
IgG1_G1S	IgG2_G0FN	0.112088	0.0259022
IgG1_G2NS	IgG2_G1S	0.111737	0.0263749
IgG1_G0	IgG2_G1F	0.111565	0.0266084
IgG2_G2S	IgG4_G1FNS	0.111156	0.0271722
IgG2_G2NS	IgG4_G2F	0.111098	0.0272539
IgG1_G2F	IgG1_G1FS	-0.110834	0.0276231	2
IgG1_G2NS	IgG2_G2FNS	0.109891	0.028981
IgG2_G1	IgG4_G2FN	0.109383	0.0297371
IgG1_G2FS	IgG1_G2	0.10933	0.0298164	6
IgG2_G1F	IgG2_G1NS	-0.109283	0.0298868	5
IgG1_G1	IgG1_G1S	-0.109166	0.0300637	1
IgG1_G0N	IgG2_G2	0.109042	0.0302528
IgG1_G1FN	IgG2_G1FS	0.108733	0.0307275
IgG1_G2FS	IgG4_G1F	-0.108272	0.0314471
IgG2_G1FN	IgG2_G0N	0.108157	0.0316291	4
IgG2_G1	IgG4_G1FNS	-0.108108	0.0317069
IgG1_G2NS	IgG4_G0FN	-0.107974	0.0319191
IgG2_G1FNS	IgG4_G1FN	0.107776	0.0322366
IgG1_G2N	IgG2_G0	0.106419	0.0344855
IgG2_G1N	IgG2_G2S	-0.105716	0.0357032	5
IgG1_G2FNS	IgG1_G2NS	0.105615	0.0358808	9
IgG1_G0FN	IgG2_G1N	0.104987	0.0370027
IgG1_G1F	IgG2_G2NS	-0.103862	0.039089
IgG2_G1F	IgG2_G1FN	0.103104	0.0405489	3
IgG2_G2	IgG2_G2NS	-0.10248	0.0417843	6
IgG1_G1FN	IgG4_G0F	0.102329	0.0420878
IgG1_G1NS	IgG2_G0FN	0.102292	0.0421627
IgG1_G2N	IgG1_G1NS	-0.102221	0.0423072	2
IgG1_G1S	IgG2_G1N	-0.10179	0.0431889
IgG1_G1FNS	IgG4_G0F	0.101148	0.0445309
IgG2_G1FNS	IgG2_G0N	-0.101098	0.0446365	5
IgG1_G1FN	IgG2_G0	-0.101076	0.0446826
IgG2_G1F	IgG2_G0	-0.100237	0.0464954	2
IgG2_G2S	IgG4_G1FS	-0.0999057	0.0472267
IgG1_G2	IgG2_G2FS	0.0984098	0.0506536
IgG2_G1S	IgG4_G0FN	-0.0981019	0.0513839
IgG1_G2FNS	IgG1_G2S	0.0978982	0.051872	8
IgG1_G2F	IgG2_G1F	0.0975861	0.0526274
IgG1_G2NS	IgG4_G1FS	-0.0968554	0.0544315
IgG1_G0FN	IgG1_G1NS	0.0958624	0.0569655	5
IgG1_G2N	IgG4_G1FNS	-0.095629	0.0575751
IgG2_G1FNS	IgG4_G1F	-0.094406	0.0608583
IgG1_G2	IgG1_G1NS	-0.0935884	0.0631381	5
IgG1_G2NS	IgG2_G2F	0.0918633	0.0681794
IgG4_G2F	IgG4_G2FNS	-0.0915993	0.0689792	6
IgG1_G2	IgG2_G2NS	0.0913154	0.069848
IgG2_G2S	IgG2_G1NS	0.0907031	0.071752	6
IgG1_G0N	IgG2_G1FN	0.0902555	0.0731704
IgG2_G2F	IgG2_G1S	0.0895238	0.0755385	5
IgG1_G2F	IgG1_G1S	-0.0888845	0.077658	5
IgG1_G2	IgG2_G0N	0.08881	0.077908
IgG1_G1FN	IgG2_G2FN	0.0883294	0.0795372
IgG1_G1F	IgG1_G0	-0.0881387	0.0801915	2
IgG2_G1NS	IgG4_G2FS	0.0876759	0.0817967
IgG2_G2N	IgG4_G1FNS	0.0876504	0.0818861
IgG2_G1	IgG2_G2S	0.0872794	0.0831929	2
IgG1_G0N	IgG2_G1S	-0.0863157	0.0866662
IgG2_G0N	IgG2_G2N	-0.0861986	0.0870958	2
IgG1_G2FN	IgG1_G1FNS	0.0861887	0.0871323	2
IgG2_G1FS	IgG2_G2FNS	0.0857411	0.0887917	6
IgG2_G2FNS	IgG2_G2N	0.085706	0.0889229	8
IgG1_G1FNS	IgG1_G2NS	0.085255	0.0906228	8
IgG1_G1N	IgG4_G1FNS	-0.0851096	0.0911761
IgG1_G2F	IgG1_G1FN	-0.0849325	0.0918539	4
IgG2_G1NS	IgG4_G1FNS	0.0846438	0.0929677
IgG1_G0N	IgG4_G1FS	0.0845886	0.0931817
IgG1_G1N	IgG4_G0F	-0.0833451	0.0981111
IgG1_G0F	IgG2_G1FN	0.0826016	0.101156
IgG1_G1N	IgG4_G2FNS	0.082019	0.103594
IgG2_G2F	IgG2_G2NS	0.0813789	0.106326	7
IgG1_G1F	IgG4_G2FS	-0.0813497	0.106452
IgG1_G1FN	IgG2_G0N	0.0808131	0.108788
IgG2_G0FN	IgG2_G1	-0.080283	0.111136	3
IgG1_G2N	IgG2_G1FN	-0.0798759	0.112965
IgG2_G1	IgG4_G2F	0.0795117	0.114622
IgG1_G1NS	IgG2_G2N	-0.0789427	0.117248
IgG1_G1FS	IgG2_G0N	-0.0789259	0.117327
IgG1_G2FN	IgG2_G2	0.0786819	0.118468
IgG2_G2S	IgG4_G2FNS	0.0784502	0.11956
IgG1_G1FN	IgG2_G2NS	-0.0783915	0.119837
IgG2_G1FN	IgG4_G2FN	0.0777809	0.122757
IgG1_G2N	IgG2_G0N	0.0775569	0.123842
IgG1_G1	IgG2_G0F	-0.0772997	0.125097
IgG2_G0F	IgG4_G1FNS	-0.077261	0.125286
IgG1_G1FS	IgG2_G0	-0.0771395	0.125883
IgG2_G2FS	IgG2_G1FNS	-0.0767948	0.127588	6
IgG1_G0FN	IgG1_G1S	0.0762857	0.13014	4
IgG4_G1FS	IgG4_G2FS	0.0761013	0.131074	3
IgG1_G1NS	IgG2_G1FN	0.075823	0.132493
IgG4_G1FS	IgG4_G1FNS	0.0757612	0.13281	5
IgG1_G1	IgG2_G0FN	-0.0757226	0.133008
IgG1_G2N	IgG1_G1S	-0.0756869	0.133191	5
IgG1_G2F	IgG2_G1FS	-0.0754021	0.134662
IgG1_G1FNS	IgG1_G1NS	0.0747839	0.137897	7
IgG1_G2FS	IgG1_G1NS	-0.0747503	0.138075	7
IgG1_G1	IgG1_G1NS	-0.0737569	0.143402	4
IgG1_G1FS	IgG1_G2FS	0.0735365	0.144606	3
IgG1_G1S	IgG2_G2F	-0.0729241	0.147989
IgG1_G2NS	IgG2_G1N	-0.0721555	0.15232
IgG4_G0FN	IgG4_G2FNS	-0.0706179	0.161273	3
IgG1_G1NS	IgG4_G1FNS	-0.0703038	0.163149
IgG1_G0N	IgG2_G1FS	-0.0701981	0.163784
IgG1_G1FNS	IgG4_G1FN	0.0700296	0.164801
IgG1_G1S	IgG2_G0	0.0692531	0.169545
IgG1_G1FN	IgG4_G2FN	-0.068924	0.171587
IgG1_G1F	IgG4_G2F	0.0687485	0.172683
IgG2_G1N	IgG4_G0F	0.068509	0.174187
IgG1_G1S	IgG4_G2F	-0.0682978	0.175522
IgG2_G2FN	IgG2_G2	0.0679795	0.177548	6
IgG2_G1NS	IgG4_G1F	-0.0679133	0.177971
IgG2_G0FN	IgG4_G2FNS	-0.0678869	0.178141
IgG2_G2FS	IgG2_G2NS	0.067886	0.178146	8
IgG2_G1	IgG4_G2FS	-0.0676961	0.179366
IgG1_G2	IgG2_G2FNS	-0.0676612	0.17959
IgG2_G1N	IgG4_G2FNS	-0.0674878	0.180711
IgG1_G1S	IgG4_G1FNS	0.0674766	0.180783
IgG1_G0	IgG2_G1S	-0.0671913	0.182639
IgG1_G1S	IgG2_G1FNS	0.0670777	0.183381
IgG1_G2S	IgG4_G1FNS	-0.0669166	0.184438
IgG1_G0F	IgG4_G1FNS	-0.0667017	0.185855
IgG2_G0	IgG4_G2FNS	-0.066562	0.18678
IgG1_G1FS	IgG4_G1FNS	0.066516	0.187085
IgG2_G0	IgG4_G1FNS	-0.0664126	0.187773
IgG2_G0N	IgG4_G2FNS	-0.0662542	0.18883
IgG1_G1S	IgG4_G2FNS	-0.0660434	0.190244
IgG1_G1	IgG4_G2FN	0.0660162	0.190427
IgG1_G2NS	IgG4_G2FNS	0.0658847	0.191314
IgG1_G0N	IgG1_G1S	0.065355	0.194916	3
IgG2_G1S	IgG2_G2NS	-0.0652283	0.195784	6
IgG4_G2FS	IgG4_G1FNS	-0.0652125	0.195893	6
IgG2_G1NS	IgG4_G1FS	-0.0651968	0.196001
IgG1_G1FN	IgG1_G0N	-0.0640023	0.204337	4
IgG4_G1FN	IgG4_G2FNS	0.0620435	0.218559	2
IgG1_G1FNS	IgG2_G0N	-0.061524	0.222448
IgG1_G2S	IgG2_G1NS	0.0614723	0.222837
IgG1_G1FNS	IgG4_G2FNS	0.0606158	0.229363
IgG1_G2FN	IgG1_G1NS	0.0603066	0.231751	7
IgG1_G0	IgG2_G1FNS	-0.059668	0.23674
IgG2_G0N	IgG4_G1F	0.0595574	0.237612
IgG1_G1NS	IgG2_G2NS	-0.0595315	0.237817
IgG1_G1F	IgG2_G1FN	-0.0594625	0.238361
IgG4_G2FS	IgG4_G2FNS	0.058577	0.245438	7
IgG2_G2FS	IgG4_G2FNS	0.0578715	0.251179
IgG1_G1FS	IgG2_G1NS	-0.0575566	0.253772
IgG1_G1S	IgG2_G1	-0.0570367	0.258093
IgG2_G1N	IgG4_G2FN	0.0570142	0.258281
IgG2_G2FS	IgG4_G1FNS	0.0567006	0.260913
IgG1_G1	IgG4_G0FN	0.05616	0.265494
IgG1_G2F	IgG4_G1F	0.0555546	0.270689
IgG1_G2F	IgG4_G2FNS	0.0553722	0.272267
IgG2_G1	IgG4_G0FN	0.0541943	0.282613
IgG2_G1FN	IgG2_G1FS	-0.0541833	0.282712	4
IgG2_G2F	IgG4_G1F	0.0539667	0.284643
IgG1_G1N	IgG2_G2S	-0.0533043	0.290604
IgG2_G1FN	IgG2_G0	-0.0532659	0.290952	3
IgG1_G2N	IgG2_G1NS	0.0531919	0.291624
IgG2_G1FN	IgG2_G1NS	-0.0528411	0.294823	6
IgG1_G1NS	IgG2_G1FNS	0.052757	0.295593
IgG1_G2NS	IgG2_G1FN	-0.0522741	0.300042
IgG1_G1	IgG4_G2FS	-0.052231	0.300442
IgG2_G2FNS	IgG4_G2F	-0.0521958	0.300767
IgG1_G1N	IgG1_G1NS	-0.051955	0.303006	1
IgG2_G1S	IgG4_G2F	-0.0518647	0.303848
IgG1_G2NS	IgG4_G2F	0.0514947	0.307315
IgG1_G1N	IgG2_G2N	0.0513593	0.308591
IgG1_G0F	IgG1_G1NS	0.0500241	0.321354	4
IgG1_G1NS	IgG2_G0F	0.0500157	0.321435
IgG1_G1NS	IgG2_G1S	-0.0493149	0.328271
IgG1_G1FNS	IgG2_G1F	0.049107	0.330317
IgG2_G2FS	IgG2_G2N	0.049081	0.330573	7
IgG1_G1FN	IgG4_G1FNS	0.049021	0.331165
IgG1_G2NS	IgG2_G1	-0.0486197	0.335144
IgG1_G0N	IgG4_G1FNS	-0.0484928	0.336408
IgG2_G2F	IgG4_G2FNS	0.0478347	0.343015
IgG1_G2FS	IgG2_G1F	-0.0464705	0.356971
IgG2_G1FS	IgG4_G0FN	0.0462769	0.358979
IgG2_G2FN	IgG4_G1FNS	-0.0461892	0.359892
IgG1_G1FS	IgG2_G1FN	-0.0459753	0.362123
IgG1_G1FS	IgG1_G0N	-0.0459298	0.362599	4
IgG1_G1FNS	IgG2_G2NS	-0.0456097	0.365957
IgG2_G1FS	IgG4_G1FNS	0.0453048	0.369173
IgG1_G1	IgG4_G1F	0.0451352	0.37097
IgG4_G2FN	IgG4_G2FNS	0.045057	0.3718	1
IgG1_G1FN	IgG4_G1F	-0.0442204	0.380755
IgG1_G1S	IgG2_G0N	-0.0440801	0.382269
IgG2_G2	IgG4_G1FN	0.0429394	0.394719
IgG2_G2F	IgG2_G2	0.0428992	0.395162	5
IgG1_G1FN	IgG2_G1NS	0.0428041	0.396211
IgG1_G0F	IgG2_G1N	-0.0424448	0.400191
IgG1_G2FS	IgG1_G1FNS	0.0415295	0.410439	6
IgG1_G0	IgG1_G1NS	-0.0414888	0.410898	3
IgG2_G2FNS	IgG2_G1S	0.0409493	0.417015	7
IgG1_G0FN	IgG4_G1FNS	0.0402846	0.424622
IgG1_G1N	IgG2_G1FN	0.0402209	0.425356
IgG4_G0F	IgG4_G1FN	0.0399031	0.429026	2
IgG2_G0N	IgG4_G1FS	-0.0398831	0.429258
IgG2_G1FNS	IgG2_G2NS	0.0398596	0.429529	8
IgG1_G1N	IgG4_G2F	-0.0395774	0.432805
IgG2_G2NS	IgG4_G1FN	-0.0395384	0.433259
IgG1_G0F	IgG4_G1FN	-0.0390484	0.438985
IgG1_G1NS	IgG2_G1FS	0.0386455	0.443726
IgG1_G2	IgG1_G2NS	0.0384873	0.445596	6
IgG2_G0F	IgG4_G1FN	0.0384798	0.445684
IgG1_G1	IgG2_G2N	0.0379691	0.451751
IgG2_G1NS	IgG4_G2FNS	-0.0375289	0.457016
IgG1_G1S	IgG1_G2S	0.0370862	0.462345	3
IgG2_G2F	IgG2_G1NS	0.0360447	0.47502	6
IgG1_G1F	IgG2_G2FS	0.0359566	0.4761
IgG1_G1N	IgG1_G2NS	-0.0345379	0.493687	2
IgG1_G1S	IgG4_G2FS	-0.0338484	0.502358
IgG1_G1FS	IgG1_G2FNS	-0.0333892	0.508177	6
IgG1_G1NS	IgG2_G2S	-0.0320526	0.525313
IgG1_G1NS	IgG4_G2FS	-0.0310106	0.538873
IgG2_G1FN	IgG4_G0F	0.0308039	0.541583
IgG1_G2S	IgG2_G1N	-0.0306636	0.543427
IgG1_G1NS	IgG2_G1N	0.0296537	0.556789
IgG1_G0N	IgG1_G2N	0.029186	0.563031	2
IgG2_G0FN	IgG4_G1FNS	0.028907	0.566771
IgG4_G1F	IgG4_G2FS	-0.0285365	0.571754	2
IgG2_G1F	IgG4_G2F	0.0280385	0.578485
IgG1_G1FN	IgG4_G1FS	-0.0276704	0.583486
IgG1_G1S	IgG4_G0FN	0.027279	0.588824
IgG1_G1F	IgG4_G0FN	0.0270614	0.591801
IgG1_G1NS	IgG4_G1FN	-0.0268635	0.594515
IgG1_G1NS	IgG2_G2FNS	0.026727	0.59639
IgG1_G1NS	IgG4_G0FN	0.0262662	0.602738
IgG1_G2NS	IgG4_G1FN	-0.0256579	0.611167
IgG2_G1	IgG4_G1F	0.0250886	0.619101
IgG1_G0	IgG1_G2N	-0.0248856	0.621942	3
IgG1_G2FN	IgG1_G2NS	0.0243874	0.628935	8
IgG1_G1FS	IgG1_G0	0.0230816	0.647424	3
IgG1_G1FN	IgG2_G1N	0.0230437	0.647964
IgG2_G2FS	IgG2_G1NS	0.0227529	0.652112	7
IgG1_G2F	IgG1_G2NS	0.022507	0.655628	7
IgG1_G2	IgG4_G1FN	-0.0223925	0.657269
IgG1_G0N	IgG1_G1NS	-0.0223367	0.658068	2
IgG2_G1N	IgG4_G1FNS	0.0217554	0.666424
IgG1_G1FNS	IgG2_G1NS	0.0216477	0.667977
IgG2_G1FN	IgG2_G1N	-0.0210404	0.676758	5
IgG1_G2NS	IgG2_G1FNS	-0.0210202	0.677051
IgG2_G0N	IgG4_G1FNS	-0.0205515	0.683859
IgG2_G0FN	IgG2_G1S	-0.0201769	0.68932	4
IgG1_G1NS	IgG2_G0N	0.0199491	0.692649
IgG1_G1S	IgG2_G2S	0.019875	0.693733
IgG2_G1NS	IgG4_G1FN	0.0191905	0.703774
IgG2_G1N	IgG4_G1F	-0.0191208	0.704801
IgG2_G2N	IgG4_G2FNS	-0.0190767	0.705449
IgG1_G2S	IgG2_G1S	-0.0186864	0.711203
IgG2_G1FN	IgG4_G1FNS	-0.018099	0.719894
IgG2_G2NS	IgG4_G1FNS	0.0179464	0.722158
IgG1_G1S	IgG2_G1NS	-0.017936	0.722312
IgG1_G1NS	IgG4_G1F	-0.0178727	0.723253
IgG2_G0F	IgG2_G1N	-0.0177347	0.725302	3
IgG1_G1S	IgG2_G2FS	-0.0176182	0.727035
IgG4_G1F	IgG4_G0FN	0.0173062	0.731682	2
IgG1_G1N	IgG2_G2FN	-0.0165236	0.743379
IgG1_G1NS	IgG2_G1	0.0156465	0.75656
IgG1_G1NS	IgG4_G1FS	0.0156375	0.756696
IgG1_G2FNS	IgG1_G2N	0.0153461	0.76109	8
IgG1_G1NS	IgG4_G2F	-0.0151289	0.764371
IgG2_G2FNS	IgG4_G1FN	-0.015001	0.766305
IgG1_G2FN	IgG4_G1FNS	-0.0146586	0.77149
IgG1_G2N	IgG2_G2FS	0.0143257	0.776541
IgG1_G1NS	IgG4_G0F	0.0142323	0.777959
IgG1_G1S	IgG2_G2NS	-0.013152	0.794422
IgG4_G1FN	IgG4_G1FNS	0.0123536	0.806646	1
IgG1_G0	IgG2_G1FS	-0.0116406	0.817605
IgG1_G1F	IgG1_G1NS	0.0114339	0.820788	5
IgG1_G2FS	IgG4_G1FS	-0.0112032	0.824345
IgG2_G1	IgG4_G2FNS	-0.0110307	0.827006
IgG1_G2N	IgG2_G2FNS	0.0109921	0.827603
IgG1_G1NS	IgG2_G0	0.0109471	0.828298
IgG2_G1FS	IgG4_G2FS	0.0108725	0.82945
IgG2_G2	IgG4_G1F	-0.0106465	0.832942
IgG1_G1	IgG4_G0F	0.0105932	0.833766
IgG2_G2F	IgG2_G1FS	-0.0105235	0.834844	2
IgG2_G1FNS	IgG4_G2FNS	-0.0105023	0.835171
IgG4_G1FNS	IgG4_G2FNS	0.0101723	0.84028	3
IgG1_G1F	IgG2_G1NS	0.00984377	0.845373
IgG1_G2F	IgG1_G1NS	-0.00979203	0.846175	6
IgG1_G2FNS	IgG4_G2F	-0.00956537	0.849693
IgG1_G1FN	IgG4_G2FNS	0.00935894	0.8529
IgG1_G1NS	IgG2_G2F	0.0093446	0.853123
IgG1_G0	IgG2_G1FN	-0.00909262	0.85704
IgG1_G0N	IgG2_G1F	0.00869585	0.863216
IgG1_G2F	IgG2_G1S	0.00838823	0.868009
IgG1_G1NS	IgG2_G1F	0.00752762	0.881446
IgG4_G0FN	IgG4_G1FNS	0.0072828	0.885275	2
IgG1_G1	IgG4_G2FNS	0.00619805	0.90227
IgG1_G2FNS	IgG2_G1S	-0.00599121	0.905516
IgG1_G2FS	IgG2_G2	-0.00574323	0.909409
IgG1_G1FS	IgG1_G1NS	-0.00573455	0.909546	6
IgG1_G1FS	IgG2_G2FS	0.00562954	0.911195
IgG1_G1N	IgG2_G0FN	0.00549556	0.9133
IgG1_G2NS	IgG2_G2	0.00525363	0.917103
IgG2_G1F	IgG2_G2FS	0.00506174	0.920121	2
IgG1_G2FS	IgG4_G1FNS	0.00479151	0.924372
IgG1_G1NS	IgG4_G2FN	0.00364832	0.94238
IgG4_G0FN	IgG4_G1FS	-0.00352054	0.944394	3
IgG2_G2N	IgG4_G1FN	-0.00334578	0.947151
IgG1_G1	IgG2_G2S	0.00325107	0.948644
IgG1_G2FNS	IgG4_G1FN	-0.00321852	0.949158
IgG2_G0	IgG4_G1FS	0.00317327	0.949872
IgG1_G0N	IgG2_G1FNS	-0.00293061	0.953701
IgG1_G2	IgG2_G1NS	0.00265569	0.95804
IgG2_G2	IgG4_G2FNS	-0.00255298	0.959661
IgG1_G2FNS	IgG2_G1FS	0.00253573	0.959933
IgG1_G1FNS	IgG2_G2FS	0.00251322	0.960289
IgG1_G1NS	IgG2_G1NS	-0.00241818	0.961789	X
IgG1_G1NS	IgG4_G2FNS	0.0022957	0.963723
IgG1_G1NS	IgG2_G2FS	-0.00210842	0.966681
IgG2_G1S	IgG2_G1NS	0.00163098	0.974223	5
IgG1_G0FN	IgG2_G1S	-0.0016052	0.97463
IgG1_G1NS	IgG2_G2FN	-0.00104369	0.983503
IgG2_G1	IgG4_G0F	-0.000262111	0.995857
IgG1_G1NS	IgG2_G2	0.000260558	0.995881
