# Supplementary material for: Network inference from glycoproteomics data reveals new reactions in the IgG glycosylation pathway
Source: Nat Commun. 2017 Nov 14;8:1483. doi: 10.1038/s41467-017-01525-0 (PMC5684356; doi:10.1038/s41467-017-01525-0)
Supplement: Supplementary file 5 — Supplementary Data 2 [file 41467_2017_1525_MOESM5_ESM.xls]

## Sheet: Legend
Supplementary Data 2: Fisher’s exact test p-values for all rule combination in the four Croatian cohorts
Sheet Name	Cohort	Content
Korčula2013	Korčula2013	Fisher's p-value, upper and lower 95% confidence intervals for all the 64 pathway models considered
Korčula2010	Korčula2010	Fisher's p-value, upper and lower 95% confidence intervals for all the 64 pathway models considered
Split	Split	Fisher's p-value, upper and lower 95% confidence intervals for all the 64 pathway models considered
Vis	Vis	Fisher's p-value, upper and lower 95% confidence intervals for all the 64 pathway models considered

## Sheet: Korcula2013
Pathway Model	log10(p-value)	log10(UpperCI)	log10(LowerCI)
Known	-38.4671	-33.6313	-40.9081
F1	-34.5722	-30.2293	-37.0727
F2	-34.5722	-30.5038	-37.9069
F3	-37.3783	-32.6991	-39.8754
G1	-47.2374	-40.2403	-49.5326
N1	-38.264	-33.6519	-42.1564
N2	-44.1271	-38.4889	-46.9499
F1F2	-31.5675	-27.7856	-34.9547
F1F3	-33.7554	-29.5434	-36.2937
F1G1	-43.2954	-36.998	-45.5758
F1N1	-34.9547	-30.6562	-38.6932
F1N2	-40.5801	-35.5576	-43.3177
F2F3	-33.7554	-29.7672	-37.0193
F2G1	-43.2954	-37.3578	-46.338
F2N1	-34.9547	-30.9532	-39.4663
F2N2	-40.5801	-35.901	-44.068
F3G1	-46.1553	-39.2872	-48.6074
F3N1	-37.3609	-32.8374	-41.1587
F3N2	-43.1618	-37.7322	-45.8913
G1N1	-47.2391	-40.5998	-50.6259
G1N2	-53.6036	-45.8913	-55.7732
N1N2	-44.3565	-38.9733	-48.469
F1F2F3	-30.9107	-27.349	-34.2355
F1F2G1	-40.135	-34.572	-43.0508
F1F2N1	-32.2725	-28.5648	-36.5505
F1F2N2	-37.6861	-33.2438	-41.2148
F1F3G1	-42.4456	-36.2474	-44.8055
F1F3N1	-34.2355	-30.0966	-38.0513
F1F3N2	-39.8058	-34.8487	-42.509
F1G1N1	-43.8085	-37.7064	-47.2152
F1G1N2	-49.9667	-42.7892	-52.2958
F1N1N2	-41.2196	-36.15	-45.4
F2F3G1	-42.4456	-36.5822	-45.4143
F2F3N1	-34.2355	-30.4282	-38.7716
F2F3N2	-39.8058	-35.1914	-43.2757
F2G1N1	-43.8085	-38.0485	-47.7502
F2G1N2	-49.9667	-43.2652	-52.916
F2N1N2	-41.2196	-36.5201	-45.9087
F3G1N1	-46.3139	-39.8269	-49.8315
F3G1N2	-52.6247	-45.0704	-54.7541
F3N1N2	-43.5151	-38.2577	-47.5981
G1N1N2	-54.0688	-46.585	-57.4864
F1F2F3G1	-39.4322	-33.9489	-42.5962
F1F2F3N1	-31.6737	-28.1021	-36.0142
F1F2F3N2	-37.0378	-32.7393	-40.5194
F1F2G1N1	-40.9534	-35.5481	-44.9676
F1F2G1N2	-46.9249	-40.614	-49.9563
F1F2N1N2	-38.5783	-34.1455	-43.3241
F1F3G1N1	-43.0491	-37.0857	-46.3673
F1F3G1N2	-49.1589	-42.1262	-51.485
F1F3N1N2	-40.5194	-35.6891	-44.6521
F1G1N1N2	-50.806	-43.9431	-54.2397
F2F3G1N1	-43.0491	-37.4536	-46.9325
F2F3G1N2	-49.1589	-42.5459	-52.2255
F2F3N1N2	-40.5194	-36.0574	-45.1521
F2G1N1N2	-50.806	-44.3848	-54.8774
F3G1N1N2	-53.2005	-46.0222	-56.8025
F1F2F3G1N1	-40.3079	-35.0616	-44.2516
F1F2F3G1N2	-46.2353	-40.0206	-49.2989
F1F2F3N1N2	-37.9779	-33.8721	-42.6364
F1F2G1N1N2	-48.0078	-42.0097	-51.9804
F1F3G1N1N2	-50.0686	-43.3754	-53.6402
F2F3G1N1N2	-50.0686	-43.7205	-54.0895
F1F2F3G1N1N2	-47.3657	-41.4273	-51.3254

## Sheet: Korcula2010
Pathway Model	log10(p-value)	log10(UpperCI)	log10(LowerCI)
Known	-30.7604	-26.6156	-35.0055
F1	-30.4811	-26.4425	-34.5314
F2	-30.4811	-24.7843	-33.1049
F3	-31.504	-26.6386	-34.9745
G1	-36.3411	-30.7874	-41.2784
N1	-30.4811	-26.4791	-35.1538
N2	-40.7393	-34.2698	-45.1929
F1F2	-30.55	-24.857	-33.193
F1F3	-31.2781	-26.4226	-34.5405
F1G1	-36.2217	-30.678	-41.0642
F1N1	-30.55	-26.5222	-35.0981
F1N2	-40.5029	-34.0864	-44.839
F2F3	-31.2781	-24.9069	-33.1801
F2G1	-36.2217	-29.1043	-39.5186
F2N1	-30.55	-25.0169	-33.6427
F2N2	-40.5029	-32.4949	-43.2325
F3G1	-37.1473	-30.6674	-41.3674
F3N1	-31.2781	-26.5308	-35.1363
F3N2	-41.5545	-34.2854	-45.153
G1N1	-36.2217	-30.8049	-41.4168
G1N2	-46.8259	-39.253	-51.8377
N1N2	-40.5029	-34.2753	-45.5625
F1F2F3	-31.3803	-25.0085	-33.2315
F1F2G1	-36.3967	-29.3043	-39.7024
F1F2N1	-30.851	-25.344	-33.8481
F1F2N2	-40.6019	-32.5707	-43.3302
F1F3G1	-37.0746	-30.6762	-41.1466
F1F3N1	-31.3803	-26.6452	-35.084
F1F3N2	-41.3742	-34.2417	-45.0049
F1G1N1	-36.3967	-30.993	-41.4822
F1G1N2	-46.7872	-39.2049	-51.7853
F1N1N2	-40.6019	-34.3145	-45.4711
F2F3G1	-37.0746	-29.0884	-39.7425
F2F3N1	-31.3803	-25.1338	-33.7406
F2F3N2	-41.3742	-32.5634	-43.5065
F2G1N1	-36.3967	-29.4767	-39.8838
F2G1N2	-46.7872	-37.5396	-49.9142
F2N1N2	-40.6019	-32.8475	-43.6951
F3G1N1	-37.0746	-30.7026	-41.5177
F3G1N2	-47.7188	-39.145	-51.8978
F3N1N2	-41.3742	-34.2755	-45.3709
G1N1N2	-46.7872	-39.253	-51.9655
F1F2F3G1	-37.2832	-29.4992	-39.9154
F1F2F3N1	-31.7058	-25.4624	-33.9137
F1F2F3N2	-41.5137	-32.8288	-43.6133
F1F2G1N1	-36.784	-29.8905	-40.2247
F1F2G1N2	-47.0418	-37.755	-50.2041
F1F2N1N2	-40.9423	-33.0723	-43.9285
F1F3G1N1	-37.2832	-31.0169	-41.6063
F1F3G1N2	-47.7324	-39.2365	-51.8988
F1F3N1N2	-41.5137	-34.3912	-45.5574
F1G1N1N2	-47.0418	-39.6524	-52.2077
F2F3G1N1	-37.2832	-29.5199	-40.2553
F2F3G1N2	-47.7324	-37.5845	-50.2678
F2F3N1N2	-41.5137	-32.8522	-44.0004
F2G1N1N2	-47.0418	-38.0072	-50.6064
F3G1N1N2	-47.7324	-39.4147	-52.3464
F1F2F3G1N1	-37.6979	-29.9966	-40.5732
F1F2F3G1N2	-48.029	-37.9679	-50.3811
F1F2F3N1N2	-41.8868	-33.2815	-44.3595
F1F2G1N1N2	-47.5221	-38.4176	-50.9768
F1F3G1N1N2	-48.029	-39.7063	-52.5782
F2F3G1N1N2	-48.029	-38.1826	-50.7694
F1F2F3G1N1N2	-48.5464	-38.614	-51.3254

## Sheet: Split
Pathway Model	log10(p-value)	log10(UpperCI)	log10(LowerCI)
Known	-33.4804	-32.1197	-39.5923
F1	-30.7848	-29.8548	-37.0541
F2	-29.2282	-28.6473	-35.7255
F3	-34.0123	-31.7375	-38.8379
G1	-41.6395	-39.4882	-48.1965
N1	-37.4568	-34.7794	-42.8318
N2	-40.4077	-39.6851	-48.4938
F1F2	-27.4214	-27.043	-34.0182
F1F3	-31.4129	-29.6696	-36.5936
F1G1	-38.8567	-37.1763	-45.7985
F1N1	-34.9329	-32.9219	-40.5708
F1N2	-37.8764	-37.5257	-46.0634
F2F3	-29.8623	-28.4003	-35.2742
F2G1	-37.207	-35.8331	-44.2859
F2N1	-33.3562	-31.604	-39.1087
F2N2	-36.2688	-36.1676	-44.8122
F3G1	-42.2146	-39.1306	-47.505
F3N1	-38.0446	-34.5194	-42.1979
F3N2	-41.0151	-39.3059	-47.9009
G1N1	-45.8642	-42.2558	-51.7336
G1N2	-48.988	-47.5056	-57.7017
N1N2	-44.6922	-42.7643	-51.8654
F1F2F3	-28.0916	-26.958	-33.7665
F1F2G1	-35.2431	-34.2448	-42.4952
F1F2N1	-31.5756	-30.2706	-37.5545
F1F2N2	-34.4507	-34.7086	-43.0565
F1F3G1	-39.5215	-36.952	-45.2315
F1F3N1	-35.596	-32.6996	-40.1833
F1F3N2	-38.5561	-37.4322	-45.7127
F1G1N1	-43.2551	-40.388	-49.4536
F1G1N2	-46.3835	-45.3026	-55.3728
F1N1N2	-42.2913	-40.7635	-49.8164
F2F3G1	-37.8764	-35.6154	-43.7743
F2F3N1	-34.0226	-31.4171	-38.7716
F2F3N2	-36.9513	-36.0955	-44.2516
F2G1N1	-41.5827	-39.11	-47.9726
F2G1N2	-44.6794	-43.9242	-53.8957
F2N1N2	-40.6559	-39.6075	-48.3522
F3G1N1	-46.4981	-42.0237	-51.0098
F3G1N2	-49.6455	-47.2607	-56.9864
F3N1N2	-45.3508	-42.4575	-51.5
G1N1N2	-53.5665	-50.8996	-61.6181
F1F2F3G1	-35.9527	-34.1791	-42.2662
F1F2F3N1	-32.2747	-30.1002	-37.3679
F1F2F3N2	-35.1665	-34.5492	-42.788
F1F2G1N1	-39.6697	-37.6638	-46.3355
F1F2G1N2	-42.7441	-42.4212	-52.2155
F1F2N1N2	-38.8721	-38.168	-46.9171
F1F3G1N1	-43.9616	-40.2553	-48.9351
F1F3G1N2	-47.1112	-45.3186	-54.8517
F1F3N1N2	-43.0103	-40.7787	-49.4735
F1G1N1N2	-51.1012	-48.8257	-59.4482
F2F3G1N1	-42.2913	-38.9246	-47.5438
F2F3G1N2	-45.4083	-43.9584	-53.3717
F2F3N1N2	-41.3755	-39.4624	-48.0351
F2G1N1N2	-49.3643	-47.5419	-57.9647
F3G1N1N2	-54.2817	-50.6338	-60.9821
F1F2F3G1N1	-40.4145	-37.5495	-45.9992
F1F2F3G1N2	-43.5097	-42.2868	-51.7561
F1F2F3N1N2	-39.6226	-38.0664	-46.6084
F1F2G1N1N2	-47.4839	-46.1959	-56.4328
F1F3G1N1N2	-51.8764	-48.91	-59.059
F2F3G1N1N2	-50.1385	-47.3847	-57.409
F1F2F3G1N1N2	-48.2922	-46.0105	-56.0343

## Sheet: Vis
Pathway Model	log10(p-value)	log10(UpperCI)	log10(LowerCI)
Known	-36.7077	-33.7177	-41.5533
F1	-36.0905	-33.0654	-40.5505
F2	-34.3357	-31.3636	-38.9737
F3	-37.4369	-33.7391	-41.7469
G1	-40.5464	-37.1921	-46.4027
N1	-34.3357	-32.8837	-40.1075
N2	-47.1803	-41.1446	-51.5908
F1F2	-34.2887	-31.2122	-38.6253
F1F3	-36.9032	-33.1079	-40.8583
F1G1	-40.2917	-36.6938	-45.6929
F1N1	-34.2887	-32.5887	-39.682
F1N2	-46.6956	-40.8316	-50.4941
F2F3	-35.1506	-31.5344	-39.2348
F2G1	-38.5366	-35.084	-44.1689
F2N1	-32.6574	-31.1035	-38.2223
F2N2	-44.8122	-39.0319	-48.9261
F3G1	-41.3674	-37.2295	-46.5883
F3N1	-35.1506	-33.1079	-40.422
F3N2	-48.0033	-41.2385	-51.6353
G1N1	-38.5366	-36.5192	-45.2432
G1N2	-51.5	-45.0241	-56.3468
N1N2	-44.8122	-40.452	-50.2737
F1F2F3	-35.1477	-31.4	-39.1209
F1F2G1	-38.6967	-35.0897	-43.8923
F1F2N1	-32.9457	-31.0748	-38.2774
F1F2N2	-44.8349	-39.0163	-48.7531
F1F3G1	-41.1727	-36.9382	-46.0634
F1F3N1	-35.1477	-32.7552	-40.2073
F1F3N2	-47.5981	-41.0011	-50.9701
F1G1N1	-38.6967	-36.3967	-45.0717
F1G1N2	-51.3775	-44.9919	-55.8128
F1N1N2	-44.8349	-40.5005	-49.8791
F2F3G1	-39.4147	-35.3385	-44.3565
F2F3N1	-33.5121	-31.4	-38.4948
F2F3N2	-45.7127	-39.3126	-49.2457
F2G1N1	-37.0378	-34.8946	-43.4664
F2G1N2	-49.4735	-43.2925	-54.2817
F2N1N2	-43.0565	-38.9246	-48.2868
F3G1N1	-39.4147	-36.9244	-45.5625
F3G1N2	-52.4234	-45.4954	-56.5105
F3N1N2	-45.7127	-40.6793	-50.468
G1N1N2	-49.4735	-44.7914	-55.3978
F1F2F3G1	-39.6133	-35.4351	-44.2276
F1F2F3N1	-33.8289	-31.3828	-38.7583
F1F2F3N2	-45.7859	-39.3891	-48.9149
F1F2G1N1	-37.4681	-35.1553	-43.646
F1F2G1N2	-49.7408	-43.4978	-54.102
F1F2N1N2	-43.4054	-39.0385	-48.3251
F1F3G1N1	-39.6133	-36.726	-45.4804
F1F3G1N2	-52.3656	-45.3674	-56.3131
F1F3N1N2	-45.7859	-40.5832	-50.362
F1G1N1N2	-49.7408	-44.882	-55.5386
F2F3G1N1	-37.947	-35.3666	-43.9896
F2F3G1N2	-50.4544	-43.6591	-54.4436
F2F3N1N2	-44.0004	-39.1971	-48.5174
F2G1N1N2	-47.919	-43.1745	-53.8674
F3G1N1N2	-50.4544	-45.1429	-55.9285
F1F2F3G1N1	-38.4061	-35.5842	-44.2019
F1F2F3G1N2	-50.7694	-43.9828	-54.7237
F1F2F3N1N2	-44.3867	-39.3433	-48.8375
F1F2G1N1N2	-48.4578	-43.7042	-53.9597
F1F3G1N1N2	-50.7694	-45.1856	-55.9722
F2F3G1N1N2	-48.9364	-43.6591	-54.2421
F1F2F3G1N1N2	-49.5148	-44.1321	-54.5762
