# Supplementary material for: Network inference from glycoproteomics data reveals new reactions in the IgG glycosylation pathway
Source: Nat Commun. 2017 Nov 14;8:1483. doi: 10.1038/s41467-017-01525-0 (PMC5684356; doi:10.1038/s41467-017-01525-0)
Supplement: Supplementary file 6 — Supplementary Data 3 [file 41467_2017_1525_MOESM6_ESM.xls]

## Sheet: Legend
Supplementary Data 3: Detailed results of the GWAS analysis for the four IgG glycosyltranferases
We report all associations with a p-value less or equal than 1E-7
Variable	Explanation
name	Name of the SNP
chromosome	Chromosome where the SNP is found
pos	Position of the SNP
gene_annot	Gene annotation of the SNP
phenotype	Quantitative trait (glycan ratio) associated with the SNP
beta	Regression coefficient of the linear model
se	Standard error
p	P-value
major_all	Major allele
minor_all	Minor allele
stringsAsFactor
substrate	Glycan acting as substrate in the corresponding glycan ratio
product	Glycan acting as product in the corresponding glycan ratio
p.substrate	P-value of the substrate
p.product	P-value of the product
beta.substrate	Regression coefficient of the linear model for the substrate
beta.product	Regression coefficient of the linear model for the product
p.min	Minimum among the substrate and product p-values
p.gain	P-gain calculated as p.min/p

## Sheet: ST6GAL1
name	chromosome	pos	gene_annot	phenotype	beta	se	p	major_all	minor_all	stringsAsFactor	substrate	product	p.substrate	p.product	beta.substrate	beta.product	p.min	p.gain
rs7621161	3	186727170	ST6GAL1	ratio_log_IgG1_G1FS1_IgG1_G1F	-0.431438	0.0381345	1.26618e-28	A	C	FALSE	IgG1_G1FS1	IgG1_G1F	0.0701233	1.98076e-23	0.0726982	-0.394147	1.98076e-23	156436
rs11710456	3	186725887	ST6GAL1	ratio_log_IgG1_G1FS1_IgG1_G1F	-0.430967	0.0384402	3.71674e-28	A	G	FALSE	IgG1_G1FS1	IgG1_G1F	0.0903163	1.6485e-23	0.0684911	-0.397749	1.6485e-23	44353.4
rs6764279	3	186723975	ST6GAL1	ratio_log_IgG1_G1FS1_IgG1_G1F	-0.428697	0.0386784	1.41047e-27	A	C	FALSE	IgG1_G1FS1	IgG1_G1F	0.113688	2.43118e-23	0.0643007	-0.398312	2.43118e-23	17236.7
rs59111563	3	186722848	ST6GAL1	ratio_log_IgG1_G1FS1_IgG1_G1F	-0.41512	0.0395552	5.58329e-25	GT	G	FALSE	IgG1_G1FS1	IgG1_G1F	0.121106	5.95916e-21	0.0642602	-0.383884	5.95916e-21	10673.2
rs17775791	3	186722362	ST6GAL1	ratio_log_IgG1_G1FS1_IgG1_G1F	-0.414926	0.0395657	6.02442e-25	C	T	FALSE	IgG1_G1FS1	IgG1_G1F	0.122298	6.07945e-21	0.0640669	-0.383871	6.07945e-21	10091.3
rs17775791	3	186722362	ST6GAL1	ratio_log_IgG1_G1FS1_IgG1_G1F	-0.414926	0.0395657	6.02442e-25	C	T	FALSE	IgG1_G1FS1	IgG1_G1F	0.122298	6.07945e-21	0.0640669	-0.383871	6.07945e-21	10091.3
rs35456268	3	186721290	ST6GAL1	ratio_log_IgG1_G1FS1_IgG1_G1F	-0.413696	0.0395986	8.93295e-25	C	CT	FALSE	IgG1_G1FS1	IgG1_G1F	0.130031	6.90021e-21	0.0628074	-0.383547	6.90021e-21	7724.45
rs148580052	3	186720957	ST6GAL1	ratio_log_IgG1_G1FS1_IgG1_G1F	-0.413306	0.0396081	1.00903e-24	AAAACC	A	FALSE	IgG1_G1FS1	IgG1_G1F	0.132447	7.16582e-21	0.0624245	-0.383445	7.16582e-21	7101.69
rs13322676	3	186718745	ST6GAL1	ratio_log_IgG1_G1FS1_IgG1_G1F	-0.409705	0.0396548	2.77968e-24	C	A	FALSE	IgG1_G1FS1	IgG1_G1F	0.153216	1.02296e-20	0.0592888	-0.382115	1.02296e-20	3680.14
rs13322676	3	186718745	ST6GAL1	ratio_log_IgG1_G1FS1_IgG1_G1F	-0.409705	0.0396548	2.77968e-24	C	A	FALSE	IgG1_G1FS1	IgG1_G1F	0.153216	1.02296e-20	0.0592888	-0.382115	1.02296e-20	3680.14
rs35653970	3	186712749	ST6GAL1	ratio_log_IgG1_G1FS1_IgG1_G1F	-0.38307	0.0409461	2.65115e-20	T	G	FALSE	IgG1_G1FS1	IgG1_G1F	0.335373	6.87897e-17	0.0410611	-0.351873	6.87897e-17	2594.71
rs35653970	3	186712749	ST6GAL1	ratio_log_IgG1_G1FS1_IgG1_G1F	-0.38307	0.0409461	2.65115e-20	T	G	FALSE	IgG1_G1FS1	IgG1_G1F	0.335373	6.87897e-17	0.0410611	-0.351873	6.87897e-17	2594.71
rs71634023	3	186712738	ST6GAL1	ratio_log_IgG1_G1FS1_IgG1_G1F	-0.387866	0.0412337	1.67428e-20	AAC	A	FALSE	IgG1_G1FS1	IgG1_G1F	0.337729	4.30743e-17	0.0411707	-0.356827	4.30743e-17	2572.71
chr3:186712737:I	3	186712737	NA	ratio_log_IgG1_G1FS1_IgG1_G1F	-0.387858	0.0412339	1.67776e-20	AAAC	A	FALSE	IgG1_G1FS1	IgG1_G1F	0.337813	4.30928e-17	0.0411637	-0.356827	4.30928e-17	2568.47
rs28679865	3	186768348	ST6GAL1	ratio_log_IgG1_G1FS1_IgG1_G1F	-0.264698	0.0481476	4.45956e-08	C	G	FALSE	IgG1_G1FS1	IgG1_G1F	0.209576	7.24244e-05	0.0618962	-0.195236	7.24244e-05	1624.03
rs57679165	3	186763145	ST6GAL1	ratio_log_IgG1_G1FS1_IgG1_G1F	-0.279798	0.0446478	4.70516e-10	G	C	FALSE	IgG1_G1FS1	IgG1_G1F	0.232945	7.02911e-07	0.0547278	-0.226678	7.02911e-07	1493.92
rs56343190	3	186768043	ST6GAL1	ratio_log_IgG1_G1FS1_IgG1_G1F	-0.249121	0.0442415	2.10636e-08	A	G	FALSE	IgG1_G1FS1	IgG1_G1F	0.245305	1.90166e-05	0.0526581	-0.193204	1.90166e-05	902.818
rs56343190	3	186768043	ST6GAL1	ratio_log_IgG1_G1FS1_IgG1_G1F	-0.249121	0.0442415	2.10636e-08	A	G	FALSE	IgG1_G1FS1	IgG1_G1F	0.245305	1.90166e-05	0.0526581	-0.193204	1.90166e-05	902.818
rs257102	3	186775948	ST6GAL1	ratio_log_IgG1_G1FS1_IgG1_G1F	0.247327	0.0442918	2.74749e-08	A	G	FALSE	IgG1_G1FS1	IgG1_G1F	0.244043	1.97118e-05	-0.0528464	0.193016	1.97118e-05	717.448
rs257102	3	186775948	ST6GAL1	ratio_log_IgG1_G1FS1_IgG1_G1F	0.247327	0.0442918	2.74749e-08	A	G	FALSE	IgG1_G1FS1	IgG1_G1F	0.244043	1.97118e-05	-0.0528464	0.193016	1.97118e-05	717.448
rs6780488	3	186763942	ST6GAL1	ratio_log_IgG1_G1FS1_IgG1_G1F	-0.275525	0.0446219	8.34919e-10	A	G	FALSE	IgG1_G1FS1	IgG1_G1F	0.281805	5.7723e-07	0.0493344	-0.228181	5.7723e-07	691.36
rs6780488	3	186763942	ST6GAL1	ratio_log_IgG1_G1FS1_IgG1_G1F	-0.275525	0.0446219	8.34919e-10	A	G	FALSE	IgG1_G1FS1	IgG1_G1F	0.281805	5.7723e-07	0.0493344	-0.228181	5.7723e-07	691.36
rs35376994	3	186715319	ST6GAL1	ratio_log_IgG1_G1FS1_IgG1_G1F	-0.404418	0.0402954	4.835e-23	A	G	FALSE	IgG1_G1FS1	IgG1_G1F	0.397139	2.03123e-20	0.0356606	-0.38465	2.03123e-20	420.11
rs35376994	3	186715319	ST6GAL1	ratio_log_IgG1_G1FS1_IgG1_G1F	-0.404418	0.0402954	4.835e-23	A	G	FALSE	IgG1_G1FS1	IgG1_G1F	0.397139	2.03123e-20	0.0356606	-0.38465	2.03123e-20	420.11
rs13071014	3	186713556	ST6GAL1	ratio_log_IgG1_G1FS1_IgG1_G1F	-0.401229	0.0403808	1.25317e-22	T	C	FALSE	IgG1_G1FS1	IgG1_G1F	0.445885	5.19138e-20	0.0321477	-0.381084	5.19138e-20	414.26
rs13071014	3	186713556	ST6GAL1	ratio_log_IgG1_G1FS1_IgG1_G1F	-0.401229	0.0403808	1.25317e-22	T	C	FALSE	IgG1_G1FS1	IgG1_G1F	0.445885	5.19138e-20	0.0321477	-0.381084	5.19138e-20	414.26
rs16848727	3	186712963	ST6GAL1	ratio_log_IgG1_G1FS1_IgG1_G1F	-0.394297	0.0407548	1.44328e-21	G	A	FALSE	IgG1_G1FS1	IgG1_G1F	0.433367	5.91562e-19	0.0332984	-0.373206	5.91562e-19	409.873
rs16848727	3	186712963	ST6GAL1	ratio_log_IgG1_G1FS1_IgG1_G1F	-0.394297	0.0407548	1.44328e-21	G	A	FALSE	IgG1_G1FS1	IgG1_G1F	0.433367	5.91562e-19	0.0332984	-0.373206	5.91562e-19	409.873
rs55862858	3	186713103	ST6GAL1	ratio_log_IgG1_G1FS1_IgG1_G1F	-0.39593	0.0406417	7.74676e-22	C	T	FALSE	IgG1_G1FS1	IgG1_G1F	0.459301	2.60069e-19	0.0313742	-0.375986	2.60069e-19	335.713
rs55862858	3	186713103	ST6GAL1	ratio_log_IgG1_G1FS1_IgG1_G1F	-0.39593	0.0406417	7.74676e-22	C	T	FALSE	IgG1_G1FS1	IgG1_G1F	0.459301	2.60069e-19	0.0313742	-0.375986	2.60069e-19	335.713
rs62292620	3	186713289	ST6GAL1	ratio_log_IgG1_G1FS1_IgG1_G1F	-0.395134	0.040382	5.19176e-22	G	A	FALSE	IgG1_G1FS1	IgG1_G1F	0.488364	1.6409e-19	0.0291973	-0.375721	1.6409e-19	316.059
rs62292620	3	186713289	ST6GAL1	ratio_log_IgG1_G1FS1_IgG1_G1F	-0.395134	0.040382	5.19176e-22	G	A	FALSE	IgG1_G1FS1	IgG1_G1F	0.488364	1.6409e-19	0.0291973	-0.375721	1.6409e-19	316.059
rs6788832	3	186724219	ST6GAL1	ratio_log_IgG1_G1FS1_IgG1_G1F	-0.311419	0.0367647	5.36377e-17	G	A	FALSE	IgG1_G1FS1	IgG1_G1F	0.17433	1.46673e-14	0.0516944	-0.289777	1.46673e-14	273.451
rs6788832	3	186724219	ST6GAL1	ratio_log_IgG1_G1FS1_IgG1_G1F	-0.311419	0.0367647	5.36377e-17	G	A	FALSE	IgG1_G1FS1	IgG1_G1F	0.17433	1.46673e-14	0.0516944	-0.289777	1.46673e-14	273.451
rs13098740	3	186723150	ST6GAL1	ratio_log_IgG1_G1FS1_IgG1_G1F	-0.311208	0.036832	6.38527e-17	G	A	FALSE	IgG1_G1FS1	IgG1_G1F	0.18263	1.52559e-14	0.0508016	-0.290079	1.52559e-14	238.923
rs13098740	3	186723150	ST6GAL1	ratio_log_IgG1_G1FS1_IgG1_G1F	-0.311208	0.036832	6.38527e-17	G	A	FALSE	IgG1_G1FS1	IgG1_G1F	0.18263	1.52559e-14	0.0508016	-0.290079	1.52559e-14	238.923
rs7617523	3	186722450	ST6GAL1	ratio_log_IgG1_G1FS1_IgG1_G1F	-0.311225	0.0368661	6.78216e-17	G	T	FALSE	IgG1_G1FS1	IgG1_G1F	0.186995	1.50102e-14	0.0503431	-0.290407	1.50102e-14	221.319
rs7617523	3	186722450	ST6GAL1	ratio_log_IgG1_G1FS1_IgG1_G1F	-0.311225	0.0368661	6.78216e-17	G	T	FALSE	IgG1_G1FS1	IgG1_G1F	0.186995	1.50102e-14	0.0503431	-0.290407	1.50102e-14	221.319
rs12490407	3	186721996	ST6GAL1	ratio_log_IgG1_G1FS1_IgG1_G1F	-0.230947	0.0348244	4.49589e-11	A	G	FALSE	IgG1_G1FS1	IgG1_G1F	0.495025	3.56537e-09	0.0242853	-0.208717	3.56537e-09	79.3029
rs3864109	3	186721867	ST6GAL1	ratio_log_IgG1_G1FS1_IgG1_G1F	-0.230966	0.0348309	4.51616e-11	G	A	FALSE	IgG1_G1FS1	IgG1_G1F	0.496375	3.57743e-09	0.0242138	-0.208736	3.57743e-09	79.214
rs3852061	3	186721820	ST6GAL1	ratio_log_IgG1_G1FS1_IgG1_G1F	-0.230945	0.034832	4.54026e-11	G	T	FALSE	IgG1_G1FS1	IgG1_G1F	0.497005	3.58214e-09	0.0241791	-0.208734	3.58214e-09	78.8972
rs7621438	3	186720309	ST6GAL1	ratio_log_IgG1_G1FS1_IgG1_G1F	-0.230378	0.0348564	5.21158e-11	G	A	FALSE	IgG1_G1FS1	IgG1_G1F	0.511309	3.74761e-09	0.0233956	-0.208599	3.74761e-09	71.9093
rs6808800	3	186719374	ST6GAL1	ratio_log_IgG1_G1FS1_IgG1_G1F	-0.229778	0.0349028	6.18002e-11	G	T	FALSE	IgG1_G1FS1	IgG1_G1F	0.51391	4.15143e-09	0.0232799	-0.208259	4.15143e-09	67.175
rs7643952	3	186720448	ST6GAL1	ratio_log_IgG1_G1FS1_IgG1_G1F	-0.228823	0.0348161	6.6441e-11	C	G	FALSE	IgG1_G1FS1	IgG1_G1F	0.524187	3.72433e-09	0.0226573	-0.208364	3.72433e-09	56.0547
rs7643789	3	186720335	ST6GAL1	ratio_log_IgG1_G1FS1_IgG1_G1F	-0.228226	0.0347998	7.28402e-11	C	G	FALSE	IgG1_G1FS1	IgG1_G1F	0.540077	3.71499e-09	0.0217847	-0.208269	3.71499e-09	51.0019
rs3868902	3	186715887	ST6GAL1	ratio_log_IgG1_G1FS1_IgG1_G1F	-0.286069	0.0378575	6.86158e-14	T	G	FALSE	IgG1_G1FS1	IgG1_G1F	0.458784	2.34971e-12	0.0288838	-0.271077	2.34971e-12	34.2444
rs10937277	3	186712711	ST6GAL1	ratio_log_IgG1_G1FS1_IgG1_G1F	-0.257216	0.0395736	1.06625e-10	A	G	FALSE	IgG1_G1FS1	IgG1_G1F	0.498445	3.34609e-09	0.0274318	-0.238168	3.34609e-09	31.3819
rs4012171	3	186711453	LOC101929079,ST6GAL1	ratio_log_IgG1_G1FS1_IgG1_G1F	-0.254701	0.0416803	1.23692e-09	C	A	FALSE	IgG1_G1FS1	IgG1_G1F	0.18559	3.62068e-08	0.0561978	-0.23266	3.62068e-08	29.2717
chr3:186738103:I	3	186738103	NA	ratio_log_IgG1_G1FS1_IgG1_G1F	-0.470509	0.0746047	3.6611e-10	AC	A	FALSE	IgG1_G1FS1	IgG1_G1F	0.752058	1.04684e-09	0.0240774	-0.46224	1.04684e-09	2.85936
rs10212190	3	186731157	ST6GAL1	ratio_log_IgG1_G1FS1_IgG1_G1F	-0.352082	0.0363378	1.26475e-21	T	A	FALSE	IgG1_G1FS1	IgG1_G1F	0.535821	1.51226e-21	0.0234033	-0.355071	1.51226e-21	1.1957
rs17776120	3	186732679	ST6GAL1	ratio_log_IgG1_G1FS1_IgG1_G1F	-0.341148	0.0363689	2.12233e-20	A	C	FALSE	IgG1_G1FS1	IgG1_G1F	0.739463	9.74081e-21	0.0125592	-0.347533	9.74081e-21	0.458968
rs3821819	3	186732725	ST6GAL1	ratio_log_IgG1_G1FS1_IgG1_G1F	-0.341088	0.0363669	2.14427e-20	A	G	FALSE	IgG1_G1FS1	IgG1_G1F	0.740685	9.59531e-21	0.0124979	-0.347586	9.59531e-21	0.447486
rs35832957	3	186707884	LOC101929079,ST6GAL1	ratio_log_IgG1_G1FS1_IgG1_G1F	-0.295402	0.0541391	5.60717e-08	T	C	FALSE	IgG1_G1FS1	IgG1_G1F	0.766139	2.46507e-08	-0.0163967	-0.30578	2.46507e-08	0.439628
rs7619468	3	186728178	ST6GAL1	ratio_log_IgG1_G1FS1_IgG1_G1F	-0.286011	0.0412815	6.10678e-12	C	T	FALSE	IgG1_G1FS1	IgG1_G1F	0.511163	2.60251e-12	0.0277936	-0.29359	2.60251e-12	0.426167
rs5001409	3	186735690	ST6GAL1	ratio_log_IgG1_G1FS1_IgG1_G1F	-0.339252	0.03647	4.27079e-20	C	A	FALSE	IgG1_G1FS1	IgG1_G1F	0.774807	1.72704e-20	0.0108325	-0.346231	1.72704e-20	0.404384
rs967367	3	186734466	ST6GAL1	ratio_log_IgG1_G1FS1_IgG1_G1F	-0.340235	0.0364467	3.18054e-20	A	G	FALSE	IgG1_G1FS1	IgG1_G1F	0.76281	1.24809e-20	0.0114209	-0.347302	1.24809e-20	0.392414
rs4686831	3	186728647	ST6GAL1	ratio_log_IgG1_G1FS1_IgG1_G1F	-0.292091	0.0410467	1.65629e-12	T	C	FALSE	IgG1_G1FS1	IgG1_G1F	0.462748	5.92732e-13	0.0309094	-0.300539	5.92732e-13	0.357867
rs9863411	3	186737820	ST6GAL1	ratio_log_IgG1_G1FS1_IgG1_G1F	-0.335836	0.0364778	9.99676e-20	T	C	FALSE	IgG1_G1FS1	IgG1_G1F	0.807805	3.2881e-20	0.00920949	-0.343683	3.2881e-20	0.328917
rs10937280	3	186738033	ST6GAL1	ratio_log_IgG1_G1FS1_IgG1_G1F	-0.335424	0.0364727	1.09231e-19	A	G	FALSE	IgG1_G1FS1	IgG1_G1F	0.810932	3.54121e-20	0.0090551	-0.343332	3.54121e-20	0.324195
rs7634389	3	186738421	ST6GAL1	ratio_log_IgG1_G1FS1_IgG1_G1F	-0.334612	0.0364604	1.29407e-19	C	T	FALSE	IgG1_G1FS1	IgG1_G1F	0.816246	4.10589e-20	0.00879228	-0.342612	4.10589e-20	0.317285
rs4686828	3	186728255	ST6GAL1	ratio_log_IgG1_G1FS1_IgG1_G1F	-0.290172	0.0411623	2.64067e-12	G	T	FALSE	IgG1_G1FS1	IgG1_G1F	0.537431	7.11086e-13	0.0260249	-0.30028	7.11086e-13	0.269282
rs10937279	3	186727836	ST6GAL1	ratio_log_IgG1_G1FS1_IgG1_G1F	-0.290359	0.0411608	2.55357e-12	G	A	FALSE	IgG1_G1FS1	IgG1_G1F	0.538777	6.72751e-13	0.0259385	-0.300588	6.72751e-13	0.263455
rs10937278	3	186727815	ST6GAL1	ratio_log_IgG1_G1FS1_IgG1_G1F	-0.290404	0.0411606	2.53351e-12	A	T	FALSE	IgG1_G1FS1	IgG1_G1F	0.539087	6.61903e-13	0.0259187	-0.300679	6.61903e-13	0.261259
rs12633034	3	186727597	ST6GAL1	ratio_log_IgG1_G1FS1_IgG1_G1F	-0.290528	0.041156	2.46748e-12	G	C	FALSE	IgG1_G1FS1	IgG1_G1F	0.540459	6.31336e-13	0.0258287	-0.300916	6.31336e-13	0.255863
rs4686835	3	186729218	ST6GAL1	ratio_log_IgG1_G1FS1_IgG1_G1F	-0.290744	0.0410791	2.16836e-12	T	C	FALSE	IgG1_G1FS1	IgG1_G1F	0.521696	4.83268e-13	0.0269884	-0.301882	4.83268e-13	0.222873
rs4686836	3	186729365	ST6GAL1	ratio_log_IgG1_G1FS1_IgG1_G1F	-0.290858	0.0410807	2.13099e-12	T	C	FALSE	IgG1_G1FS1	IgG1_G1F	0.521814	4.74413e-13	0.0269822	-0.302001	4.74413e-13	0.222626
rs4686834	3	186729154	ST6GAL1	ratio_log_IgG1_G1FS1_IgG1_G1F	-0.290734	0.0410784	2.1705e-12	G	A	FALSE	IgG1_G1FS1	IgG1_G1F	0.521854	4.83091e-13	0.0269777	-0.301879	4.83091e-13	0.222571
rs4686830	3	186728565	ST6GAL1	ratio_log_IgG1_G1FS1_IgG1_G1F	-0.290675	0.0410644	2.15565e-12	G	A	FALSE	IgG1_G1FS1	IgG1_G1F	0.522289	4.77727e-13	0.0269403	-0.301838	4.77727e-13	0.221616
rs4012256	3	186730341	ST6GAL1	ratio_log_IgG1_G1FS1_IgG1_G1F	-0.290782	0.0410822	2.16255e-12	C	T	FALSE	IgG1_G1FS1	IgG1_G1F	0.522034	4.79237e-13	0.0269687	-0.301953	4.79237e-13	0.221607
rs3954170	3	186730368	ST6GAL1	ratio_log_IgG1_G1FS1_IgG1_G1F	-0.29078	0.0410823	2.16366e-12	G	A	FALSE	IgG1_G1FS1	IgG1_G1F	0.522097	4.79249e-13	0.0269647	-0.301953	4.79249e-13	0.221499
rs4012257	3	186730396	ST6GAL1	ratio_log_IgG1_G1FS1_IgG1_G1F	-0.29078	0.0410823	2.16372e-12	C	A	FALSE	IgG1_G1FS1	IgG1_G1F	0.52213	4.79222e-13	0.0269625	-0.301954	4.79222e-13	0.221481
rs4396886	3	186730522	ST6GAL1	ratio_log_IgG1_G1FS1_IgG1_G1F	-0.290789	0.0410829	2.16176e-12	C	T	FALSE	IgG1_G1FS1	IgG1_G1F	0.522211	4.78639e-13	0.0269576	-0.301965	4.78639e-13	0.221412
rs3872721	3	186725491	ST6GAL1	ratio_log_IgG1_G1FS1_IgG1_G1F	-0.290542	0.041287	2.87772e-12	A	G	FALSE	IgG1_G1FS1	IgG1_G1F	0.556998	6.29834e-13	0.0248584	-0.301859	6.29834e-13	0.218866
rs10804908	3	186728842	ST6GAL1	ratio_log_IgG1_G1FS1_IgG1_G1F	-0.291095	0.0410568	1.98816e-12	A	T	FALSE	IgG1_G1FS1	IgG1_G1F	0.529955	4.22531e-13	0.0264423	-0.30249	4.22531e-13	0.212524
rs6444193	3	186734188	ST6GAL1	ratio_log_IgG1_G1FS1_IgG1_G1F	-0.290348	0.0410907	2.35234e-12	A	G	FALSE	IgG1_G1FS1	IgG1_G1F	0.520066	4.98125e-13	0.0271016	-0.301795	4.98125e-13	0.211757
rs11394645	3	186728353	ST6GAL1	ratio_log_IgG1_G1FS1_IgG1_G1F	-0.289538	0.041177	2.99196e-12	TC	T	FALSE	IgG1_G1FS1	IgG1_G1F	0.55828	6.24756e-13	0.0247117	-0.301102	6.24756e-13	0.208812
rs3872722	3	186726277	ST6GAL1	ratio_log_IgG1_G1FS1_IgG1_G1F	-0.260508	0.035509	3.44167e-13	A	C	FALSE	IgG1_G1FS1	IgG1_G1F	0.286729	6.3503e-14	0.0388975	-0.27139	6.3503e-14	0.184512
rs4686833	3	186729012	ST6GAL1	ratio_log_IgG1_G1FS1_IgG1_G1F	-0.287216	0.0410212	3.68205e-12	C	A	FALSE	IgG1_G1FS1	IgG1_G1F	0.56997	6.23854e-13	0.0238874	-0.29993	6.23854e-13	0.169431
rs4686832	3	186729000	ST6GAL1	ratio_log_IgG1_G1FS1_IgG1_G1F	-0.292172	0.0410752	1.69137e-12	T	C	FALSE	IgG1_G1FS1	IgG1_G1F	0.600274	2.68016e-13	0.0220732	-0.305166	2.68016e-13	0.158461
rs7622548	3	186738118	ST6GAL1	ratio_log_IgG1_G1FS1_IgG1_G1F	-0.292	0.0414056	2.59121e-12	C	G	FALSE	IgG1_G1FS1	IgG1_G1F	0.530937	3.91109e-13	0.0266033	-0.305482	3.91109e-13	0.150937
rs7619989	3	186731749	ST6GAL1	ratio_log_IgG1_G1FS1_IgG1_G1F	-0.264775	0.0355787	1.59653e-13	C	G	FALSE	IgG1_G1FS1	IgG1_G1F	0.299339	1.63072e-14	0.0379811	-0.278281	1.63072e-14	0.102142
rs3872724	3	186741221	ST6GAL1	ratio_log_IgG1_G1FS1_IgG1_G1F	-0.242427	0.0363977	3.71805e-11	T	C	FALSE	IgG1_G1FS1	IgG1_G1F	0.422267	2.45267e-12	-0.0299012	-0.258806	2.45267e-12	0.0659666
rs3872724	3	186741221	ST6GAL1	ratio_log_IgG1_G1FS1_IgG1_G1F	-0.242427	0.0363977	3.71805e-11	T	C	FALSE	IgG1_G1FS1	IgG1_G1F	0.422267	2.45267e-12	-0.0299012	-0.258806	2.45267e-12	0.0659666
rs3872724	3	186741221	ST6GAL1	ratio_log_IgG1_G1FS1_IgG1_G1F	-0.242427	0.0363977	3.71805e-11	T	C	FALSE	IgG1_G1FS1	IgG1_G1F	0.422267	2.45267e-12	-0.0299012	-0.258806	2.45267e-12	0.0659666
rs4686829	3	186728319	ST6GAL1	ratio_log_IgG1_G1FS1_IgG1_G1F	-0.280174	0.0479254	6.06722e-09	G	T	FALSE	IgG1_G1FS1	IgG1_G1F	0.613997	3.20193e-10	0.0246045	-0.304654	3.20193e-10	0.0527743
rs4686829	3	186728319	ST6GAL1	ratio_log_IgG1_G1FS1_IgG1_G1F	-0.280174	0.0479254	6.06722e-09	G	T	FALSE	IgG1_G1FS1	IgG1_G1F	0.613997	3.20193e-10	0.0246045	-0.304654	3.20193e-10	0.0527743
rs7652995	3	186722944	ST6GAL1	ratio_log_IgG1_G1FS1_IgG1_G1F	-0.287507	0.0484593	3.62502e-09	A	G	FALSE	IgG1_G1FS1	IgG1_G1F	0.601081	1.77523e-10	0.0257993	-0.31256	1.77523e-10	0.0489716
rs7652995	3	186722944	ST6GAL1	ratio_log_IgG1_G1FS1_IgG1_G1F	-0.287507	0.0484593	3.62502e-09	A	G	FALSE	IgG1_G1FS1	IgG1_G1F	0.601081	1.77523e-10	0.0257993	-0.31256	1.77523e-10	0.0489716
rs4686837	3	186739677	ST6GAL1	ratio_log_IgG1_G1FS1_IgG1_G1F	-0.235549	0.0398544	4.15047e-09	A	G	FALSE	IgG1_G1FS1	IgG1_G1F	0.558837	1.68235e-10	-0.0237428	-0.257587	1.68235e-10	0.040534
rs7643068	3	186727083	ST6GAL1	ratio_log_IgG1_G1FS1_IgG1_G1F	-0.277921	0.0478202	7.41758e-09	G	A	FALSE	IgG1_G1FS1	IgG1_G1F	0.653271	2.52136e-10	0.0218633	-0.305714	2.52136e-10	0.0339917
rs7643068	3	186727083	ST6GAL1	ratio_log_IgG1_G1FS1_IgG1_G1F	-0.277921	0.0478202	7.41758e-09	G	A	FALSE	IgG1_G1FS1	IgG1_G1F	0.653271	2.52136e-10	0.0218633	-0.305714	2.52136e-10	0.0339917
rs201540659	3	186713306	ST6GAL1	ratio_log_IgG1_G1FS1_IgG1_G1F	-0.28475	0.0489517	7.19682e-09	A	AT	FALSE	IgG1_G1FS1	IgG1_G1F	0.71043	1.96971e-10	0.0184921	-0.314717	1.96971e-10	0.0273692
rs4686827	3	186713686	ST6GAL1	ratio_log_IgG1_G1FS1_IgG1_G1F	-0.281206	0.0491405	1.24655e-08	A	C	FALSE	IgG1_G1FS1	IgG1_G1F	0.758275	3.18488e-10	0.0153801	-0.312143	3.18488e-10	0.0255496
rs9941987	3	186742527	ST6GAL1	ratio_log_IgG1_G1FS1_IgG1_G1F	-0.269664	0.0485094	3.16376e-08	A	G	FALSE	IgG1_G1FS1	IgG1_G1F	0.786716	6.36105e-10	0.0133415	-0.302736	6.36105e-10	0.020106
rs1009640	3	186735096	ST6GAL1	ratio_log_IgG1_G1FS1_IgG1_G1F	-0.281229	0.0478706	5.12109e-09	T	C	FALSE	IgG1_G1FS1	IgG1_G1F	0.639893	1.01979e-10	0.0227997	-0.312724	1.01979e-10	0.0199135
rs1009640	3	186735096	ST6GAL1	ratio_log_IgG1_G1FS1_IgG1_G1F	-0.281229	0.0478706	5.12109e-09	T	C	FALSE	IgG1_G1FS1	IgG1_G1F	0.639893	1.01979e-10	0.0227997	-0.312724	1.01979e-10	0.0199135
rs61210528	3	186742220	ST6GAL1	ratio_log_IgG1_G1FS1_IgG1_G1F	-0.269454	0.0485554	3.33876e-08	C	CTA	FALSE	IgG1_G1FS1	IgG1_G1F	0.78986	6.58175e-10	0.0131524	-0.302759	6.58175e-10	0.0197132
rs4012172	3	186741511	ST6GAL1	ratio_log_IgG1_G1FS1_IgG1_G1F	-0.250482	0.0366996	1.2336e-11	T	C	FALSE	IgG1_G1FS1	IgG1_G1F	0.253957	1.27758e-13	-0.0429018	-0.276003	1.27758e-13	0.0103565
rs4012172	3	186741511	ST6GAL1	ratio_log_IgG1_G1FS1_IgG1_G1F	-0.250482	0.0366996	1.2336e-11	T	C	FALSE	IgG1_G1FS1	IgG1_G1F	0.253957	1.27758e-13	-0.0429018	-0.276003	1.27758e-13	0.0103565
rs4012172	3	186741511	ST6GAL1	ratio_log_IgG1_G1FS1_IgG1_G1F	-0.250482	0.0366996	1.2336e-11	T	C	FALSE	IgG1_G1FS1	IgG1_G1F	0.253957	1.27758e-13	-0.0429018	-0.276003	1.27758e-13	0.0103565
rs3872723	3	186741131	ST6GAL1	ratio_log_IgG1_G1FS1_IgG1_G1F	-0.250806	0.0366825	1.1372e-11	T	C	FALSE	IgG1_G1FS1	IgG1_G1F	0.249896	1.06094e-13	-0.0432574	-0.276819	1.06094e-13	0.00932941
rs3872723	3	186741131	ST6GAL1	ratio_log_IgG1_G1FS1_IgG1_G1F	-0.250806	0.0366825	1.1372e-11	T	C	FALSE	IgG1_G1FS1	IgG1_G1F	0.249896	1.06094e-13	-0.0432574	-0.276819	1.06094e-13	0.00932941
rs3872723	3	186741131	ST6GAL1	ratio_log_IgG1_G1FS1_IgG1_G1F	-0.250806	0.0366825	1.1372e-11	T	C	FALSE	IgG1_G1FS1	IgG1_G1F	0.249896	1.06094e-13	-0.0432574	-0.276819	1.06094e-13	0.00932941
rs199533504	3	186713310	ST6GAL1	ratio_log_IgG1_G1FS1_IgG1_G1F	-0.24954	0.0383211	9.85598e-11	TA	T	FALSE	IgG1_G1FS1	IgG1_G1F	0.868571	4.24499e-13	0.00649944	-0.282075	4.24499e-13	0.00430702
rs200317857	3	186713293	ST6GAL1	ratio_log_IgG1_G1FS1_IgG1_G1F	-0.220817	0.0406282	6.30594e-08	CA	C	FALSE	IgG1_G1FS1	IgG1_G1F	0.748682	7.20896e-11	-0.0132458	-0.267377	7.20896e-11	0.0011432
rs28674898	3	186744563	ST6GAL1	ratio_log_IgG1_G1FS1_IgG1_G1F	-0.21881	0.0360856	1.64979e-09	A	G	FALSE	IgG1_G1FS1	IgG1_G1F	0.074197	1.11549e-12	-0.0658879	-0.260363	1.11549e-12	0.000676141
rs7621161	3	186727170	ST6GAL1	ratio_log_IgG1_G2FS1_IgG1_G2F	-0.494262	0.0376416	1.613e-37	A	C	FALSE	IgG1_G2FS1	IgG1_G2F	0.000801367	7.12403e-05	0.134341	-0.159094	7.12403e-05	4.41663e+32
rs11710456	3	186725887	ST6GAL1	ratio_log_IgG1_G2FS1_IgG1_G2F	-0.495832	0.0379348	3.30179e-37	A	G	FALSE	IgG1_G2FS1	IgG1_G2F	0.00118878	5.25506e-05	0.130872	-0.163151	5.25506e-05	1.59158e+32
rs6764279	3	186723975	ST6GAL1	ratio_log_IgG1_G2FS1_IgG1_G2F	-0.495684	0.0381611	8.67961e-37	A	C	FALSE	IgG1_G2FS1	IgG1_G2F	0.00178174	4.14266e-05	0.126809	-0.16623	4.14266e-05	4.77286e+31
rs59111563	3	186722848	ST6GAL1	ratio_log_IgG1_G2FS1_IgG1_G2F	-0.477189	0.0391019	7.58484e-33	GT	G	FALSE	IgG1_G2FS1	IgG1_G2F	0.000722277	0.000449427	0.139898	-0.145217	0.000449427	5.92533e+28
rs17775791	3	186722362	ST6GAL1	ratio_log_IgG1_G2FS1_IgG1_G2F	-0.477234	0.0391109	7.72765e-33	C	T	FALSE	IgG1_G2FS1	IgG1_G2F	0.000721852	0.000454856	0.13993	-0.145112	0.000454856	5.88608e+28
rs17775791	3	186722362	ST6GAL1	ratio_log_IgG1_G2FS1_IgG1_G2F	-0.477234	0.0391109	7.72765e-33	C	T	FALSE	IgG1_G2FS1	IgG1_G2F	0.000721852	0.000454856	0.13993	-0.145112	0.000454856	5.88608e+28
rs35456268	3	186721290	ST6GAL1	ratio_log_IgG1_G2FS1_IgG1_G2F	-0.476351	0.0391428	1.11359e-32	C	CT	FALSE	IgG1_G2FS1	IgG1_G2F	0.00079155	0.000445872	0.138958	-0.145409	0.000445872	4.00392e+28
rs148580052	3	186720957	ST6GAL1	ratio_log_IgG1_G2FS1_IgG1_G2F	-0.476055	0.039152	1.25186e-32	AAAACC	A	FALSE	IgG1_G2FS1	IgG1_G2F	0.000815019	0.000442703	0.138644	-0.145509	0.000442703	3.53636e+28
rs13322676	3	186718745	ST6GAL1	ratio_log_IgG1_G2FS1_IgG1_G2F	-0.473228	0.0391969	3.27955e-32	C	A	FALSE	IgG1_G2FS1	IgG1_G2F	0.00103454	0.000418069	0.135952	-0.1462	0.000418069	1.27478e+28
rs13322676	3	186718745	ST6GAL1	ratio_log_IgG1_G2FS1_IgG1_G2F	-0.473228	0.0391969	3.27955e-32	C	A	FALSE	IgG1_G2FS1	IgG1_G2F	0.00103454	0.000418069	0.135952	-0.1462	0.000418069	1.27478e+28
rs35376994	3	186715319	ST6GAL1	ratio_log_IgG1_G2FS1_IgG1_G2F	-0.46574	0.0398657	2.41261e-30	A	G	FALSE	IgG1_G2FS1	IgG1_G2F	0.00554058	0.000260117	0.116639	-0.153474	0.000260117	1.07816e+26
rs35376994	3	186715319	ST6GAL1	ratio_log_IgG1_G2FS1_IgG1_G2F	-0.46574	0.0398657	2.41261e-30	A	G	FALSE	IgG1_G2FS1	IgG1_G2F	0.00554058	0.000260117	0.116639	-0.153474	0.000260117	1.07816e+26
rs13071014	3	186713556	ST6GAL1	ratio_log_IgG1_G2FS1_IgG1_G2F	-0.459531	0.0399759	1.82468e-29	T	C	FALSE	IgG1_G2FS1	IgG1_G2F	0.00670241	0.000290852	0.114169	-0.152473	0.000290852	1.59399e+25
rs13071014	3	186713556	ST6GAL1	ratio_log_IgG1_G2FS1_IgG1_G2F	-0.459531	0.0399759	1.82468e-29	T	C	FALSE	IgG1_G2FS1	IgG1_G2F	0.00670241	0.000290852	0.114169	-0.152473	0.000290852	1.59399e+25
rs62292620	3	186713289	ST6GAL1	ratio_log_IgG1_G2FS1_IgG1_G2F	-0.453711	0.0399804	8.72848e-29	G	A	FALSE	IgG1_G2FS1	IgG1_G2F	0.00791334	0.000314973	0.111741	-0.15149	0.000314973	3.60857e+24
rs62292620	3	186713289	ST6GAL1	ratio_log_IgG1_G2FS1_IgG1_G2F	-0.453711	0.0399804	8.72848e-29	G	A	FALSE	IgG1_G2FS1	IgG1_G2F	0.00791334	0.000314973	0.111741	-0.15149	0.000314973	3.60857e+24
rs55862858	3	186713103	ST6GAL1	ratio_log_IgG1_G2FS1_IgG1_G2F	-0.456693	0.0402263	8.29881e-29	C	T	FALSE	IgG1_G2FS1	IgG1_G2F	0.00896189	0.000282296	0.110648	-0.153623	0.000282296	3.40164e+24
rs55862858	3	186713103	ST6GAL1	ratio_log_IgG1_G2FS1_IgG1_G2F	-0.456693	0.0402263	8.29881e-29	C	T	FALSE	IgG1_G2FS1	IgG1_G2F	0.00896189	0.000282296	0.110648	-0.153623	0.000282296	3.40164e+24
rs16848727	3	186712963	ST6GAL1	ratio_log_IgG1_G2FS1_IgG1_G2F	-0.454556	0.0403455	2.07073e-28	G	A	FALSE	IgG1_G2FS1	IgG1_G2F	0.00752711	0.000423363	0.113424	-0.149529	0.000423363	2.04451e+24
rs16848727	3	186712963	ST6GAL1	ratio_log_IgG1_G2FS1_IgG1_G2F	-0.454556	0.0403455	2.07073e-28	G	A	FALSE	IgG1_G2FS1	IgG1_G2F	0.00752711	0.000423363	0.113424	-0.149529	0.000423363	2.04451e+24
rs71634023	3	186712738	ST6GAL1	ratio_log_IgG1_G2FS1_IgG1_G2F	-0.446018	0.0408476	7.68505e-27	AAC	A	FALSE	IgG1_G2FS1	IgG1_G2F	0.00854879	0.000870505	0.11277	-0.142735	0.000870505	1.13273e+23
chr3:186712737:I	3	186712737	NA	ratio_log_IgG1_G2FS1_IgG1_G2F	-0.446014	0.0408478	7.69719e-27	AAAC	A	FALSE	IgG1_G2FS1	IgG1_G2F	0.00855513	0.000870016	0.11276	-0.142743	0.000870016	1.1303e+23
rs35653970	3	186712749	ST6GAL1	ratio_log_IgG1_G2FS1_IgG1_G2F	-0.43966	0.0405719	1.78749e-26	T	G	FALSE	IgG1_G2FS1	IgG1_G2F	0.00964447	0.0008709	0.110173	-0.141658	0.0008709	4.8722e+22
rs35653970	3	186712749	ST6GAL1	ratio_log_IgG1_G2FS1_IgG1_G2F	-0.43966	0.0405719	1.78749e-26	T	G	FALSE	IgG1_G2FS1	IgG1_G2F	0.00964447	0.0008709	0.110173	-0.141658	0.0008709	4.8722e+22
rs6788832	3	186724219	ST6GAL1	ratio_log_IgG1_G2FS1_IgG1_G2F	-0.3874	0.0362855	9.05368e-26	G	A	FALSE	IgG1_G2FS1	IgG1_G2F	0.089597	2.14664e-05	0.0645627	-0.161238	2.14664e-05	2.37101e+20
rs6788832	3	186724219	ST6GAL1	ratio_log_IgG1_G2FS1_IgG1_G2F	-0.3874	0.0362855	9.05368e-26	G	A	FALSE	IgG1_G2FS1	IgG1_G2F	0.089597	2.14664e-05	0.0645627	-0.161238	2.14664e-05	2.37101e+20
rs13098740	3	186723150	ST6GAL1	ratio_log_IgG1_G2FS1_IgG1_G2F	-0.38753	0.0363516	1.06152e-25	G	A	FALSE	IgG1_G2FS1	IgG1_G2F	0.0932943	2.08974e-05	0.0639385	-0.161737	2.08974e-05	1.96863e+20
rs13098740	3	186723150	ST6GAL1	ratio_log_IgG1_G2FS1_IgG1_G2F	-0.38753	0.0363516	1.06152e-25	G	A	FALSE	IgG1_G2FS1	IgG1_G2F	0.0932943	2.08974e-05	0.0639385	-0.161737	2.08974e-05	1.96863e+20
rs7617523	3	186722450	ST6GAL1	ratio_log_IgG1_G2FS1_IgG1_G2F	-0.38779	0.0363845	1.08827e-25	G	T	FALSE	IgG1_G2FS1	IgG1_G2F	0.0948037	2.06206e-05	0.0637012	-0.16199	2.06206e-05	1.89481e+20
rs7617523	3	186722450	ST6GAL1	ratio_log_IgG1_G2FS1_IgG1_G2F	-0.38779	0.0363845	1.08827e-25	G	T	FALSE	IgG1_G2FS1	IgG1_G2F	0.0948037	2.06206e-05	0.0637012	-0.16199	2.06206e-05	1.89481e+20
rs10212190	3	186731157	ST6GAL1	ratio_log_IgG1_G2FS1_IgG1_G2F	-0.367573	0.0361756	1.45997e-23	T	A	FALSE	IgG1_G2FS1	IgG1_G2F	3.03311e-05	0.10534	0.157224	-0.061172	3.03311e-05	2.07752e+18
rs17776120	3	186732679	ST6GAL1	ratio_log_IgG1_G2FS1_IgG1_G2F	-0.362283	0.0361741	5.91048e-23	A	C	FALSE	IgG1_G2FS1	IgG1_G2F	3.76344e-05	0.0902017	0.15517	-0.0639344	3.76344e-05	6.3674e+17
rs3821819	3	186732725	ST6GAL1	ratio_log_IgG1_G2FS1_IgG1_G2F	-0.36223	0.036172	5.9614e-23	A	G	FALSE	IgG1_G2FS1	IgG1_G2F	3.78944e-05	0.0899383	0.155108	-0.0639858	3.78944e-05	6.35663e+17
rs967367	3	186734466	ST6GAL1	ratio_log_IgG1_G2FS1_IgG1_G2F	-0.361737	0.03625	8.32765e-23	A	G	FALSE	IgG1_G2FS1	IgG1_G2F	3.64875e-05	0.0947031	0.155766	-0.0631895	3.64875e-05	4.38149e+17
rs5001409	3	186735690	ST6GAL1	ratio_log_IgG1_G2FS1_IgG1_G2F	-0.360761	0.0362737	1.14325e-22	C	A	FALSE	IgG1_G2FS1	IgG1_G2F	2.86202e-05	0.10653	0.157936	-0.0610646	2.86202e-05	2.50341e+17
rs9863411	3	186737820	ST6GAL1	ratio_log_IgG1_G2FS1_IgG1_G2F	-0.358078	0.0362787	2.3282e-22	T	C	FALSE	IgG1_G2FS1	IgG1_G2F	2.78474e-05	0.11752	0.15815	-0.0592148	2.78474e-05	1.19609e+17
rs10937280	3	186738033	ST6GAL1	ratio_log_IgG1_G2FS1_IgG1_G2F	-0.357684	0.0362737	2.5456e-22	A	G	FALSE	IgG1_G2FS1	IgG1_G2F	2.7852e-05	0.118607	0.15812	-0.0590296	2.7852e-05	1.09412e+17
rs7634389	3	186738421	ST6GAL1	ratio_log_IgG1_G2FS1_IgG1_G2F	-0.356879	0.0362618	3.04234e-22	C	T	FALSE	IgG1_G2FS1	IgG1_G2F	2.81861e-05	0.120286	0.157952	-0.0587377	2.81861e-05	9.26461e+16
rs7619989	3	186731749	ST6GAL1	ratio_log_IgG1_G2FS1_IgG1_G2F	-0.327945	0.0351909	3.66802e-20	C	G	FALSE	IgG1_G2FS1	IgG1_G2F	0.000995896	0.0652374	0.12023	-0.0674429	0.000995896	2.71508e+16
rs3868902	3	186715887	ST6GAL1	ratio_log_IgG1_G2FS1_IgG1_G2F	-0.354465	0.0374697	1.02961e-20	T	G	FALSE	IgG1_G2FS1	IgG1_G2F	0.142727	0.000203072	0.0571072	-0.144502	0.000203072	1.97232e+16
rs3872722	3	186726277	ST6GAL1	ratio_log_IgG1_G2FS1_IgG1_G2F	-0.322597	0.0351318	1.23499e-19	A	C	FALSE	IgG1_G2FS1	IgG1_G2F	0.00204304	0.0486964	0.112402	-0.0719417	0.00204304	1.6543e+16
rs199533504	3	186713310	ST6GAL1	ratio_log_IgG1_G2FS1_IgG1_G2F	-0.311736	0.0380184	4.81976e-16	TA	T	FALSE	IgG1_G2FS1	IgG1_G2F	0.0186125	0.0128274	0.0922766	-0.0976069	0.0128274	2.66142e+13
rs7622548	3	186738118	ST6GAL1	ratio_log_IgG1_G2FS1_IgG1_G2F	-0.347455	0.0411175	6.32862e-17	C	G	FALSE	IgG1_G2FS1	IgG1_G2F	0.000834495	0.130646	0.141563	-0.064146	0.000834495	1.31861e+13
rs1009640	3	186735096	ST6GAL1	ratio_log_IgG1_G2FS1_IgG1_G2F	-0.381229	0.0474089	1.68907e-15	T	C	FALSE	IgG1_G2FS1	IgG1_G2F	0.0267188	0.0221918	0.107822	-0.111354	0.0221918	1.31385e+13
rs1009640	3	186735096	ST6GAL1	ratio_log_IgG1_G2FS1_IgG1_G2F	-0.381229	0.0474089	1.68907e-15	T	C	FALSE	IgG1_G2FS1	IgG1_G2F	0.0267188	0.0221918	0.107822	-0.111354	0.0221918	1.31385e+13
rs4686831	3	186728647	ST6GAL1	ratio_log_IgG1_G2FS1_IgG1_G2F	-0.340859	0.0407907	1.36376e-16	T	C	FALSE	IgG1_G2FS1	IgG1_G2F	0.00062941	0.152718	0.143582	-0.0601654	0.00062941	4.61525e+12
rs10804908	3	186728842	ST6GAL1	ratio_log_IgG1_G2FS1_IgG1_G2F	-0.339798	0.0408032	1.7193e-16	A	T	FALSE	IgG1_G2FS1	IgG1_G2F	0.000730302	0.15517	0.141905	-0.059819	0.000730302	4.24767e+12
rs4686836	3	186729365	ST6GAL1	ratio_log_IgG1_G2FS1_IgG1_G2F	-0.339522	0.0408264	1.88716e-16	T	C	FALSE	IgG1_G2FS1	IgG1_G2F	0.000725566	0.155954	0.142058	-0.0597383	0.000725566	3.84475e+12
rs4686832	3	186729000	ST6GAL1	ratio_log_IgG1_G2FS1_IgG1_G2F	-0.339068	0.0408288	2.07287e-16	T	C	FALSE	IgG1_G2FS1	IgG1_G2F	0.000795352	0.155248	0.140996	-0.0598398	0.000795352	3.83696e+12
rs4686829	3	186728319	ST6GAL1	ratio_log_IgG1_G2FS1_IgG1_G2F	-0.373787	0.0474958	6.40466e-15	G	T	FALSE	IgG1_G2FS1	IgG1_G2F	0.024503	0.0292893	0.109562	-0.106236	0.024503	3.82581e+12
rs4686829	3	186728319	ST6GAL1	ratio_log_IgG1_G2FS1_IgG1_G2F	-0.373787	0.0474958	6.40466e-15	G	T	FALSE	IgG1_G2FS1	IgG1_G2F	0.024503	0.0292893	0.109562	-0.106236	0.024503	3.82581e+12
rs4396886	3	186730522	ST6GAL1	ratio_log_IgG1_G2FS1_IgG1_G2F	-0.3394	0.0408289	1.94099e-16	C	T	FALSE	IgG1_G2FS1	IgG1_G2F	0.000731143	0.155663	0.141976	-0.0597829	0.000731143	3.76686e+12
rs4012257	3	186730396	ST6GAL1	ratio_log_IgG1_G2FS1_IgG1_G2F	-0.339391	0.0408283	1.94277e-16	C	A	FALSE	IgG1_G2FS1	IgG1_G2F	0.000731595	0.155637	0.141967	-0.0597859	0.000731595	3.76573e+12
rs4012256	3	186730341	ST6GAL1	ratio_log_IgG1_G2FS1_IgG1_G2F	-0.33939	0.0408283	1.94303e-16	C	T	FALSE	IgG1_G2FS1	IgG1_G2F	0.000731389	0.155654	0.14197	-0.0597833	0.000731389	3.76417e+12
rs3954170	3	186730368	ST6GAL1	ratio_log_IgG1_G2FS1_IgG1_G2F	-0.339388	0.0408283	1.94405e-16	G	A	FALSE	IgG1_G2FS1	IgG1_G2F	0.000731376	0.155665	0.14197	-0.0597817	0.000731376	3.76213e+12
rs4686835	3	186729218	ST6GAL1	ratio_log_IgG1_G2FS1_IgG1_G2F	-0.339335	0.0408252	1.9543e-16	T	C	FALSE	IgG1_G2FS1	IgG1_G2F	0.00072829	0.156117	0.142007	-0.0597117	0.00072829	3.7266e+12
rs4686834	3	186729154	ST6GAL1	ratio_log_IgG1_G2FS1_IgG1_G2F	-0.339322	0.0408245	1.95716e-16	G	A	FALSE	IgG1_G2FS1	IgG1_G2F	0.000729011	0.156064	0.141993	-0.0597183	0.000729011	3.72484e+12
rs7643068	3	186727083	ST6GAL1	ratio_log_IgG1_G2FS1_IgG1_G2F	-0.373083	0.0473853	6.23369e-15	G	A	FALSE	IgG1_G2FS1	IgG1_G2F	0.0311795	0.0231633	0.104728	-0.110415	0.0231633	3.71582e+12
rs7643068	3	186727083	ST6GAL1	ratio_log_IgG1_G2FS1_IgG1_G2F	-0.373083	0.0473853	6.23369e-15	G	A	FALSE	IgG1_G2FS1	IgG1_G2F	0.0311795	0.0231633	0.104728	-0.110415	0.0231633	3.71582e+12
rs4686830	3	186728565	ST6GAL1	ratio_log_IgG1_G2FS1_IgG1_G2F	-0.339105	0.0408113	1.99907e-16	G	A	FALSE	IgG1_G2FS1	IgG1_G2F	0.000729841	0.156282	0.141931	-0.0596664	0.000729841	3.6509e+12
rs12633034	3	186727597	ST6GAL1	ratio_log_IgG1_G2FS1_IgG1_G2F	-0.338782	0.0409044	2.48225e-16	G	C	FALSE	IgG1_G2FS1	IgG1_G2F	0.000869477	0.151249	0.140199	-0.0605283	0.000869477	3.50278e+12
rs4686833	3	186729012	ST6GAL1	ratio_log_IgG1_G2FS1_IgG1_G2F	-0.336154	0.0407678	3.33501e-16	C	A	FALSE	IgG1_G2FS1	IgG1_G2F	0.00111317	0.142464	0.136806	-0.0616412	0.00111317	3.33783e+12
rs7652995	3	186722944	ST6GAL1	ratio_log_IgG1_G2FS1_IgG1_G2F	-0.378738	0.0480355	5.72115e-15	A	G	FALSE	IgG1_G2FS1	IgG1_G2F	0.0183329	0.0343173	0.116218	-0.104346	0.0183329	3.20441e+12
rs7652995	3	186722944	ST6GAL1	ratio_log_IgG1_G2FS1_IgG1_G2F	-0.378738	0.0480355	5.72115e-15	A	G	FALSE	IgG1_G2FS1	IgG1_G2F	0.0183329	0.0343173	0.116218	-0.104346	0.0183329	3.20441e+12
rs6444193	3	186734188	ST6GAL1	ratio_log_IgG1_G2FS1_IgG1_G2F	-0.33976	0.040833	1.81995e-16	A	G	FALSE	IgG1_G2FS1	IgG1_G2F	0.000576486	0.169062	0.144718	-0.0579169	0.000576486	3.16759e+12
rs10937278	3	186727815	ST6GAL1	ratio_log_IgG1_G2FS1_IgG1_G2F	-0.338307	0.0409108	2.75435e-16	A	T	FALSE	IgG1_G2FS1	IgG1_G2F	0.000838804	0.155677	0.140631	-0.0598862	0.000838804	3.04538e+12
rs10937279	3	186727836	ST6GAL1	ratio_log_IgG1_G2FS1_IgG1_G2F	-0.338222	0.0409113	2.80315e-16	G	A	FALSE	IgG1_G2FS1	IgG1_G2F	0.000834091	0.156497	0.140697	-0.0597678	0.000834091	2.97555e+12
rs4686828	3	186728255	ST6GAL1	ratio_log_IgG1_G2FS1_IgG1_G2F	-0.337712	0.0409145	3.11494e-16	G	T	FALSE	IgG1_G2FS1	IgG1_G2F	0.00080647	0.160958	0.141091	-0.0591323	0.00080647	2.58904e+12
rs10937277	3	186712711	ST6GAL1	ratio_log_IgG1_G2FS1_IgG1_G2F	-0.329493	0.0392107	9.3107e-17	A	G	FALSE	IgG1_G2FS1	IgG1_G2F	0.406045	0.000205124	0.033654	-0.150104	0.000205124	2.2031e+12
rs3872721	3	186725491	ST6GAL1	ratio_log_IgG1_G2FS1_IgG1_G2F	-0.337136	0.0410442	4.29648e-16	A	G	FALSE	IgG1_G2FS1	IgG1_G2F	0.000900276	0.156574	0.140224	-0.0599356	0.000900276	2.09538e+12
rs11394645	3	186728353	ST6GAL1	ratio_log_IgG1_G2FS1_IgG1_G2F	-0.336604	0.0409322	3.98261e-16	TC	T	FALSE	IgG1_G2FS1	IgG1_G2F	0.000797371	0.161582	0.141267	-0.0590627	0.000797371	2.00213e+12
rs9941987	3	186742527	ST6GAL1	ratio_log_IgG1_G2FS1_IgG1_G2F	-0.374897	0.0480412	1.0647e-14	A	G	FALSE	IgG1_G2FS1	IgG1_G2F	0.0706397	0.0194952	0.0890357	-0.115066	0.0194952	1.83105e+12
rs3872723	3	186741131	ST6GAL1	ratio_log_IgG1_G2FS1_IgG1_G2F	-0.298978	0.0363922	4.24706e-16	T	C	FALSE	IgG1_G2FS1	IgG1_G2F	0.000680564	0.261133	0.12743	-0.0422323	0.000680564	1.60244e+12
rs3872723	3	186741131	ST6GAL1	ratio_log_IgG1_G2FS1_IgG1_G2F	-0.298978	0.0363922	4.24706e-16	T	C	FALSE	IgG1_G2FS1	IgG1_G2F	0.000680564	0.261133	0.12743	-0.0422323	0.000680564	1.60244e+12
rs3872723	3	186741131	ST6GAL1	ratio_log_IgG1_G2FS1_IgG1_G2F	-0.298978	0.0363922	4.24706e-16	T	C	FALSE	IgG1_G2FS1	IgG1_G2F	0.000680564	0.261133	0.12743	-0.0422323	0.000680564	1.60244e+12
rs61210528	3	186742220	ST6GAL1	ratio_log_IgG1_G2FS1_IgG1_G2F	-0.374081	0.0480906	1.28835e-14	C	CTA	FALSE	IgG1_G2FS1	IgG1_G2F	0.0704099	0.0205014	0.0891921	-0.114245	0.0205014	1.59129e+12
rs4012172	3	186741511	ST6GAL1	ratio_log_IgG1_G2FS1_IgG1_G2F	-0.298701	0.0364093	4.65543e-16	T	C	FALSE	IgG1_G2FS1	IgG1_G2F	0.000695686	0.262245	0.12725	-0.042147	0.000695686	1.49435e+12
rs4012172	3	186741511	ST6GAL1	ratio_log_IgG1_G2FS1_IgG1_G2F	-0.298701	0.0364093	4.65543e-16	T	C	FALSE	IgG1_G2FS1	IgG1_G2F	0.000695686	0.262245	0.12725	-0.042147	0.000695686	1.49435e+12
rs4012172	3	186741511	ST6GAL1	ratio_log_IgG1_G2FS1_IgG1_G2F	-0.298701	0.0364093	4.65543e-16	T	C	FALSE	IgG1_G2FS1	IgG1_G2F	0.000695686	0.262245	0.12725	-0.042147	0.000695686	1.49435e+12
rs7619468	3	186728178	ST6GAL1	ratio_log_IgG1_G2FS1_IgG1_G2F	-0.33335	0.0410382	8.87213e-16	C	T	FALSE	IgG1_G2FS1	IgG1_G2F	0.000848359	0.180151	0.140841	-0.0566737	0.000848359	9.56207e+11
rs4686827	3	186713686	ST6GAL1	ratio_log_IgG1_G2FS1_IgG1_G2F	-0.372591	0.0487277	3.50353e-14	A	C	FALSE	IgG1_G2FS1	IgG1_G2F	0.0199854	0.0545849	0.116101	-0.0959967	0.0199854	5.70436e+11
rs3872724	3	186741221	ST6GAL1	ratio_log_IgG1_G2FS1_IgG1_G2F	-0.290663	0.0361139	1.59582e-15	T	C	FALSE	IgG1_G2FS1	IgG1_G2F	0.000890893	0.276955	0.123524	-0.0404913	0.000890893	5.58267e+11
rs3872724	3	186741221	ST6GAL1	ratio_log_IgG1_G2FS1_IgG1_G2F	-0.290663	0.0361139	1.59582e-15	T	C	FALSE	IgG1_G2FS1	IgG1_G2F	0.000890893	0.276955	0.123524	-0.0404913	0.000890893	5.58267e+11
rs3872724	3	186741221	ST6GAL1	ratio_log_IgG1_G2FS1_IgG1_G2F	-0.290663	0.0361139	1.59582e-15	T	C	FALSE	IgG1_G2FS1	IgG1_G2F	0.000890893	0.276955	0.123524	-0.0404913	0.000890893	5.58267e+11
rs4012171	3	186711453	LOC101929079,ST6GAL1	ratio_log_IgG1_G2FS1_IgG1_G2F	-0.317393	0.0412347	2.38953e-14	C	A	FALSE	IgG1_G2FS1	IgG1_G2F	0.00996916	0.098621	0.109268	-0.07009	0.00996916	4.17202e+11
rs6780488	3	186763942	ST6GAL1	ratio_log_IgG1_G2FS1_IgG1_G2F	-0.336397	0.0443475	5.52451e-14	A	G	FALSE	IgG1_G2FS1	IgG1_G2F	0.0184999	0.0843676	0.107865	-0.0790777	0.0184999	3.3487e+11
rs6780488	3	186763942	ST6GAL1	ratio_log_IgG1_G2FS1_IgG1_G2F	-0.336397	0.0443475	5.52451e-14	A	G	FALSE	IgG1_G2FS1	IgG1_G2F	0.0184999	0.0843676	0.107865	-0.0790777	0.0184999	3.3487e+11
rs57679165	3	186763145	ST6GAL1	ratio_log_IgG1_G2FS1_IgG1_G2F	-0.3361	0.0443914	6.14136e-14	G	C	FALSE	IgG1_G2FS1	IgG1_G2F	0.0199058	0.0766832	0.106721	-0.0811891	0.0199058	3.24127e+11
rs201540659	3	186713306	ST6GAL1	ratio_log_IgG1_G2FS1_IgG1_G2F	-0.365751	0.048584	8.45255e-14	A	AT	FALSE	IgG1_G2FS1	IgG1_G2F	0.0225589	0.0472948	0.113434	-0.0987268	0.0225589	2.66889e+11
rs12490407	3	186721996	ST6GAL1	ratio_log_IgG1_G2FS1_IgG1_G2F	-0.270362	0.0346069	9.96008e-15	A	G	FALSE	IgG1_G2FS1	IgG1_G2F	0.161774	0.00141834	0.0497543	-0.113395	0.00141834	1.42402e+11
rs3864109	3	186721867	ST6GAL1	ratio_log_IgG1_G2FS1_IgG1_G2F	-0.270249	0.034614	1.03373e-14	G	A	FALSE	IgG1_G2FS1	IgG1_G2F	0.161762	0.00142926	0.0497649	-0.113337	0.00142926	1.38262e+11
rs3852061	3	186721820	ST6GAL1	ratio_log_IgG1_G2FS1_IgG1_G2F	-0.270233	0.0346151	1.03955e-14	G	T	FALSE	IgG1_G2FS1	IgG1_G2F	0.161868	0.00143067	0.0497539	-0.113331	0.00143067	1.37624e+11
rs7621438	3	186720309	ST6GAL1	ratio_log_IgG1_G2FS1_IgG1_G2F	-0.269509	0.0346408	1.27423e-14	G	A	FALSE	IgG1_G2FS1	IgG1_G2F	0.163049	0.00149627	0.0496443	-0.112938	0.00149627	1.17425e+11
rs6808800	3	186719374	ST6GAL1	ratio_log_IgG1_G2FS1_IgG1_G2F	-0.26865	0.0346888	1.66973e-14	G	T	FALSE	IgG1_G2FS1	IgG1_G2F	0.153555	0.00177125	0.050851	-0.111326	0.00177125	1.0608e+11
rs7643952	3	186720448	ST6GAL1	ratio_log_IgG1_G2FS1_IgG1_G2F	-0.269425	0.0345947	1.19937e-14	C	G	FALSE	IgG1_G2FS1	IgG1_G2F	0.18371	0.00125502	0.0472537	-0.114585	0.00125502	1.0464e+11
rs7643789	3	186720335	ST6GAL1	ratio_log_IgG1_G2FS1_IgG1_G2F	-0.268633	0.0345797	1.3919e-14	C	G	FALSE	IgG1_G2FS1	IgG1_G2F	0.184373	0.00129486	0.0471576	-0.114207	0.00129486	9.30282e+10
rs200317857	3	186713293	ST6GAL1	ratio_log_IgG1_G2FS1_IgG1_G2F	-0.320937	0.040197	2.64256e-15	CA	C	FALSE	IgG1_G2FS1	IgG1_G2F	0.473285	0.000197629	0.0296223	-0.153499	0.000197629	7.47869e+10
rs202164259	3	186711347	LOC101929079,ST6GAL1	ratio_log_IgG1_G2FS1_IgG1_G2F	-0.354511	0.0509002	4.74648e-12	T	TA	FALSE	IgG1_G2FS1	IgG1_G2F	0.136112	0.0576118	0.0779095	-0.0995797	0.0576118	1.21378e+10
rs11923417	3	186705790	LOC101929079,ST6GAL1	ratio_log_IgG1_G2FS1_IgG1_G2F	-0.308837	0.0405663	4.49416e-14	C	G	FALSE	IgG1_G2FS1	IgG1_G2F	0.539454	0.000361882	0.0256275	-0.148781	0.000361882	8.05227e+09
rs56343190	3	186768043	ST6GAL1	ratio_log_IgG1_G2FS1_IgG1_G2F	-0.307931	0.0439938	3.7366e-12	A	G	FALSE	IgG1_G2FS1	IgG1_G2F	0.0294887	0.10572	0.0985803	-0.0732952	0.0294887	7.89185e+09
rs56343190	3	186768043	ST6GAL1	ratio_log_IgG1_G2FS1_IgG1_G2F	-0.307931	0.0439938	3.7366e-12	A	G	FALSE	IgG1_G2FS1	IgG1_G2F	0.0294887	0.10572	0.0985803	-0.0732952	0.0294887	7.89185e+09
rs13082825	3	186708013	LOC101929079,ST6GAL1	ratio_log_IgG1_G2FS1_IgG1_G2F	-0.26938	0.0369725	4.94641e-13	C	G	FALSE	IgG1_G2FS1	IgG1_G2F	0.370117	0.00145702	0.0339904	-0.120662	0.00145702	2.94561e+09
rs4686837	3	186739677	ST6GAL1	ratio_log_IgG1_G2FS1_IgG1_G2F	-0.288382	0.0395546	4.77932e-13	A	G	FALSE	IgG1_G2FS1	IgG1_G2F	0.00118048	0.293571	0.131471	-0.0426421	0.00118048	2.46997e+09
rs257102	3	186775948	ST6GAL1	ratio_log_IgG1_G2FS1_IgG1_G2F	0.302907	0.044059	8.78681e-12	A	G	FALSE	IgG1_G2FS1	IgG1_G2F	0.0211872	0.152822	-0.104448	0.0648366	0.0211872	2.41125e+09
rs257102	3	186775948	ST6GAL1	ratio_log_IgG1_G2FS1_IgG1_G2F	0.302907	0.044059	8.78681e-12	A	G	FALSE	IgG1_G2FS1	IgG1_G2F	0.0211872	0.152822	-0.104448	0.0648366	0.0211872	2.41125e+09
rs13325033	3	186708571	LOC101929079,ST6GAL1	ratio_log_IgG1_G2FS1_IgG1_G2F	-0.282456	0.0419366	2.25806e-11	A	G	FALSE	IgG1_G2FS1	IgG1_G2F	0.0478998	0.0768435	0.0850934	-0.0761378	0.0478998	2.12128e+09
rs35832957	3	186707884	LOC101929079,ST6GAL1	ratio_log_IgG1_G2FS1_IgG1_G2F	-0.355145	0.0538992	5.95123e-11	T	C	FALSE	IgG1_G2FS1	IgG1_G2F	0.162267	0.111301	0.0767102	-0.0877384	0.111301	1.87022e+09
rs28674898	3	186744563	ST6GAL1	ratio_log_IgG1_G2FS1_IgG1_G2F	-0.248575	0.035902	6.29882e-12	A	G	FALSE	IgG1_G2FS1	IgG1_G2F	0.0116509	0.267682	0.0930156	-0.0409012	0.0116509	1.8497e+09
rs759602	3	186708804	LOC101929079,ST6GAL1	ratio_log_IgG1_G2FS1_IgG1_G2F	-0.277146	0.0414859	3.2543e-11	G	A	FALSE	IgG1_G2FS1	IgG1_G2F	0.0407606	0.104116	0.0870203	-0.069162	0.0407606	1.25252e+09
chr3:186738103:I	3	186738103	NA	ratio_log_IgG1_G2FS1_IgG1_G2F	-0.501062	0.0744664	2.36003e-11	AC	A	FALSE	IgG1_G2FS1	IgG1_G2F	0.0395278	0.0279179	0.156778	-0.167408	0.0279179	1.18295e+09
rs28679865	3	186768348	ST6GAL1	ratio_log_IgG1_G2FS1_IgG1_G2F	-0.323692	0.0479071	1.95692e-11	C	G	FALSE	IgG1_G2FS1	IgG1_G2F	0.0133303	0.219812	0.121962	-0.0605219	0.0133303	6.81188e+08
rs62292644	3	186738896	ST6GAL1	ratio_log_IgG1_G2FS1_IgG1_G2F	-0.411319	0.0627195	7.28917e-11	C	A	FALSE	IgG1_G2FS1	IgG1_G2F	0.0655985	0.0441724	0.119038	-0.130107	0.0441724	6.06e+08
rs77397204	3	186738899	ST6GAL1	ratio_log_IgG1_G2FS1_IgG1_G2F	-0.411308	0.0627195	7.29781e-11	C	A	FALSE	IgG1_G2FS1	IgG1_G2F	0.065602	0.0441877	0.119037	-0.130098	0.0441877	6.05493e+08
rs77530527	3	186738900	ST6GAL1	ratio_log_IgG1_G2FS1_IgG1_G2F	-0.411306	0.0627195	7.29921e-11	C	T	FALSE	IgG1_G2FS1	IgG1_G2F	0.0655965	0.0441952	0.119039	-0.130093	0.0441952	6.05479e+08
rs257101	3	186778828	ST6GAL1	ratio_log_IgG1_G2FS1_IgG1_G2F	0.282761	0.043733	1.32819e-10	A	C	FALSE	IgG1_G2FS1	IgG1_G2F	0.025647	0.188409	-0.100183	0.0590893	0.025647	1.93097e+08
rs257101	3	186778828	ST6GAL1	ratio_log_IgG1_G2FS1_IgG1_G2F	0.282761	0.043733	1.32819e-10	A	C	FALSE	IgG1_G2FS1	IgG1_G2F	0.025647	0.188409	-0.100183	0.0590893	0.025647	1.93097e+08
rs257100	3	186782999	ST6GAL1	ratio_log_IgG1_G2FS1_IgG1_G2F	0.293379	0.0489701	2.55978e-09	G	A	FALSE	IgG1_G2FS1	IgG1_G2F	0.0652845	0.146688	-0.0925768	0.0729035	0.0652845	2.55039e+07
rs257100	3	186782999	ST6GAL1	ratio_log_IgG1_G2FS1_IgG1_G2F	0.293379	0.0489701	2.55978e-09	G	A	FALSE	IgG1_G2FS1	IgG1_G2F	0.0652845	0.146688	-0.0925768	0.0729035	0.0652845	2.55039e+07
rs7635748	3	186706893	LOC101929079,ST6GAL1	ratio_log_IgG1_G2FS1_IgG1_G2F	-0.433905	0.0744526	6.74541e-09	A	C	FALSE	IgG1_G2FS1	IgG1_G2F	0.524133	0.0660986	0.0483281	-0.139624	0.0660986	9.79905e+06
rs35376994	3	186715319	ST6GAL1	ratio_log_IgG1_G2S1_IgG1_G2	-0.241475	0.0411491	5.32054e-09	A	G	FALSE	IgG1_G2S1	IgG1_G2	0.170712	0.0634909	0.057661	-0.0780864	0.0634909	1.19332e+07
rs35376994	3	186715319	ST6GAL1	ratio_log_IgG1_G2S1_IgG1_G2	-0.241475	0.0411491	5.32054e-09	A	G	FALSE	IgG1_G2S1	IgG1_G2	0.170712	0.0634909	0.057661	-0.0780864	0.0634909	1.19332e+07
rs13071014	3	186713556	ST6GAL1	ratio_log_IgG1_G2S1_IgG1_G2	-0.2403	0.0412171	6.66183e-09	T	C	FALSE	IgG1_G2S1	IgG1_G2	0.181028	0.0632009	0.0563764	-0.0782766	0.0632009	9.48702e+06
rs13071014	3	186713556	ST6GAL1	ratio_log_IgG1_G2S1_IgG1_G2	-0.2403	0.0412171	6.66183e-09	T	C	FALSE	IgG1_G2S1	IgG1_G2	0.181028	0.0632009	0.0563764	-0.0782766	0.0632009	9.48702e+06
rs55862858	3	186713103	ST6GAL1	ratio_log_IgG1_G2S1_IgG1_G2	-0.239895	0.041444	8.50229e-09	C	T	FALSE	IgG1_G2S1	IgG1_G2	0.221053	0.0540356	0.0518547	-0.081604	0.0540356	6.35542e+06
rs55862858	3	186713103	ST6GAL1	ratio_log_IgG1_G2S1_IgG1_G2	-0.239895	0.041444	8.50229e-09	C	T	FALSE	IgG1_G2S1	IgG1_G2	0.221053	0.0540356	0.0518547	-0.081604	0.0540356	6.35542e+06
rs62292620	3	186713289	ST6GAL1	ratio_log_IgG1_G2S1_IgG1_G2	-0.237561	0.0411913	9.61684e-09	G	A	FALSE	IgG1_G2S1	IgG1_G2	0.245868	0.0471028	0.0488714	-0.0835754	0.0471028	4.89795e+06
rs62292620	3	186713289	ST6GAL1	ratio_log_IgG1_G2S1_IgG1_G2	-0.237561	0.0411913	9.61684e-09	G	A	FALSE	IgG1_G2S1	IgG1_G2	0.245868	0.0471028	0.0488714	-0.0835754	0.0471028	4.89795e+06
rs16848727	3	186712963	ST6GAL1	ratio_log_IgG1_G2S1_IgG1_G2	-0.236203	0.0415591	1.55961e-08	G	A	FALSE	IgG1_G2S1	IgG1_G2	0.224718	0.0626991	0.0515738	-0.0790399	0.0626991	4.02018e+06
rs16848727	3	186712963	ST6GAL1	ratio_log_IgG1_G2S1_IgG1_G2	-0.236203	0.0415591	1.55961e-08	G	A	FALSE	IgG1_G2S1	IgG1_G2	0.224718	0.0626991	0.0515738	-0.0790399	0.0626991	4.02018e+06
rs13322676	3	186718745	ST6GAL1	ratio_log_IgG1_G2S1_IgG1_G2	-0.230399	0.0405896	1.62547e-08	C	A	FALSE	IgG1_G2S1	IgG1_G2	0.227914	0.0527552	0.0500365	-0.0803477	0.0527552	3.24554e+06
rs13322676	3	186718745	ST6GAL1	ratio_log_IgG1_G2S1_IgG1_G2	-0.230399	0.0405896	1.62547e-08	C	A	FALSE	IgG1_G2S1	IgG1_G2	0.227914	0.0527552	0.0500365	-0.0803477	0.0527552	3.24554e+06
rs148580052	3	186720957	ST6GAL1	ratio_log_IgG1_G2S1_IgG1_G2	-0.230365	0.0405673	1.60445e-08	AAAACC	A	FALSE	IgG1_G2S1	IgG1_G2	0.241903	0.0481858	0.0485423	-0.0819193	0.0481858	3.00326e+06
rs35456268	3	186721290	ST6GAL1	ratio_log_IgG1_G2S1_IgG1_G2	-0.230305	0.0405608	1.60984e-08	C	CT	FALSE	IgG1_G2S1	IgG1_G2	0.243869	0.0476241	0.0483331	-0.0821134	0.0476241	2.95831e+06
rs17775791	3	186722362	ST6GAL1	ratio_log_IgG1_G2S1_IgG1_G2	-0.230129	0.0405371	1.61918e-08	C	T	FALSE	IgG1_G2S1	IgG1_G2	0.25051	0.0457617	0.0476333	-0.0827674	0.0457617	2.82623e+06
rs17775791	3	186722362	ST6GAL1	ratio_log_IgG1_G2S1_IgG1_G2	-0.230129	0.0405371	1.61918e-08	C	T	FALSE	IgG1_G2S1	IgG1_G2	0.25051	0.0457617	0.0476333	-0.0827674	0.0457617	2.82623e+06
rs59111563	3	186722848	ST6GAL1	ratio_log_IgG1_G2S1_IgG1_G2	-0.230017	0.0405287	1.63392e-08	GT	G	FALSE	IgG1_G2S1	IgG1_G2	0.253984	0.0448474	0.0472772	-0.0831039	0.0448474	2.74477e+06
rs35653970	3	186712749	ST6GAL1	ratio_log_IgG1_G2S1_IgG1_G2	-0.227645	0.0417108	5.56475e-08	T	G	FALSE	IgG1_G2S1	IgG1_G2	0.312031	0.0539843	0.0430722	-0.0820604	0.0539843	970112
rs35653970	3	186712749	ST6GAL1	ratio_log_IgG1_G2S1_IgG1_G2	-0.227645	0.0417108	5.56475e-08	T	G	FALSE	IgG1_G2S1	IgG1_G2	0.312031	0.0539843	0.0430722	-0.0820604	0.0539843	970112
rs71634023	3	186712738	ST6GAL1	ratio_log_IgG1_G2S1_IgG1_G2	-0.225615	0.0420298	9.10558e-08	AAC	A	FALSE	IgG1_G2S1	IgG1_G2	0.258319	0.0806823	0.048522	-0.0749544	0.0806823	886075
chr3:186712737:I	3	186712737	NA	ratio_log_IgG1_G2S1_IgG1_G2	-0.225617	0.0420299	9.10499e-08	AAAC	A	FALSE	IgG1_G2S1	IgG1_G2	0.258385	0.0806586	0.0485155	-0.0749606	0.0806586	885872
rs7621161	3	186727170	ST6GAL1	ratio_log_IgG2_G1FS1_IgG2_G1F	-0.582088	0.0368588	2.11483e-52	A	C	FALSE	IgG2_G1FS1	IgG2_G1F	0.000838594	8.77572e-29	0.133188	-0.436192	8.77572e-29	4.14961e+23
rs11710456	3	186725887	ST6GAL1	ratio_log_IgG2_G1FS1_IgG2_G1F	-0.586538	0.0371282	1.96736e-52	A	G	FALSE	IgG2_G1FS1	IgG2_G1F	0.00125645	4.21604e-29	0.12959	-0.441824	4.21604e-29	2.14299e+23
rs6764279	3	186723975	ST6GAL1	ratio_log_IgG2_G1FS1_IgG2_G1F	-0.588282	0.0373414	3.57755e-52	A	C	FALSE	IgG2_G1FS1	IgG2_G1F	0.00157564	4.15297e-29	0.127627	-0.444152	4.15297e-29	1.16084e+23
rs17775791	3	186722362	ST6GAL1	ratio_log_IgG2_G1FS1_IgG2_G1F	-0.565932	0.038374	2.59388e-46	C	T	FALSE	IgG2_G1FS1	IgG2_G1F	0.000511877	5.15838e-24	0.142963	-0.410013	5.15838e-24	1.98867e+22
rs17775791	3	186722362	ST6GAL1	ratio_log_IgG2_G1FS1_IgG2_G1F	-0.565932	0.038374	2.59388e-46	C	T	FALSE	IgG2_G1FS1	IgG2_G1F	0.000511877	5.15838e-24	0.142963	-0.410013	5.15838e-24	1.98867e+22
rs59111563	3	186722848	ST6GAL1	ratio_log_IgG2_G1FS1_IgG2_G1F	-0.565581	0.0383677	2.83188e-46	GT	G	FALSE	IgG2_G1FS1	IgG2_G1F	0.000509085	5.59453e-24	0.142996	-0.409622	5.59453e-24	1.97555e+22
rs35456268	3	186721290	ST6GAL1	ratio_log_IgG2_G1FS1_IgG2_G1F	-0.565598	0.0384028	3.35752e-46	C	CT	FALSE	IgG2_G1FS1	IgG2_G1F	0.000551532	5.47154e-24	0.142216	-0.410004	5.47154e-24	1.62964e+22
rs148580052	3	186720957	ST6GAL1	ratio_log_IgG2_G1FS1_IgG2_G1F	-0.56548	0.038411	3.64229e-46	AAAACC	A	FALSE	IgG2_G1FS1	IgG2_G1F	0.000564115	5.58503e-24	0.141986	-0.409984	5.58503e-24	1.53338e+22
rs13322676	3	186718745	ST6GAL1	ratio_log_IgG2_G1FS1_IgG2_G1F	-0.563803	0.0384504	7.83251e-46	C	A	FALSE	IgG2_G1FS1	IgG2_G1F	0.00068466	6.97119e-24	0.139884	-0.409297	6.97119e-24	8.90033e+21
rs13322676	3	186718745	ST6GAL1	ratio_log_IgG2_G1FS1_IgG2_G1F	-0.563803	0.0384504	7.83251e-46	C	A	FALSE	IgG2_G1FS1	IgG2_G1F	0.00068466	6.97119e-24	0.139884	-0.409297	6.97119e-24	8.90033e+21
rs35376994	3	186715319	ST6GAL1	ratio_log_IgG2_G1FS1_IgG2_G1F	-0.55154	0.0391838	1.4597e-42	A	G	FALSE	IgG2_G1FS1	IgG2_G1F	0.00284004	1.23412e-22	0.124611	-0.403222	1.23412e-22	8.45461e+19
rs35376994	3	186715319	ST6GAL1	ratio_log_IgG2_G1FS1_IgG2_G1F	-0.55154	0.0391838	1.4597e-42	A	G	FALSE	IgG2_G1FS1	IgG2_G1F	0.00284004	1.23412e-22	0.124611	-0.403222	1.23412e-22	8.45461e+19
rs13071014	3	186713556	ST6GAL1	ratio_log_IgG2_G1FS1_IgG2_G1F	-0.542399	0.0393288	5.13327e-41	T	C	FALSE	IgG2_G1FS1	IgG2_G1F	0.00258326	1.12196e-21	0.126	-0.394778	1.12196e-21	2.18566e+19
rs13071014	3	186713556	ST6GAL1	ratio_log_IgG2_G1FS1_IgG2_G1F	-0.542399	0.0393288	5.13327e-41	T	C	FALSE	IgG2_G1FS1	IgG2_G1F	0.00258326	1.12196e-21	0.126	-0.394778	1.12196e-21	2.18566e+19
rs62292620	3	186713289	ST6GAL1	ratio_log_IgG2_G1FS1_IgG2_G1F	-0.537791	0.0393339	2.23677e-40	G	A	FALSE	IgG2_G1FS1	IgG2_G1F	0.00337809	1.6199e-21	0.122465	-0.39293	1.6199e-21	7.24214e+18
rs62292620	3	186713289	ST6GAL1	ratio_log_IgG2_G1FS1_IgG2_G1F	-0.537791	0.0393339	2.23677e-40	G	A	FALSE	IgG2_G1FS1	IgG2_G1F	0.00337809	1.6199e-21	0.122465	-0.39293	1.6199e-21	7.24214e+18
rs55862858	3	186713103	ST6GAL1	ratio_log_IgG2_G1FS1_IgG2_G1F	-0.540615	0.0395811	2.66001e-40	C	T	FALSE	IgG2_G1FS1	IgG2_G1F	0.00356674	1.4311e-21	0.122506	-0.395854	1.4311e-21	5.38005e+18
rs55862858	3	186713103	ST6GAL1	ratio_log_IgG2_G1FS1_IgG2_G1F	-0.540615	0.0395811	2.66001e-40	C	T	FALSE	IgG2_G1FS1	IgG2_G1F	0.00356674	1.4311e-21	0.122506	-0.395854	1.4311e-21	5.38005e+18
rs16848727	3	186712963	ST6GAL1	ratio_log_IgG2_G1FS1_IgG2_G1F	-0.540193	0.0396907	4.82286e-40	G	A	FALSE	IgG2_G1FS1	IgG2_G1F	0.0035231	2.10311e-21	0.122965	-0.395198	2.10311e-21	4.36071e+18
rs16848727	3	186712963	ST6GAL1	ratio_log_IgG2_G1FS1_IgG2_G1F	-0.540193	0.0396907	4.82286e-40	G	A	FALSE	IgG2_G1FS1	IgG2_G1F	0.0035231	2.10311e-21	0.122965	-0.395198	2.10311e-21	4.36071e+18
rs10212190	3	186731157	ST6GAL1	ratio_log_IgG2_G1FS1_IgG2_G1F	-0.437433	0.0356839	4.07799e-33	T	A	FALSE	IgG2_G1FS1	IgG2_G1F	4.72506e-05	3.55715e-15	0.152704	-0.293261	3.55715e-15	8.7228e+17
rs71634023	3	186712738	ST6GAL1	ratio_log_IgG2_G1FS1_IgG2_G1F	-0.530844	0.0402175	7.07565e-38	AAC	A	FALSE	IgG2_G1FS1	IgG2_G1F	0.00370504	3.51723e-20	0.123561	-0.387071	3.51723e-20	4.97089e+17
chr3:186712737:I	3	186712737	NA	ratio_log_IgG2_G1FS1_IgG2_G1F	-0.53084	0.0402177	7.09005e-38	AAAC	A	FALSE	IgG2_G1FS1	IgG2_G1F	0.00370656	3.51717e-20	0.123556	-0.387073	3.51717e-20	4.96071e+17
rs35653970	3	186712749	ST6GAL1	ratio_log_IgG2_G1FS1_IgG2_G1F	-0.526882	0.039927	7.35411e-38	T	G	FALSE	IgG2_G1FS1	IgG2_G1F	0.00403585	3.34626e-20	0.121536	-0.384502	3.34626e-20	4.55019e+17
rs35653970	3	186712749	ST6GAL1	ratio_log_IgG2_G1FS1_IgG2_G1F	-0.526882	0.039927	7.35411e-38	T	G	FALSE	IgG2_G1FS1	IgG2_G1F	0.00403585	3.34626e-20	0.121536	-0.384502	3.34626e-20	4.55019e+17
rs17776120	3	186732679	ST6GAL1	ratio_log_IgG2_G1FS1_IgG2_G1F	-0.428902	0.0357124	6.61648e-32	A	C	FALSE	IgG2_G1FS1	IgG2_G1F	9.29756e-05	1.01051e-14	0.146582	-0.288203	1.01051e-14	1.52726e+17
rs3821819	3	186732725	ST6GAL1	ratio_log_IgG2_G1FS1_IgG2_G1F	-0.428761	0.035711	6.8779e-32	A	G	FALSE	IgG2_G1FS1	IgG2_G1F	9.36296e-05	1.022e-14	0.146509	-0.288133	1.022e-14	1.48592e+17
rs967367	3	186734466	ST6GAL1	ratio_log_IgG2_G1FS1_IgG2_G1F	-0.428453	0.0357904	1.0172e-31	A	G	FALSE	IgG2_G1FS1	IgG2_G1F	0.000106678	1.20119e-14	0.145589	-0.287897	1.20119e-14	1.18088e+17
rs5001409	3	186735690	ST6GAL1	ratio_log_IgG2_G1FS1_IgG2_G1F	-0.425117	0.0358332	3.33044e-31	C	A	FALSE	IgG2_G1FS1	IgG2_G1F	0.000101727	3.02467e-14	0.146073	-0.283651	3.02467e-14	9.08189e+16
rs9863411	3	186737820	ST6GAL1	ratio_log_IgG2_G1FS1_IgG2_G1F	-0.421932	0.0358452	9.21314e-31	T	C	FALSE	IgG2_G1FS1	IgG2_G1F	0.000121809	4.84394e-14	0.144357	-0.281268	4.84394e-14	5.25764e+16
rs10937280	3	186738033	ST6GAL1	ratio_log_IgG2_G1FS1_IgG2_G1F	-0.421501	0.0358408	1.03414e-30	A	G	FALSE	IgG2_G1FS1	IgG2_G1F	0.000124432	5.10425e-14	0.144131	-0.280959	5.10425e-14	4.93574e+16
rs7634389	3	186738421	ST6GAL1	ratio_log_IgG2_G1FS1_IgG2_G1F	-0.42067	0.0358298	1.28059e-30	C	T	FALSE	IgG2_G1FS1	IgG2_G1F	0.000130449	5.56968e-14	0.143629	-0.280408	5.56968e-14	4.34931e+16
rs6788832	3	186724219	ST6GAL1	ratio_log_IgG2_G1FS1_IgG2_G1F	-0.476679	0.0356192	7.75181e-39	G	A	FALSE	IgG2_G1FS1	IgG2_G1F	0.0361467	1.34493e-23	0.0793615	-0.373619	1.34493e-23	1.73499e+15
rs6788832	3	186724219	ST6GAL1	ratio_log_IgG2_G1FS1_IgG2_G1F	-0.476679	0.0356192	7.75181e-39	G	A	FALSE	IgG2_G1FS1	IgG2_G1F	0.0361467	1.34493e-23	0.0793615	-0.373619	1.34493e-23	1.73499e+15
rs7617523	3	186722450	ST6GAL1	ratio_log_IgG2_G1FS1_IgG2_G1F	-0.477952	0.0357121	7.67222e-39	G	T	FALSE	IgG2_G1FS1	IgG2_G1F	0.0378288	1.29704e-23	0.0788584	-0.374695	1.29704e-23	1.69057e+15
rs7617523	3	186722450	ST6GAL1	ratio_log_IgG2_G1FS1_IgG2_G1F	-0.477952	0.0357121	7.67222e-39	G	T	FALSE	IgG2_G1FS1	IgG2_G1F	0.0378288	1.29704e-23	0.0788584	-0.374695	1.29704e-23	1.69057e+15
rs13098740	3	186723150	ST6GAL1	ratio_log_IgG2_G1FS1_IgG2_G1F	-0.4774	0.0356814	8.05126e-39	G	A	FALSE	IgG2_G1FS1	IgG2_G1F	0.0372138	1.34739e-23	0.0790449	-0.374237	1.34739e-23	1.67351e+15
rs13098740	3	186723150	ST6GAL1	ratio_log_IgG2_G1FS1_IgG2_G1F	-0.4774	0.0356814	8.05126e-39	G	A	FALSE	IgG2_G1FS1	IgG2_G1F	0.0372138	1.34739e-23	0.0790449	-0.374237	1.34739e-23	1.67351e+15
rs3868902	3	186715887	ST6GAL1	ratio_log_IgG2_G1FS1_IgG2_G1F	-0.43571	0.036932	6.88198e-31	T	G	FALSE	IgG2_G1FS1	IgG2_G1F	0.0514651	7.56245e-18	0.0755579	-0.330226	7.56245e-18	1.09888e+13
rs7621438	3	186720309	ST6GAL1	ratio_log_IgG2_G1FS1_IgG2_G1F	-0.367366	0.0340872	3.26397e-26	G	A	FALSE	IgG2_G1FS1	IgG2_G1F	0.0932182	1.01414e-15	0.0597228	-0.282801	1.01414e-15	3.10708e+10
rs12490407	3	186721996	ST6GAL1	ratio_log_IgG2_G1FS1_IgG2_G1F	-0.367261	0.0340576	3.06251e-26	A	G	FALSE	IgG2_G1FS1	IgG2_G1F	0.0918341	9.22081e-16	0.0599311	-0.28299	9.22081e-16	3.01087e+10
rs3864109	3	186721867	ST6GAL1	ratio_log_IgG2_G1FS1_IgG2_G1F	-0.367185	0.0340648	3.20552e-26	G	A	FALSE	IgG2_G1FS1	IgG2_G1F	0.0918342	9.5805e-16	0.0599422	-0.282881	9.5805e-16	2.98875e+10
rs6808800	3	186719374	ST6GAL1	ratio_log_IgG2_G1FS1_IgG2_G1F	-0.366696	0.0341363	4.6589e-26	G	T	FALSE	IgG2_G1FS1	IgG2_G1F	0.0926585	1.3909e-15	0.059897	-0.281797	1.3909e-15	2.98547e+10
rs3852061	3	186721820	ST6GAL1	ratio_log_IgG2_G1FS1_IgG2_G1F	-0.367188	0.0340658	3.21328e-26	G	T	FALSE	IgG2_G1FS1	IgG2_G1F	0.0919273	9.59201e-16	0.0599267	-0.282883	9.59201e-16	2.98511e+10
rs7643952	3	186720448	ST6GAL1	ratio_log_IgG2_G1FS1_IgG2_G1F	-0.367624	0.0340382	2.58178e-26	C	G	FALSE	IgG2_G1FS1	IgG2_G1F	0.101013	6.99711e-16	0.0582711	-0.283999	6.99711e-16	2.71019e+10
rs7643789	3	186720335	ST6GAL1	ratio_log_IgG2_G1FS1_IgG2_G1F	-0.366944	0.0340237	3.01869e-26	C	G	FALSE	IgG2_G1FS1	IgG2_G1F	0.102842	7.4899e-16	0.0579297	-0.283559	7.4899e-16	2.48118e+10
rs3872724	3	186741221	ST6GAL1	ratio_log_IgG2_G1FS1_IgG2_G1F	-0.321711	0.0359292	9.08233e-19	T	C	FALSE	IgG2_G1FS1	IgG2_G1F	0.00451383	1.89276e-08	0.105191	-0.207457	1.89276e-08	2.084e+10
rs3872724	3	186741221	ST6GAL1	ratio_log_IgG2_G1FS1_IgG2_G1F	-0.321711	0.0359292	9.08233e-19	T	C	FALSE	IgG2_G1FS1	IgG2_G1F	0.00451383	1.89276e-08	0.105191	-0.207457	1.89276e-08	2.084e+10
rs3872724	3	186741221	ST6GAL1	ratio_log_IgG2_G1FS1_IgG2_G1F	-0.321711	0.0359292	9.08233e-19	T	C	FALSE	IgG2_G1FS1	IgG2_G1F	0.00451383	1.89276e-08	0.105191	-0.207457	1.89276e-08	2.084e+10
rs4012172	3	186741511	ST6GAL1	ratio_log_IgG2_G1FS1_IgG2_G1F	-0.329898	0.0362229	2.38872e-19	T	C	FALSE	IgG2_G1FS1	IgG2_G1F	0.00679687	4.69236e-09	0.101193	-0.218074	4.69236e-09	1.96438e+10
rs4012172	3	186741511	ST6GAL1	ratio_log_IgG2_G1FS1_IgG2_G1F	-0.329898	0.0362229	2.38872e-19	T	C	FALSE	IgG2_G1FS1	IgG2_G1F	0.00679687	4.69236e-09	0.101193	-0.218074	4.69236e-09	1.96438e+10
rs4012172	3	186741511	ST6GAL1	ratio_log_IgG2_G1FS1_IgG2_G1F	-0.329898	0.0362229	2.38872e-19	T	C	FALSE	IgG2_G1FS1	IgG2_G1F	0.00679687	4.69236e-09	0.101193	-0.218074	4.69236e-09	1.96438e+10
rs3872723	3	186741131	ST6GAL1	ratio_log_IgG2_G1FS1_IgG2_G1F	-0.329965	0.036205	2.25962e-19	T	C	FALSE	IgG2_G1FS1	IgG2_G1F	0.00695698	4.37503e-09	0.100874	-0.218436	4.37503e-09	1.93618e+10
rs3872723	3	186741131	ST6GAL1	ratio_log_IgG2_G1FS1_IgG2_G1F	-0.329965	0.036205	2.25962e-19	T	C	FALSE	IgG2_G1FS1	IgG2_G1F	0.00695698	4.37503e-09	0.100874	-0.218436	4.37503e-09	1.93618e+10
rs3872723	3	186741131	ST6GAL1	ratio_log_IgG2_G1FS1_IgG2_G1F	-0.329965	0.036205	2.25962e-19	T	C	FALSE	IgG2_G1FS1	IgG2_G1F	0.00695698	4.37503e-09	0.100874	-0.218436	4.37503e-09	1.93618e+10
rs10937277	3	186712711	ST6GAL1	ratio_log_IgG2_G1FS1_IgG2_G1F	-0.406582	0.038758	5.80935e-25	A	G	FALSE	IgG2_G1FS1	IgG2_G1F	0.108507	7.48556e-15	0.0647994	-0.311108	7.48556e-15	1.28854e+10
rs57679165	3	186763145	ST6GAL1	ratio_log_IgG2_G1FS1_IgG2_G1F	-0.397534	0.0440864	5.25534e-19	G	C	FALSE	IgG2_G1FS1	IgG2_G1F	0.0275034	1.96244e-09	0.100406	-0.271911	1.96244e-09	3.73418e+09
rs6780488	3	186763942	ST6GAL1	ratio_log_IgG2_G1FS1_IgG2_G1F	-0.394959	0.0440575	8.28716e-19	A	G	FALSE	IgG2_G1FS1	IgG2_G1F	0.0356717	1.53204e-09	0.0955998	-0.273443	1.53204e-09	1.84869e+09
rs6780488	3	186763942	ST6GAL1	ratio_log_IgG2_G1FS1_IgG2_G1F	-0.394959	0.0440575	8.28716e-19	A	G	FALSE	IgG2_G1FS1	IgG2_G1F	0.0356717	1.53204e-09	0.0955998	-0.273443	1.53204e-09	1.84869e+09
rs7619989	3	186731749	ST6GAL1	ratio_log_IgG2_G1FS1_IgG2_G1F	-0.314245	0.0352689	1.32762e-18	C	G	FALSE	IgG2_G1FS1	IgG2_G1F	0.00357674	9.44619e-10	0.106146	-0.221838	9.44619e-10	7.11513e+08
rs6444193	3	186734188	ST6GAL1	ratio_log_IgG2_G1FS1_IgG2_G1F	-0.347923	0.0407841	3.25687e-17	A	G	FALSE	IgG2_G1FS1	IgG2_G1F	0.00190818	2.19659e-08	0.130764	-0.234884	2.19659e-08	6.74448e+08
rs7622548	3	186738118	ST6GAL1	ratio_log_IgG2_G1FS1_IgG2_G1F	-0.348147	0.0411086	5.42702e-17	C	G	FALSE	IgG2_G1FS1	IgG2_G1F	0.00220908	2.87369e-08	0.129932	-0.234742	2.87369e-08	5.29515e+08
rs10804908	3	186728842	ST6GAL1	ratio_log_IgG2_G1FS1_IgG2_G1F	-0.346112	0.0407633	4.5343e-17	A	T	FALSE	IgG2_G1FS1	IgG2_G1F	0.00214901	2.12089e-08	0.129183	-0.234962	2.12089e-08	4.67744e+08
rs4686831	3	186728647	ST6GAL1	ratio_log_IgG2_G1FS1_IgG2_G1F	-0.344442	0.0407648	6.36812e-17	T	C	FALSE	IgG2_G1FS1	IgG2_G1F	0.00200241	2.81594e-08	0.130047	-0.232879	2.81594e-08	4.42193e+08
rs4686836	3	186729365	ST6GAL1	ratio_log_IgG2_G1FS1_IgG2_G1F	-0.345038	0.0407907	5.90269e-17	T	C	FALSE	IgG2_G1FS1	IgG2_G1F	0.00211704	2.48897e-08	0.129442	-0.233937	2.48897e-08	4.21667e+08
rs4686834	3	186729154	ST6GAL1	ratio_log_IgG2_G1FS1_IgG2_G1F	-0.344896	0.0407886	6.05091e-17	G	A	FALSE	IgG2_G1FS1	IgG2_G1F	0.00212451	2.50253e-08	0.129389	-0.233881	2.50253e-08	4.13579e+08
rs4686835	3	186729218	ST6GAL1	ratio_log_IgG2_G1FS1_IgG2_G1F	-0.344897	0.0407893	6.05744e-17	T	C	FALSE	IgG2_G1FS1	IgG2_G1F	0.00212498	2.50477e-08	0.129389	-0.233879	2.50477e-08	4.13503e+08
rs4012256	3	186730341	ST6GAL1	ratio_log_IgG2_G1FS1_IgG2_G1F	-0.344951	0.0407924	6.02383e-17	C	T	FALSE	IgG2_G1FS1	IgG2_G1F	0.00213749	2.48731e-08	0.129325	-0.233947	2.48731e-08	4.12912e+08
rs3954170	3	186730368	ST6GAL1	ratio_log_IgG2_G1FS1_IgG2_G1F	-0.344949	0.0407925	6.02698e-17	G	A	FALSE	IgG2_G1FS1	IgG2_G1F	0.00213758	2.48742e-08	0.129324	-0.233947	2.48742e-08	4.12714e+08
rs4012257	3	186730396	ST6GAL1	ratio_log_IgG2_G1FS1_IgG2_G1F	-0.344948	0.0407925	6.02883e-17	C	A	FALSE	IgG2_G1FS1	IgG2_G1F	0.00213795	2.48774e-08	0.129322	-0.233946	2.48774e-08	4.12641e+08
rs4396886	3	186730522	ST6GAL1	ratio_log_IgG2_G1FS1_IgG2_G1F	-0.34495	0.0407931	6.03197e-17	C	T	FALSE	IgG2_G1FS1	IgG2_G1F	0.0021382	2.48823e-08	0.129323	-0.233948	2.48823e-08	4.12507e+08
rs4686830	3	186728565	ST6GAL1	ratio_log_IgG2_G1FS1_IgG2_G1F	-0.344782	0.0407747	6.04732e-17	G	A	FALSE	IgG2_G1FS1	IgG2_G1F	0.00213088	2.47211e-08	0.129307	-0.233889	2.47211e-08	4.08794e+08
rs4686832	3	186729000	ST6GAL1	ratio_log_IgG2_G1FS1_IgG2_G1F	-0.347243	0.0407793	3.70751e-17	T	C	FALSE	IgG2_G1FS1	IgG2_G1F	0.00255076	1.51278e-08	0.127082	-0.2375	1.51278e-08	4.08031e+08
rs3872722	3	186726277	ST6GAL1	ratio_log_IgG2_G1FS1_IgG2_G1F	-0.313438	0.035182	1.33846e-18	A	C	FALSE	IgG2_G1FS1	IgG2_G1F	0.00501777	5.20526e-10	0.101995	-0.224668	5.20526e-10	3.88899e+08
rs7619468	3	186728178	ST6GAL1	ratio_log_IgG2_G1FS1_IgG2_G1F	-0.344915	0.0409724	8.22673e-17	C	T	FALSE	IgG2_G1FS1	IgG2_G1F	0.00176125	3.19468e-08	0.132304	-0.233135	3.19468e-08	3.88329e+08
rs4686833	3	186729012	ST6GAL1	ratio_log_IgG2_G1FS1_IgG2_G1F	-0.344577	0.0407173	5.71503e-17	C	A	FALSE	IgG2_G1FS1	IgG2_G1F	0.00267705	1.93572e-08	0.12624	-0.235317	1.93572e-08	3.38707e+08
rs4686828	3	186728255	ST6GAL1	ratio_log_IgG2_G1FS1_IgG2_G1F	-0.345269	0.0408686	6.43133e-17	G	T	FALSE	IgG2_G1FS1	IgG2_G1F	0.00267932	1.88445e-08	0.126702	-0.236393	1.88445e-08	2.93011e+08
rs10937279	3	186727836	ST6GAL1	ratio_log_IgG2_G1FS1_IgG2_G1F	-0.345649	0.0408659	5.93156e-17	G	A	FALSE	IgG2_G1FS1	IgG2_G1F	0.00279763	1.69585e-08	0.126146	-0.237146	1.69585e-08	2.85903e+08
rs10937278	3	186727815	ST6GAL1	ratio_log_IgG2_G1FS1_IgG2_G1F	-0.345704	0.0408656	5.86441e-17	A	T	FALSE	IgG2_G1FS1	IgG2_G1F	0.00281863	1.67058e-08	0.126049	-0.237253	1.67058e-08	2.84868e+08
rs11394645	3	186728353	ST6GAL1	ratio_log_IgG2_G1FS1_IgG2_G1F	-0.345536	0.0408793	6.20757e-17	TC	T	FALSE	IgG2_G1FS1	IgG2_G1F	0.00270807	1.75945e-08	0.126602	-0.236954	1.75945e-08	2.83436e+08
rs56343190	3	186768043	ST6GAL1	ratio_log_IgG2_G1FS1_IgG2_G1F	-0.364582	0.0437311	1.59526e-16	A	G	FALSE	IgG2_G1FS1	IgG2_G1F	0.0350315	4.52151e-08	0.0948907	-0.245131	4.52151e-08	2.83434e+08
rs56343190	3	186768043	ST6GAL1	ratio_log_IgG2_G1FS1_IgG2_G1F	-0.364582	0.0437311	1.59526e-16	A	G	FALSE	IgG2_G1FS1	IgG2_G1F	0.0350315	4.52151e-08	0.0948907	-0.245131	4.52151e-08	2.83434e+08
rs12633034	3	186727597	ST6GAL1	ratio_log_IgG2_G1FS1_IgG2_G1F	-0.34601	0.04086	5.46074e-17	G	C	FALSE	IgG2_G1FS1	IgG2_G1F	0.00294708	1.51129e-08	0.125462	-0.237946	1.51129e-08	2.76756e+08
rs3872721	3	186725491	ST6GAL1	ratio_log_IgG2_G1FS1_IgG2_G1F	-0.346666	0.0409881	5.95234e-17	A	G	FALSE	IgG2_G1FS1	IgG2_G1F	0.00343936	1.35132e-08	0.12383	-0.239471	1.35132e-08	2.27023e+08
rs4012171	3	186711453	LOC101929079,ST6GAL1	ratio_log_IgG2_G1FS1_IgG2_G1F	-0.348291	0.0410737	4.96879e-17	C	A	FALSE	IgG2_G1FS1	IgG2_G1F	0.0142097	8.59142e-09	0.103562	-0.242062	8.59142e-09	1.72908e+08
rs28674898	3	186744563	ST6GAL1	ratio_log_IgG2_G1FS1_IgG2_G1F	-0.290644	0.0356955	7.60424e-16	A	G	FALSE	IgG2_G1FS1	IgG2_G1F	0.0174534	1.2834e-07	0.0872274	-0.193125	1.2834e-07	1.68774e+08
rs199533504	3	186713310	ST6GAL1	ratio_log_IgG2_G1FS1_IgG2_G1F	-0.345481	0.0378099	1.83751e-19	TA	T	FALSE	IgG2_G1FS1	IgG2_G1F	0.060971	2.31882e-11	0.0733301	-0.259922	2.31882e-11	1.26194e+08
rs257102	3	186775948	ST6GAL1	ratio_log_IgG2_G1FS1_IgG2_G1F	0.358857	0.0438037	5.10363e-16	A	G	FALSE	IgG2_G1FS1	IgG2_G1F	0.0458091	5.79419e-08	-0.0900064	0.24344	5.79419e-08	1.13531e+08
rs257102	3	186775948	ST6GAL1	ratio_log_IgG2_G1FS1_IgG2_G1F	0.358857	0.0438037	5.10363e-16	A	G	FALSE	IgG2_G1FS1	IgG2_G1F	0.0458091	5.79419e-08	-0.0900064	0.24344	5.79419e-08	1.13531e+08
rs4686837	3	186739677	ST6GAL1	ratio_log_IgG2_G1FS1_IgG2_G1F	-0.301891	0.0394806	3.49788e-14	A	G	FALSE	IgG2_G1FS1	IgG2_G1F	0.00295977	2.33292e-06	0.120133	-0.190463	2.33292e-06	6.66953e+07
chr3:186738103:I	3	186738103	NA	ratio_log_IgG2_G1FS1_IgG2_G1F	-0.613261	0.073946	2.26908e-16	AC	A	FALSE	IgG2_G1FS1	IgG2_G1F	0.0183522	1.32496e-08	0.178316	-0.427885	1.32496e-08	5.83919e+07
rs28679865	3	186768348	ST6GAL1	ratio_log_IgG2_G1FS1_IgG2_G1F	-0.375325	0.0476886	6.38054e-15	C	G	FALSE	IgG2_G1FS1	IgG2_G1F	0.0244715	3.49193e-07	0.110255	-0.248756	3.49193e-07	5.47278e+07
rs7652995	3	186722944	ST6GAL1	ratio_log_IgG2_G1FS1_IgG2_G1F	-0.402892	0.0479098	8.84391e-17	A	G	FALSE	IgG2_G1FS1	IgG2_G1F	0.0170625	2.89547e-09	0.117796	-0.291829	2.89547e-09	3.27397e+07
rs7652995	3	186722944	ST6GAL1	ratio_log_IgG2_G1FS1_IgG2_G1F	-0.402892	0.0479098	8.84391e-17	A	G	FALSE	IgG2_G1FS1	IgG2_G1F	0.0170625	2.89547e-09	0.117796	-0.291829	2.89547e-09	3.27397e+07
rs257101	3	186778828	ST6GAL1	ratio_log_IgG2_G1FS1_IgG2_G1F	0.337066	0.0434976	1.61326e-14	A	C	FALSE	IgG2_G1FS1	IgG2_G1F	0.0399704	5.10938e-07	-0.0917134	0.223434	5.10938e-07	3.16712e+07
rs257101	3	186778828	ST6GAL1	ratio_log_IgG2_G1FS1_IgG2_G1F	0.337066	0.0434976	1.61326e-14	A	C	FALSE	IgG2_G1FS1	IgG2_G1F	0.0399704	5.10938e-07	-0.0917134	0.223434	5.10938e-07	3.16712e+07
rs1009640	3	186735096	ST6GAL1	ratio_log_IgG2_G1FS1_IgG2_G1F	-0.394821	0.0473355	1.54469e-16	T	C	FALSE	IgG2_G1FS1	IgG2_G1F	0.020832	3.96997e-09	0.11277	-0.285851	3.96997e-09	2.57008e+07
rs1009640	3	186735096	ST6GAL1	ratio_log_IgG2_G1FS1_IgG2_G1F	-0.394821	0.0473355	1.54469e-16	T	C	FALSE	IgG2_G1FS1	IgG2_G1F	0.020832	3.96997e-09	0.11277	-0.285851	3.96997e-09	2.57008e+07
rs201540659	3	186713306	ST6GAL1	ratio_log_IgG2_G1FS1_IgG2_G1F	-0.405578	0.0483833	1.10032e-16	A	AT	FALSE	IgG2_G1FS1	IgG2_G1F	0.0367077	2.68664e-09	0.104106	-0.295048	2.68664e-09	2.44169e+07
rs4686829	3	186728319	ST6GAL1	ratio_log_IgG2_G1FS1_IgG2_G1F	-0.39537	0.0473837	1.50596e-16	G	T	FALSE	IgG2_G1FS1	IgG2_G1F	0.0208934	3.44449e-09	0.112796	-0.287182	3.44449e-09	2.28724e+07
rs4686829	3	186728319	ST6GAL1	ratio_log_IgG2_G1FS1_IgG2_G1F	-0.39537	0.0473837	1.50596e-16	G	T	FALSE	IgG2_G1FS1	IgG2_G1F	0.0208934	3.44449e-09	0.112796	-0.287182	3.44449e-09	2.28724e+07
rs7643068	3	186727083	ST6GAL1	ratio_log_IgG2_G1FS1_IgG2_G1F	-0.392537	0.0472839	2.12132e-16	G	A	FALSE	IgG2_G1FS1	IgG2_G1F	0.0325666	2.05038e-09	0.104138	-0.290574	2.05038e-09	9.66559e+06
rs7643068	3	186727083	ST6GAL1	ratio_log_IgG2_G1FS1_IgG2_G1F	-0.392537	0.0472839	2.12132e-16	G	A	FALSE	IgG2_G1FS1	IgG2_G1F	0.0325666	2.05038e-09	0.104138	-0.290574	2.05038e-09	9.66559e+06
rs4686827	3	186713686	ST6GAL1	ratio_log_IgG2_G1FS1_IgG2_G1F	-0.397858	0.0485998	5.35323e-16	A	C	FALSE	IgG2_G1FS1	IgG2_G1F	0.0309351	5.09318e-09	0.107901	-0.290848	5.09318e-09	9.51422e+06
rs257100	3	186782999	ST6GAL1	ratio_log_IgG2_G1FS1_IgG2_G1F	0.369545	0.048646	5.08275e-14	G	A	FALSE	IgG2_G1FS1	IgG2_G1F	0.129761	2.02115e-07	-0.0755812	0.258288	2.02115e-07	3.97649e+06
rs257100	3	186782999	ST6GAL1	ratio_log_IgG2_G1FS1_IgG2_G1F	0.369545	0.048646	5.08275e-14	G	A	FALSE	IgG2_G1FS1	IgG2_G1F	0.129761	2.02115e-07	-0.0755812	0.258288	2.02115e-07	3.97649e+06
rs9941987	3	186742527	ST6GAL1	ratio_log_IgG2_G1FS1_IgG2_G1F	-0.373337	0.0480431	1.3665e-14	A	G	FALSE	IgG2_G1FS1	IgG2_G1F	0.0695222	1.58328e-08	0.0896404	-0.277881	1.58328e-08	1.15864e+06
rs202164259	3	186711347	LOC101929079,ST6GAL1	ratio_log_IgG2_G1FS1_IgG2_G1F	-0.374856	0.0506558	2.16547e-13	T	TA	FALSE	IgG2_G1FS1	IgG2_G1F	0.0606047	2.22449e-07	0.0977571	-0.268713	2.22449e-07	1.02726e+06
rs61210528	3	186742220	ST6GAL1	ratio_log_IgG2_G1FS1_IgG2_G1F	-0.3712	0.0480986	2.04977e-14	C	CTA	FALSE	IgG2_G1FS1	IgG2_G1F	0.071792	1.98824e-08	0.0890046	-0.276228	1.98824e-08	969982
rs59688792	3	186755323	ST6GAL1	ratio_log_IgG2_G1FS1_IgG2_G1F	-0.367047	0.0525725	4.22218e-12	C	A	FALSE	IgG2_G1FS1	IgG2_G1F	0.206514	2.58211e-06	0.0679033	-0.251902	2.58211e-06	611558
rs2268534	3	186757452	ST6GAL1	ratio_log_IgG2_G1FS1_IgG2_G1F	-0.335782	0.0512755	7.75307e-11	C	T	FALSE	IgG2_G1FS1	IgG2_G1F	0.140565	3.28915e-05	0.0771539	-0.21687	3.28915e-05	424238
rs13325033	3	186708571	LOC101929079,ST6GAL1	ratio_log_IgG2_G1FS1_IgG2_G1F	-0.310487	0.041809	1.788e-13	A	G	FALSE	IgG2_G1FS1	IgG2_G1F	0.0575043	7.39241e-08	0.0812251	-0.229175	7.39241e-08	413446
rs58909335	3	186754838	ST6GAL1	ratio_log_IgG2_G1FS1_IgG2_G1F	-0.367084	0.0530742	6.61962e-12	G	T	FALSE	IgG2_G1FS1	IgG2_G1F	0.234144	2.54096e-06	0.0645579	-0.254448	2.54096e-06	383853
rs759602	3	186708804	LOC101929079,ST6GAL1	ratio_log_IgG2_G1FS1_IgG2_G1F	-0.295017	0.0414039	1.55003e-12	G	A	FALSE	IgG2_G1FS1	IgG2_G1F	0.0410822	5.87342e-07	0.0863823	-0.210528	5.87342e-07	378923
rs4686838	3	186743053	ST6GAL1	ratio_log_IgG2_G1FS1_IgG2_G1F	-0.231739	0.034296	1.95155e-11	G	A	FALSE	IgG2_G1FS1	IgG2_G1F	0.110233	5.35144e-06	0.0560616	-0.159277	5.35144e-06	274215
rs2268536	3	186756908	ST6GAL1	ratio_log_IgG2_G1FS1_IgG2_G1F	-0.33527	0.0512775	8.28931e-11	G	T	FALSE	IgG2_G1FS1	IgG2_G1F	0.184197	2.16786e-05	0.0695278	-0.221773	2.16786e-05	261525
rs16861533	3	186754722	ST6GAL1	ratio_log_IgG2_G1FS1_IgG2_G1F	-0.35971	0.052882	1.44074e-11	A	G	FALSE	IgG2_G1FS1	IgG2_G1F	0.260772	3.64681e-06	0.0607696	-0.249421	3.64681e-06	253121
rs11923417	3	186705790	LOC101929079,ST6GAL1	ratio_log_IgG2_G1FS1_IgG2_G1F	-0.353902	0.0403188	4.11537e-18	C	G	FALSE	IgG2_G1FS1	IgG2_G1F	0.31004	7.25576e-13	0.0421911	-0.295862	7.25576e-13	176309
rs35832957	3	186707884	LOC101929079,ST6GAL1	ratio_log_IgG2_G1FS1_IgG2_G1F	-0.394159	0.0535221	2.80651e-13	T	C	FALSE	IgG2_G1FS1	IgG2_G1F	0.289519	4.86644e-08	0.0581763	-0.29831	4.86644e-08	173398
rs36011306	3	186706897	LOC101929079,ST6GAL1	ratio_log_IgG2_G1FS1_IgG2_G1F	-0.335123	0.0532638	4.01987e-10	C	T	FALSE	IgG2_G1FS1	IgG2_G1F	0.0664182	5.39768e-05	0.100007	-0.219389	5.39768e-05	134275
rs75572438	3	186735962	ST6GAL1	ratio_log_IgG2_G1FS1_IgG2_G1F	-0.577647	0.0865302	3.35932e-11	A	G	FALSE	IgG2_G1FS1	IgG2_G1F	0.0886207	4.41936e-06	0.149832	-0.402797	4.41936e-06	131555
rs13082825	3	186708013	LOC101929079,ST6GAL1	ratio_log_IgG2_G1FS1_IgG2_G1F	-0.333211	0.0366165	2.54958e-19	C	G	FALSE	IgG2_G1FS1	IgG2_G1F	0.532772	1.48938e-14	0.0236117	-0.288387	1.48938e-14	58416.7
rs200317857	3	186713293	ST6GAL1	ratio_log_IgG2_G1FS1_IgG2_G1F	-0.354654	0.0399957	1.91532e-18	CA	C	FALSE	IgG2_G1FS1	IgG2_G1F	0.569231	1.11818e-13	0.0234754	-0.303688	1.11818e-13	58380.8
rs62292644	3	186738896	ST6GAL1	ratio_log_IgG2_G1FS1_IgG2_G1F	-0.438836	0.0625955	3.45575e-12	C	A	FALSE	IgG2_G1FS1	IgG2_G1F	0.0632663	1.17299e-07	0.118838	-0.337661	1.17299e-07	33943.1
rs77530527	3	186738900	ST6GAL1	ratio_log_IgG2_G1FS1_IgG2_G1F	-0.438829	0.0625955	3.45844e-12	C	T	FALSE	IgG2_G1FS1	IgG2_G1F	0.0632781	1.17343e-07	0.118832	-0.337655	1.17343e-07	33929.5
rs77397204	3	186738899	ST6GAL1	ratio_log_IgG2_G1FS1_IgG2_G1F	-0.438834	0.0625955	3.45667e-12	C	A	FALSE	IgG2_G1FS1	IgG2_G1F	0.0632833	1.17281e-07	0.11883	-0.337661	1.17281e-07	33928.9
rs4686842	3	186761377	ST6GAL1	ratio_log_IgG2_G1FS1_IgG2_G1F	-0.253243	0.0388756	9.69954e-11	A	G	FALSE	IgG2_G1FS1	IgG2_G1F	0.273828	2.56577e-06	0.0434648	-0.186156	2.56577e-06	26452.5
rs4686842	3	186761377	ST6GAL1	ratio_log_IgG2_G1FS1_IgG2_G1F	-0.253243	0.0388756	9.69954e-11	A	G	FALSE	IgG2_G1FS1	IgG2_G1F	0.273828	2.56577e-06	0.0434648	-0.186156	2.56577e-06	26452.5
rs7615919	3	186773305	ST6GAL1	ratio_log_IgG2_G1FS1_IgG2_G1F	0.236758	0.0387115	1.19795e-09	G	A	FALSE	IgG2_G1FS1	IgG2_G1F	0.268848	1.51487e-05	-0.0436509	0.170311	1.51487e-05	12645.5
rs7638437	3	186773443	ST6GAL1	ratio_log_IgG2_G1FS1_IgG2_G1F	0.247274	0.0394331	4.58752e-10	A	G	FALSE	IgG2_G1FS1	IgG2_G1F	0.317858	5.49829e-06	-0.0402022	0.182332	5.49829e-06	11985.3
rs112701448	3	186774729	ST6GAL1	ratio_log_IgG2_G1FS1_IgG2_G1F	0.247521	0.0396884	5.67913e-10	A	G	FALSE	IgG2_G1FS1	IgG2_G1F	0.309666	5.75198e-06	-0.0411609	0.183163	5.75198e-06	10128.3
rs4686845	3	186771204	ST6GAL1	ratio_log_IgG2_G1FS1_IgG2_G1F	-0.239641	0.0405061	4.00432e-09	T	G	FALSE	IgG2_G1FS1	IgG2_G1F	0.223475	2.56727e-05	0.0502716	-0.173337	2.56727e-05	6411.25
rs113657598	3	186774366	ST6GAL1	ratio_log_IgG2_G1FS1_IgG2_G1F	0.237394	0.0394871	2.25583e-09	T	C	FALSE	IgG2_G1FS1	IgG2_G1F	0.283569	9.86775e-06	-0.0431659	0.177367	9.86775e-06	4374.33
rs56291008	3	186731458	ST6GAL1	ratio_log_IgG2_G1FS1_IgG2_G1F	-0.502891	0.0868285	8.33475e-09	T	C	FALSE	IgG2_G1FS1	IgG2_G1F	0.773007	7.93237e-06	0.0255683	-0.394728	7.93237e-06	951.723
rs73189714	3	186723659	ST6GAL1	ratio_log_IgG2_G1FS1_IgG2_G1F	-0.516519	0.0873912	4.14373e-09	C	G	FALSE	IgG2_G1FS1	IgG2_G1F	0.836435	3.68948e-06	0.0184291	-0.41174	3.68948e-06	890.377
rs7622133	3	186707602	LOC101929079,ST6GAL1	ratio_log_IgG2_G1FS1_IgG2_G1F	-0.268209	0.0375995	1.46556e-12	T	G	FALSE	IgG2_G1FS1	IgG2_G1F	0.974963	1.78657e-10	0.00120822	-0.243873	1.78657e-10	121.904
rs7622117	3	186707554	LOC101929079,ST6GAL1	ratio_log_IgG2_G1FS1_IgG2_G1F	-0.27027	0.0375614	9.44378e-13	A	G	FALSE	IgG2_G1FS1	IgG2_G1F	0.992851	1.09173e-10	-0.000344666	-0.246509	1.09173e-10	115.603
rs7621161	3	186727170	ST6GAL1	ratio_log_IgG2_G2FS1_IgG2_G2F	-0.436278	0.0380694	2.65317e-29	A	C	FALSE	IgG2_G2FS1	IgG2_G2F	0.0137683	1.65251e-06	0.0982946	-0.190673	1.65251e-06	6.22844e+22
rs11710456	3	186725887	ST6GAL1	ratio_log_IgG2_G2FS1_IgG2_G2F	-0.439212	0.0383513	2.88164e-29	A	G	FALSE	IgG2_G2FS1	IgG2_G2F	0.017348	1.28722e-06	0.0956362	-0.194038	1.28722e-06	4.46697e+22
rs6764279	3	186723975	ST6GAL1	ratio_log_IgG2_G2FS1_IgG2_G2F	-0.438242	0.0385808	7.77963e-29	A	C	FALSE	IgG2_G2FS1	IgG2_G2F	0.0215973	1.23289e-06	0.0928266	-0.195379	1.23289e-06	1.58477e+22
rs59111563	3	186722848	ST6GAL1	ratio_log_IgG2_G2FS1_IgG2_G2F	-0.418498	0.0395032	2.06762e-25	GT	G	FALSE	IgG2_G2FS1	IgG2_G2F	0.00226965	0.000194698	0.125601	-0.153167	0.000194698	9.41653e+20
rs17775791	3	186722362	ST6GAL1	ratio_log_IgG2_G2FS1_IgG2_G2F	-0.41861	0.0395117	2.05602e-25	C	T	FALSE	IgG2_G2FS1	IgG2_G2F	0.00227339	0.000192556	0.125605	-0.153311	0.000192556	9.36547e+20
rs17775791	3	186722362	ST6GAL1	ratio_log_IgG2_G2FS1_IgG2_G2F	-0.41861	0.0395117	2.05602e-25	C	T	FALSE	IgG2_G2FS1	IgG2_G2F	0.00227339	0.000192556	0.125605	-0.153311	0.000192556	9.36547e+20
rs35456268	3	186721290	ST6GAL1	ratio_log_IgG2_G2FS1_IgG2_G2F	-0.417578	0.0395435	2.90487e-25	C	CT	FALSE	IgG2_G2FS1	IgG2_G2F	0.0023957	0.000198041	0.125025	-0.153102	0.000198041	6.81755e+20
rs148580052	3	186720957	ST6GAL1	ratio_log_IgG2_G2FS1_IgG2_G2F	-0.417252	0.0395525	3.23034e-25	AAAACC	A	FALSE	IgG2_G2FS1	IgG2_G2F	0.00243447	0.000199656	0.124844	-0.15304	0.000199656	6.18065e+20
rs13322676	3	186718745	ST6GAL1	ratio_log_IgG2_G2FS1_IgG2_G2F	-0.414192	0.0395958	7.80156e-25	C	A	FALSE	IgG2_G2FS1	IgG2_G2F	0.00280107	0.000215152	0.123145	-0.152327	0.000215152	2.75781e+20
rs13322676	3	186718745	ST6GAL1	ratio_log_IgG2_G2FS1_IgG2_G2F	-0.414192	0.0395958	7.80156e-25	C	A	FALSE	IgG2_G2FS1	IgG2_G2F	0.00280107	0.000215152	0.123145	-0.152327	0.000215152	2.75781e+20
rs35376994	3	186715319	ST6GAL1	ratio_log_IgG2_G2FS1_IgG2_G2F	-0.398253	0.0403027	2.09057e-22	A	G	FALSE	IgG2_G2FS1	IgG2_G2F	0.00663673	0.000327404	0.113338	-0.149839	0.000327404	1.5661e+18
rs35376994	3	186715319	ST6GAL1	ratio_log_IgG2_G2FS1_IgG2_G2F	-0.398253	0.0403027	2.09057e-22	A	G	FALSE	IgG2_G2FS1	IgG2_G2F	0.00663673	0.000327404	0.113338	-0.149839	0.000327404	1.5661e+18
rs13071014	3	186713556	ST6GAL1	ratio_log_IgG2_G2FS1_IgG2_G2F	-0.391916	0.040406	1.14593e-21	T	C	FALSE	IgG2_G2FS1	IgG2_G2F	0.00607021	0.000538992	0.114734	-0.144569	0.000538992	4.70353e+17
rs13071014	3	186713556	ST6GAL1	ratio_log_IgG2_G2FS1_IgG2_G2F	-0.391916	0.040406	1.14593e-21	T	C	FALSE	IgG2_G2FS1	IgG2_G2F	0.00607021	0.000538992	0.114734	-0.144569	0.000538992	4.70353e+17
rs62292620	3	186713289	ST6GAL1	ratio_log_IgG2_G2FS1_IgG2_G2F	-0.386727	0.0404038	3.72435e-21	G	A	FALSE	IgG2_G2FS1	IgG2_G2F	0.00620981	0.000640671	0.114329	-0.142505	0.000640671	1.72022e+17
rs62292620	3	186713289	ST6GAL1	ratio_log_IgG2_G2FS1_IgG2_G2F	-0.386727	0.0404038	3.72435e-21	G	A	FALSE	IgG2_G2FS1	IgG2_G2F	0.00620981	0.000640671	0.114329	-0.142505	0.000640671	1.72022e+17
rs55862858	3	186713103	ST6GAL1	ratio_log_IgG2_G2FS1_IgG2_G2F	-0.387744	0.0406615	5.15905e-21	C	T	FALSE	IgG2_G2FS1	IgG2_G2F	0.00689659	0.000645698	0.113574	-0.143288	0.000645698	1.25158e+17
rs55862858	3	186713103	ST6GAL1	ratio_log_IgG2_G2FS1_IgG2_G2F	-0.387744	0.0406615	5.15905e-21	C	T	FALSE	IgG2_G2FS1	IgG2_G2F	0.00689659	0.000645698	0.113574	-0.143288	0.000645698	1.25158e+17
rs16848727	3	186712963	ST6GAL1	ratio_log_IgG2_G2FS1_IgG2_G2F	-0.384749	0.0407821	1.29934e-20	G	A	FALSE	IgG2_G2FS1	IgG2_G2F	0.00653081	0.000897626	0.114609	-0.139823	0.000897626	6.90832e+16
rs16848727	3	186712963	ST6GAL1	ratio_log_IgG2_G2FS1_IgG2_G2F	-0.384749	0.0407821	1.29934e-20	G	A	FALSE	IgG2_G2FS1	IgG2_G2F	0.00653081	0.000897626	0.114609	-0.139823	0.000897626	6.90832e+16
rs35653970	3	186712749	ST6GAL1	ratio_log_IgG2_G2FS1_IgG2_G2F	-0.373489	0.04097	2.21299e-19	T	G	FALSE	IgG2_G2FS1	IgG2_G2F	0.0121188	0.000903141	0.106045	-0.14017	0.000903141	4.08109e+15
rs35653970	3	186712749	ST6GAL1	ratio_log_IgG2_G2FS1_IgG2_G2F	-0.373489	0.04097	2.21299e-19	T	G	FALSE	IgG2_G2FS1	IgG2_G2F	0.0121188	0.000903141	0.106045	-0.14017	0.000903141	4.08109e+15
rs71634023	3	186712738	ST6GAL1	ratio_log_IgG2_G2FS1_IgG2_G2F	-0.374635	0.0412778	3.14747e-19	AAC	A	FALSE	IgG2_G2FS1	IgG2_G2F	0.0110997	0.00112919	0.108126	-0.138521	0.00112919	3.58761e+15
chr3:186712737:I	3	186712737	NA	ratio_log_IgG2_G2FS1_IgG2_G2F	-0.374631	0.041278	3.15175e-19	AAAC	A	FALSE	IgG2_G2FS1	IgG2_G2F	0.0111055	0.00112893	0.108119	-0.138524	0.00112893	3.58191e+15
rs10212190	3	186731157	ST6GAL1	ratio_log_IgG2_G2FS1_IgG2_G2F	-0.340456	0.0363363	2.32911e-20	T	A	FALSE	IgG2_G2FS1	IgG2_G2F	7.67789e-05	0.0455914	0.148416	-0.075143	7.67789e-05	3.29649e+15
rs17776120	3	186732679	ST6GAL1	ratio_log_IgG2_G2FS1_IgG2_G2F	-0.338495	0.0363009	3.48338e-20	A	C	FALSE	IgG2_G2FS1	IgG2_G2F	0.000100822	0.043838	0.145842	-0.0756978	0.000100822	2.89437e+15
rs3821819	3	186732725	ST6GAL1	ratio_log_IgG2_G2FS1_IgG2_G2F	-0.338369	0.0362992	3.58008e-20	A	G	FALSE	IgG2_G2FS1	IgG2_G2F	0.000101228	0.043897	0.145796	-0.0756719	0.000101228	2.82753e+15
rs967367	3	186734466	ST6GAL1	ratio_log_IgG2_G2FS1_IgG2_G2F	-0.337904	0.0363778	4.80405e-20	A	G	FALSE	IgG2_G2FS1	IgG2_G2F	0.000126317	0.0425923	0.144035	-0.0762818	0.000126317	2.62939e+15
rs5001409	3	186735690	ST6GAL1	ratio_log_IgG2_G2FS1_IgG2_G2F	-0.334499	0.0364153	1.19961e-19	C	A	FALSE	IgG2_G2FS1	IgG2_G2F	0.000128223	0.0497103	0.143949	-0.0738566	0.000128223	1.06887e+15
rs9863411	3	186737820	ST6GAL1	ratio_log_IgG2_G2FS1_IgG2_G2F	-0.331713	0.03642	2.37722e-19	T	C	FALSE	IgG2_G2FS1	IgG2_G2F	0.000170807	0.0498782	0.141217	-0.0737664	0.000170807	718515745282305
rs10937280	3	186738033	ST6GAL1	ratio_log_IgG2_G2FS1_IgG2_G2F	-0.331358	0.0364146	2.55918e-19	A	G	FALSE	IgG2_G2FS1	IgG2_G2F	0.000176408	0.0498571	0.140885	-0.0737577	0.000176408	689314546065537
rs7634389	3	186738421	ST6GAL1	ratio_log_IgG2_G2FS1_IgG2_G2F	-0.330652	0.0364018	2.94874e-19	C	T	FALSE	IgG2_G2FS1	IgG2_G2F	0.000188988	0.0496024	0.140171	-0.0738051	0.000188988	640911033187056
rs6788832	3	186724219	ST6GAL1	ratio_log_IgG2_G2FS1_IgG2_G2F	-0.347227	0.0365224	6.69958e-21	G	A	FALSE	IgG2_G2FS1	IgG2_G2F	0.495092	2.09902e-07	0.0258543	-0.195827	2.09902e-07	3.13306e+13
rs6788832	3	186724219	ST6GAL1	ratio_log_IgG2_G2FS1_IgG2_G2F	-0.347227	0.0365224	6.69958e-21	G	A	FALSE	IgG2_G2FS1	IgG2_G2F	0.495092	2.09902e-07	0.0258543	-0.195827	2.09902e-07	3.13306e+13
rs13098740	3	186723150	ST6GAL1	ratio_log_IgG2_G2FS1_IgG2_G2F	-0.347239	0.0365888	7.81557e-21	G	A	FALSE	IgG2_G2FS1	IgG2_G2F	0.506943	2.09349e-07	0.0251906	-0.196172	2.09349e-07	2.67861e+13
rs13098740	3	186723150	ST6GAL1	ratio_log_IgG2_G2FS1_IgG2_G2F	-0.347239	0.0365888	7.81557e-21	G	A	FALSE	IgG2_G2FS1	IgG2_G2F	0.506943	2.09349e-07	0.0251906	-0.196172	2.09349e-07	2.67861e+13
rs7617523	3	186722450	ST6GAL1	ratio_log_IgG2_G2FS1_IgG2_G2F	-0.347442	0.036622	8.03763e-21	G	T	FALSE	IgG2_G2FS1	IgG2_G2F	0.512391	2.07515e-07	0.0248898	-0.196402	2.07515e-07	2.58179e+13
rs7617523	3	186722450	ST6GAL1	ratio_log_IgG2_G2FS1_IgG2_G2F	-0.347442	0.036622	8.03763e-21	G	T	FALSE	IgG2_G2FS1	IgG2_G2F	0.512391	2.07515e-07	0.0248898	-0.196402	2.07515e-07	2.58179e+13
rs3868902	3	186715887	ST6GAL1	ratio_log_IgG2_G2FS1_IgG2_G2F	-0.307546	0.0377118	6.86504e-16	T	G	FALSE	IgG2_G2FS1	IgG2_G2F	0.280598	7.11911e-05	0.0418723	-0.153759	7.11911e-05	1.03701e+11
rs199533504	3	186713310	ST6GAL1	ratio_log_IgG2_G2FS1_IgG2_G2F	-0.280608	0.0381686	3.07538e-13	TA	T	FALSE	IgG2_G2FS1	IgG2_G2F	0.00456085	0.0564867	0.110927	-0.0745488	0.00456085	1.48302e+10
rs57679165	3	186763145	ST6GAL1	ratio_log_IgG2_G2FS1_IgG2_G2F	-0.312616	0.0445144	3.17625e-12	G	C	FALSE	IgG2_G2FS1	IgG2_G2F	0.0741243	0.0172858	0.0813334	-0.108333	0.0172858	5.4422e+09
rs6780488	3	186763942	ST6GAL1	ratio_log_IgG2_G2FS1_IgG2_G2F	-0.311177	0.0444778	3.81914e-12	A	G	FALSE	IgG2_G2FS1	IgG2_G2F	0.0658832	0.0202319	0.0836813	-0.105572	0.0202319	5.2975e+09
rs6780488	3	186763942	ST6GAL1	ratio_log_IgG2_G2FS1_IgG2_G2F	-0.311177	0.0444778	3.81914e-12	A	G	FALSE	IgG2_G2FS1	IgG2_G2F	0.0658832	0.0202319	0.0836813	-0.105572	0.0202319	5.2975e+09
rs3872722	3	186726277	ST6GAL1	ratio_log_IgG2_G2FS1_IgG2_G2F	-0.257102	0.03546	6.37689e-13	A	C	FALSE	IgG2_G2FS1	IgG2_G2F	0.00230486	0.046093	0.11072	-0.0725139	0.00230486	3.6144e+09
rs7619989	3	186731749	ST6GAL1	ratio_log_IgG2_G2FS1_IgG2_G2F	-0.258249	0.0355454	5.73466e-13	C	G	FALSE	IgG2_G2FS1	IgG2_G2F	0.00138489	0.0660995	0.116433	-0.0669827	0.00138489	2.41495e+09
rs7643789	3	186720335	ST6GAL1	ratio_log_IgG2_G2FS1_IgG2_G2F	-0.264789	0.0345765	3.20841e-14	C	G	FALSE	IgG2_G2FS1	IgG2_G2F	0.563697	5.0091e-05	0.0205111	-0.143704	5.0091e-05	1.56124e+09
rs7643952	3	186720448	ST6GAL1	ratio_log_IgG2_G2FS1_IgG2_G2F	-0.264969	0.0345943	3.17801e-14	C	G	FALSE	IgG2_G2FS1	IgG2_G2F	0.571554	4.78818e-05	0.0201101	-0.144153	4.78818e-05	1.50666e+09
rs12490407	3	186721996	ST6GAL1	ratio_log_IgG2_G2FS1_IgG2_G2F	-0.263348	0.0346184	4.69762e-14	A	G	FALSE	IgG2_G2FS1	IgG2_G2F	0.540504	5.80601e-05	0.0217671	-0.142637	5.80601e-05	1.23595e+09
rs3864109	3	186721867	ST6GAL1	ratio_log_IgG2_G2FS1_IgG2_G2F	-0.263249	0.0346254	4.85526e-14	G	A	FALSE	IgG2_G2FS1	IgG2_G2F	0.540236	5.89206e-05	0.0217856	-0.142542	5.89206e-05	1.21354e+09
rs3852061	3	186721820	ST6GAL1	ratio_log_IgG2_G2FS1_IgG2_G2F	-0.263235	0.0346265	4.87847e-14	G	T	FALSE	IgG2_G2FS1	IgG2_G2F	0.540605	5.8971e-05	0.0217663	-0.142538	5.8971e-05	1.2088e+09
rs7621438	3	186720309	ST6GAL1	ratio_log_IgG2_G2FS1_IgG2_G2F	-0.263115	0.0346493	5.19698e-14	G	A	FALSE	IgG2_G2FS1	IgG2_G2F	0.547655	6.05833e-05	0.0214002	-0.142391	6.05833e-05	1.16574e+09
rs6808800	3	186719374	ST6GAL1	ratio_log_IgG2_G2FS1_IgG2_G2F	-0.262485	0.034696	6.41951e-14	G	T	FALSE	IgG2_G2FS1	IgG2_G2F	0.535556	7.1684e-05	0.0220769	-0.141151	7.1684e-05	1.11666e+09
rs7652995	3	186722944	ST6GAL1	ratio_log_IgG2_G2FS1_IgG2_G2F	-0.325553	0.0482462	2.07715e-11	A	G	FALSE	IgG2_G2FS1	IgG2_G2F	0.0247302	0.0206224	0.110892	-0.114291	0.0206224	9.92822e+08
rs7652995	3	186722944	ST6GAL1	ratio_log_IgG2_G2FS1_IgG2_G2F	-0.325553	0.0482462	2.07715e-11	A	G	FALSE	IgG2_G2FS1	IgG2_G2F	0.0247302	0.0206224	0.110892	-0.114291	0.0206224	9.92822e+08
rs1009640	3	186735096	ST6GAL1	ratio_log_IgG2_G2FS1_IgG2_G2F	-0.3191	0.047663	2.95627e-11	T	C	FALSE	IgG2_G2FS1	IgG2_G2F	0.0346504	0.019328	0.10308	-0.114112	0.019328	6.53797e+08
rs1009640	3	186735096	ST6GAL1	ratio_log_IgG2_G2FS1_IgG2_G2F	-0.3191	0.047663	2.95627e-11	T	C	FALSE	IgG2_G2FS1	IgG2_G2F	0.0346504	0.019328	0.10308	-0.114112	0.019328	6.53797e+08
rs4012171	3	186711453	LOC101929079,ST6GAL1	ratio_log_IgG2_G2FS1_IgG2_G2F	-0.275332	0.0414103	4.01247e-11	C	A	FALSE	IgG2_G2FS1	IgG2_G2F	0.0211004	0.0245637	0.0973964	-0.0949313	0.0211004	5.25871e+08
rs4686829	3	186728319	ST6GAL1	ratio_log_IgG2_G2FS1_IgG2_G2F	-0.316467	0.0477233	4.50657e-11	G	T	FALSE	IgG2_G2FS1	IgG2_G2F	0.0313439	0.0205385	0.105117	-0.113084	0.0205385	4.55746e+08
rs4686829	3	186728319	ST6GAL1	ratio_log_IgG2_G2FS1_IgG2_G2F	-0.316467	0.0477233	4.50657e-11	G	T	FALSE	IgG2_G2FS1	IgG2_G2F	0.0313439	0.0205385	0.105117	-0.113084	0.0205385	4.55746e+08
rs7643068	3	186727083	ST6GAL1	ratio_log_IgG2_G2FS1_IgG2_G2F	-0.313748	0.0476213	5.97556e-11	G	A	FALSE	IgG2_G2FS1	IgG2_G2F	0.0409576	0.0155641	0.0995797	-0.117806	0.0155641	2.60463e+08
rs7643068	3	186727083	ST6GAL1	ratio_log_IgG2_G2FS1_IgG2_G2F	-0.313748	0.0476213	5.97556e-11	G	A	FALSE	IgG2_G2FS1	IgG2_G2F	0.0409576	0.0155641	0.0995797	-0.117806	0.0155641	2.60463e+08
rs56343190	3	186768043	ST6GAL1	ratio_log_IgG2_G2FS1_IgG2_G2F	-0.281591	0.0441133	2.25053e-10	A	G	FALSE	IgG2_G2FS1	IgG2_G2F	0.0703162	0.0460897	0.0814557	-0.0897258	0.0460897	2.04795e+08
rs56343190	3	186768043	ST6GAL1	ratio_log_IgG2_G2FS1_IgG2_G2F	-0.281591	0.0441133	2.25053e-10	A	G	FALSE	IgG2_G2FS1	IgG2_G2F	0.0703162	0.0460897	0.0814557	-0.0897258	0.0460897	2.04795e+08
rs201540659	3	186713306	ST6GAL1	ratio_log_IgG2_G2FS1_IgG2_G2F	-0.31808	0.0487615	9.14796e-11	A	AT	FALSE	IgG2_G2FS1	IgG2_G2F	0.04176	0.0148803	0.101453	-0.121304	0.0148803	1.62662e+08
rs4686827	3	186713686	ST6GAL1	ratio_log_IgG2_G2FS1_IgG2_G2F	-0.317878	0.0489373	1.09392e-10	A	C	FALSE	IgG2_G2FS1	IgG2_G2F	0.0356219	0.0177131	0.105057	-0.118536	0.0177131	1.61923e+08
rs257102	3	186775948	ST6GAL1	ratio_log_IgG2_G2FS1_IgG2_G2F	0.278124	0.0441698	3.89629e-10	A	G	FALSE	IgG2_G2FS1	IgG2_G2F	0.059271	0.0594224	-0.0849802	0.0848989	0.059271	1.52122e+08
rs257102	3	186775948	ST6GAL1	ratio_log_IgG2_G2FS1_IgG2_G2F	0.278124	0.0441698	3.89629e-10	A	G	FALSE	IgG2_G2FS1	IgG2_G2F	0.059271	0.0594224	-0.0849802	0.0848989	0.059271	1.52122e+08
rs6444193	3	186734188	ST6GAL1	ratio_log_IgG2_G2FS1_IgG2_G2F	-0.28853	0.0410642	3.09954e-12	A	G	FALSE	IgG2_G2FS1	IgG2_G2F	0.000403952	0.192876	0.148921	-0.0548981	0.000403952	1.30326e+08
rs4686833	3	186729012	ST6GAL1	ratio_log_IgG2_G2FS1_IgG2_G2F	-0.286643	0.0409886	3.89934e-12	C	A	FALSE	IgG2_G2FS1	IgG2_G2F	0.000480123	0.179555	0.1467	-0.0564696	0.000480123	1.23129e+08
rs4686832	3	186729000	ST6GAL1	ratio_log_IgG2_G2FS1_IgG2_G2F	-0.287012	0.0410622	3.99666e-12	T	C	FALSE	IgG2_G2FS1	IgG2_G2F	0.000386424	0.192647	0.149375	-0.054913	0.000386424	9.66867e+07
rs7622548	3	186738118	ST6GAL1	ratio_log_IgG2_G2FS1_IgG2_G2F	-0.285939	0.0413988	7.06316e-12	C	G	FALSE	IgG2_G2FS1	IgG2_G2F	0.000621604	0.190121	0.145193	-0.0556671	0.000621604	8.80065e+07
rs10804908	3	186728842	ST6GAL1	ratio_log_IgG2_G2FS1_IgG2_G2F	-0.28554	0.0410466	5.02692e-12	A	T	FALSE	IgG2_G2FS1	IgG2_G2F	0.00036006	0.208183	0.150079	-0.053024	0.00036006	7.16264e+07
rs3872721	3	186725491	ST6GAL1	ratio_log_IgG2_G2FS1_IgG2_G2F	-0.285545	0.0412724	6.52396e-12	A	G	FALSE	IgG2_G2FS1	IgG2_G2F	0.00046198	0.181759	0.148115	-0.0565611	0.00046198	7.08128e+07
rs12633034	3	186727597	ST6GAL1	ratio_log_IgG2_G2FS1_IgG2_G2F	-0.284419	0.0411464	6.80656e-12	G	C	FALSE	IgG2_G2FS1	IgG2_G2F	0.000462083	0.183967	0.147662	-0.0561058	0.000462083	6.78879e+07
rs4686831	3	186728647	ST6GAL1	ratio_log_IgG2_G2FS1_IgG2_G2F	-0.286523	0.0410355	4.20545e-12	T	C	FALSE	IgG2_G2FS1	IgG2_G2F	0.000276727	0.224003	0.152923	-0.0512216	0.000276727	6.5802e+07
rs3954170	3	186730368	ST6GAL1	ratio_log_IgG2_G2FS1_IgG2_G2F	-0.285136	0.0410713	5.53612e-12	G	A	FALSE	IgG2_G2FS1	IgG2_G2F	0.000359147	0.210061	0.150193	-0.0528365	0.000359147	6.48734e+07
rs4012256	3	186730341	ST6GAL1	ratio_log_IgG2_G2FS1_IgG2_G2F	-0.285134	0.0410713	5.53763e-12	C	T	FALSE	IgG2_G2FS1	IgG2_G2F	0.000359153	0.21006	0.150193	-0.0528365	0.000359153	6.48568e+07
rs4012257	3	186730396	ST6GAL1	ratio_log_IgG2_G2FS1_IgG2_G2F	-0.285132	0.0410713	5.53947e-12	C	A	FALSE	IgG2_G2FS1	IgG2_G2F	0.000359251	0.21006	0.15019	-0.0528366	0.000359251	6.4853e+07
rs4396886	3	186730522	ST6GAL1	ratio_log_IgG2_G2FS1_IgG2_G2F	-0.285134	0.0410719	5.54122e-12	C	T	FALSE	IgG2_G2FS1	IgG2_G2F	0.000359024	0.210119	0.150199	-0.0528305	0.000359024	6.47915e+07
rs4686836	3	186729365	ST6GAL1	ratio_log_IgG2_G2FS1_IgG2_G2F	-0.285099	0.0410702	5.56336e-12	T	C	FALSE	IgG2_G2FS1	IgG2_G2F	0.000355674	0.211276	0.150297	-0.0526948	0.000355674	6.39315e+07
rs4686830	3	186728565	ST6GAL1	ratio_log_IgG2_G2FS1_IgG2_G2F	-0.284991	0.0410535	5.55585e-12	G	A	FALSE	IgG2_G2FS1	IgG2_G2F	0.000354903	0.210873	0.150258	-0.0527195	0.000354903	6.38792e+07
rs4686834	3	186729154	ST6GAL1	ratio_log_IgG2_G2FS1_IgG2_G2F	-0.285013	0.0410677	5.62709e-12	G	A	FALSE	IgG2_G2FS1	IgG2_G2F	0.000357182	0.211087	0.15024	-0.0527129	0.000357182	6.34754e+07
rs4686835	3	186729218	ST6GAL1	ratio_log_IgG2_G2FS1_IgG2_G2F	-0.28501	0.0410684	5.63514e-12	T	C	FALSE	IgG2_G2FS1	IgG2_G2F	0.000357112	0.21118	0.150244	-0.0527031	0.000357112	6.33723e+07
rs10937278	3	186727815	ST6GAL1	ratio_log_IgG2_G2FS1_IgG2_G2F	-0.284199	0.0411514	7.10107e-12	A	T	FALSE	IgG2_G2FS1	IgG2_G2F	0.000448677	0.187953	0.148006	-0.0556056	0.000448677	6.31844e+07
rs10937279	3	186727836	ST6GAL1	ratio_log_IgG2_G2FS1_IgG2_G2F	-0.284084	0.0411519	7.24199e-12	G	A	FALSE	IgG2_G2FS1	IgG2_G2F	0.000446922	0.189029	0.14805	-0.0554706	0.000446922	6.17126e+07
rs4686828	3	186728255	ST6GAL1	ratio_log_IgG2_G2FS1_IgG2_G2F	-0.283784	0.0411538	7.62969e-12	G	T	FALSE	IgG2_G2FS1	IgG2_G2F	0.000435473	0.193171	0.148342	-0.0549565	0.000435473	5.70761e+07
rs28679865	3	186768348	ST6GAL1	ratio_log_IgG2_G2FS1_IgG2_G2F	-0.29596	0.0480471	9.14747e-10	C	G	FALSE	IgG2_G2FS1	IgG2_G2F	0.0519099	0.0692371	0.0952393	-0.0889769	0.0519099	5.67478e+07
rs11394645	3	186728353	ST6GAL1	ratio_log_IgG2_G2FS1_IgG2_G2F	-0.283716	0.0411662	7.8258e-12	TC	T	FALSE	IgG2_G2FS1	IgG2_G2F	0.000409855	0.197829	0.14906	-0.0544027	0.000409855	5.23723e+07
rs200317857	3	186713293	ST6GAL1	ratio_log_IgG2_G2FS1_IgG2_G2F	-0.280994	0.0403342	4.68679e-12	CA	C	FALSE	IgG2_G2FS1	IgG2_G2F	0.494559	0.000180605	0.0281721	-0.154102	0.000180605	3.85349e+07
rs7619468	3	186728178	ST6GAL1	ratio_log_IgG2_G2FS1_IgG2_G2F	-0.281512	0.0412645	1.25838e-11	C	T	FALSE	IgG2_G2FS1	IgG2_G2F	0.000434039	0.213804	0.148741	-0.052633	0.000434039	3.44919e+07
rs10937277	3	186712711	ST6GAL1	ratio_log_IgG2_G2FS1_IgG2_G2F	-0.274758	0.0394597	4.80579e-12	A	G	FALSE	IgG2_G2FS1	IgG2_G2F	0.688091	0.000142771	0.0162124	-0.153211	0.000142771	2.97081e+07
rs3872723	3	186741131	ST6GAL1	ratio_log_IgG2_G2FS1_IgG2_G2F	-0.247868	0.0365925	1.7443e-11	T	C	FALSE	IgG2_G2FS1	IgG2_G2F	0.000487048	0.369671	0.130252	-0.0335593	0.000487048	2.79223e+07
rs3872723	3	186741131	ST6GAL1	ratio_log_IgG2_G2FS1_IgG2_G2F	-0.247868	0.0365925	1.7443e-11	T	C	FALSE	IgG2_G2FS1	IgG2_G2F	0.000487048	0.369671	0.130252	-0.0335593	0.000487048	2.79223e+07
rs3872723	3	186741131	ST6GAL1	ratio_log_IgG2_G2FS1_IgG2_G2F	-0.247868	0.0365925	1.7443e-11	T	C	FALSE	IgG2_G2FS1	IgG2_G2F	0.000487048	0.369671	0.130252	-0.0335593	0.000487048	2.79223e+07
rs4012172	3	186741511	ST6GAL1	ratio_log_IgG2_G2FS1_IgG2_G2F	-0.247444	0.0366115	1.9305e-11	T	C	FALSE	IgG2_G2FS1	IgG2_G2F	0.00048589	0.37113	0.130315	-0.0334673	0.00048589	2.51691e+07
rs4012172	3	186741511	ST6GAL1	ratio_log_IgG2_G2FS1_IgG2_G2F	-0.247444	0.0366115	1.9305e-11	T	C	FALSE	IgG2_G2FS1	IgG2_G2F	0.00048589	0.37113	0.130315	-0.0334673	0.00048589	2.51691e+07
rs4012172	3	186741511	ST6GAL1	ratio_log_IgG2_G2FS1_IgG2_G2F	-0.247444	0.0366115	1.9305e-11	T	C	FALSE	IgG2_G2FS1	IgG2_G2F	0.00048589	0.37113	0.130315	-0.0334673	0.00048589	2.51691e+07
rs257101	3	186778828	ST6GAL1	ratio_log_IgG2_G2FS1_IgG2_G2F	0.252805	0.0438535	9.75424e-09	A	C	FALSE	IgG2_G2FS1	IgG2_G2F	0.0981207	0.0737232	-0.0738451	0.0798077	0.0737232	7.55807e+06
rs257101	3	186778828	ST6GAL1	ratio_log_IgG2_G2FS1_IgG2_G2F	0.252805	0.0438535	9.75424e-09	A	C	FALSE	IgG2_G2FS1	IgG2_G2F	0.0981207	0.0737232	-0.0738451	0.0798077	0.0737232	7.55807e+06
rs3872724	3	186741221	ST6GAL1	ratio_log_IgG2_G2FS1_IgG2_G2F	-0.235998	0.0363225	1.08212e-10	T	C	FALSE	IgG2_G2FS1	IgG2_G2F	0.000785044	0.423226	0.124316	-0.0296949	0.000785044	7.25469e+06
rs3872724	3	186741221	ST6GAL1	ratio_log_IgG2_G2FS1_IgG2_G2F	-0.235998	0.0363225	1.08212e-10	T	C	FALSE	IgG2_G2FS1	IgG2_G2F	0.000785044	0.423226	0.124316	-0.0296949	0.000785044	7.25469e+06
rs3872724	3	186741221	ST6GAL1	ratio_log_IgG2_G2FS1_IgG2_G2F	-0.235998	0.0363225	1.08212e-10	T	C	FALSE	IgG2_G2FS1	IgG2_G2F	0.000785044	0.423226	0.124316	-0.0296949	0.000785044	7.25469e+06
rs9941987	3	186742527	ST6GAL1	ratio_log_IgG2_G2FS1_IgG2_G2F	-0.285984	0.0483891	4.15199e-09	A	G	FALSE	IgG2_G2FS1	IgG2_G2F	0.0992877	0.0265073	0.0814045	-0.109522	0.0265073	6.38424e+06
chr3:186738103:I	3	186738103	NA	ratio_log_IgG2_G2FS1_IgG2_G2F	-0.436738	0.0747076	6.06692e-09	AC	A	FALSE	IgG2_G2FS1	IgG2_G2F	0.0373807	0.0676672	0.157414	-0.138188	0.0373807	6.1614e+06
rs61210528	3	186742220	ST6GAL1	ratio_log_IgG2_G2FS1_IgG2_G2F	-0.284363	0.0484401	5.25259e-09	C	CTA	FALSE	IgG2_G2FS1	IgG2_G2F	0.0948587	0.0294938	0.0825667	-0.107558	0.0294938	5.6151e+06
rs13325033	3	186708571	LOC101929079,ST6GAL1	ratio_log_IgG2_G2FS1_IgG2_G2F	-0.251365	0.0420462	2.76185e-09	A	G	FALSE	IgG2_G2FS1	IgG2_G2F	0.101441	0.0143852	0.0700384	-0.104585	0.0143852	5.20854e+06
rs28674898	3	186744563	ST6GAL1	ratio_log_IgG2_G2FS1_IgG2_G2F	-0.211123	0.0360253	5.57182e-09	A	G	FALSE	IgG2_G2FS1	IgG2_G2F	0.0156476	0.207617	0.0886901	-0.0462684	0.0156476	2.80835e+06
rs35832957	3	186707884	LOC101929079,ST6GAL1	ratio_log_IgG2_G2FS1_IgG2_G2F	-0.308071	0.0538923	1.29035e-08	T	C	FALSE	IgG2_G2FS1	IgG2_G2F	0.0339738	0.0457758	0.116387	-0.109581	0.0339738	2.63291e+06
rs13082825	3	186708013	LOC101929079,ST6GAL1	ratio_log_IgG2_G2FS1_IgG2_G2F	-0.244028	0.0370344	5.94312e-11	C	G	FALSE	IgG2_G2FS1	IgG2_G2F	0.581608	0.000140289	0.0208584	-0.143729	0.000140289	2.36053e+06
rs62292644	3	186738896	ST6GAL1	ratio_log_IgG2_G2FS1_IgG2_G2F	-0.355943	0.0629162	1.81052e-08	C	A	FALSE	IgG2_G2FS1	IgG2_G2F	0.146888	0.0291399	0.0928325	-0.139536	0.0291399	1.60948e+06
rs77530527	3	186738900	ST6GAL1	ratio_log_IgG2_G2FS1_IgG2_G2F	-0.355935	0.0629162	1.81188e-08	C	T	FALSE	IgG2_G2FS1	IgG2_G2F	0.146926	0.0291413	0.0928234	-0.139534	0.0291413	1.60835e+06
rs77397204	3	186738899	ST6GAL1	ratio_log_IgG2_G2FS1_IgG2_G2F	-0.355936	0.0629162	1.81164e-08	C	A	FALSE	IgG2_G2FS1	IgG2_G2F	0.146949	0.0291337	0.0928182	-0.139541	0.0291337	1.60814e+06
rs11923417	3	186705790	LOC101929079,ST6GAL1	ratio_log_IgG2_G2FS1_IgG2_G2F	-0.263617	0.0407384	1.28311e-10	C	G	FALSE	IgG2_G2FS1	IgG2_G2F	0.608084	0.000176178	0.0213159	-0.15551	0.000176178	1.37305e+06
rs257100	3	186782999	ST6GAL1	ratio_log_IgG2_G2FS1_IgG2_G2F	0.272853	0.0490485	3.09381e-08	G	A	FALSE	IgG2_G2FS1	IgG2_G2F	0.16619	0.0376728	-0.0690751	0.103608	0.0376728	1.21768e+06
rs257100	3	186782999	ST6GAL1	ratio_log_IgG2_G2FS1_IgG2_G2F	0.272853	0.0490485	3.09381e-08	G	A	FALSE	IgG2_G2FS1	IgG2_G2F	0.16619	0.0376728	-0.0690751	0.103608	0.0376728	1.21768e+06
rs759602	3	186708804	LOC101929079,ST6GAL1	ratio_log_IgG2_G2FS1_IgG2_G2F	-0.230821	0.041647	3.47316e-08	G	A	FALSE	IgG2_G2FS1	IgG2_G2F	0.0861029	0.0393544	0.072582	-0.0871032	0.0393544	1.1331e+06
rs59688792	3	186755323	ST6GAL1	ratio_log_IgG2_G2FS1_IgG2_G2F	-0.289533	0.0528673	5.01056e-08	C	A	FALSE	IgG2_G2FS1	IgG2_G2F	0.0339997	0.270778	0.113902	-0.0591914	0.0339997	678561
rs58909335	3	186754838	ST6GAL1	ratio_log_IgG2_G2FS1_IgG2_G2F	-0.286664	0.0533759	8.97153e-08	G	T	FALSE	IgG2_G2FS1	IgG2_G2F	0.0544946	0.223537	0.104293	-0.0660338	0.0544946	607417
rs4686837	3	186739677	ST6GAL1	ratio_log_IgG2_G2FS1_IgG2_G2F	-0.236303	0.0397462	3.36596e-09	A	G	FALSE	IgG2_G2FS1	IgG2_G2F	0.0011113	0.457726	0.131754	-0.0300489	0.0011113	330158
rs7622133	3	186707602	LOC101929079,ST6GAL1	ratio_log_IgG2_G2FS1_IgG2_G2F	-0.210168	0.0378332	3.23242e-08	T	G	FALSE	IgG2_G2FS1	IgG2_G2F	0.784873	0.000951486	0.0105026	-0.126818	0.000951486	29435.7
rs7622117	3	186707554	LOC101929079,ST6GAL1	ratio_log_IgG2_G2FS1_IgG2_G2F	-0.211308	0.0378005	2.65424e-08	A	G	FALSE	IgG2_G2FS1	IgG2_G2F	0.826882	0.000729185	0.00840784	-0.129541	0.000729185	27472.5
rs7621161	3	186727170	ST6GAL1	ratio_log_IgG4_G1FS1_IgG4_G1F	-0.420602	0.0381692	2.72686e-27	A	C	FALSE	IgG4_G1FS1	IgG4_G1F	6.87471e-05	1.85695e-20	0.158624	-0.365362	1.85695e-20	6.80985e+06
rs11710456	3	186725887	ST6GAL1	ratio_log_IgG4_G1FS1_IgG4_G1F	-0.42288	0.0384552	3.4492e-27	A	G	FALSE	IgG4_G1FS1	IgG4_G1F	0.000109891	1.32736e-20	0.155292	-0.369461	1.32736e-20	3.84831e+06
rs6764279	3	186723975	ST6GAL1	ratio_log_IgG4_G1FS1_IgG4_G1F	-0.422542	0.0386795	7.27372e-27	A	C	FALSE	IgG4_G1FS1	IgG4_G1F	0.000136268	1.87138e-20	0.154012	-0.370042	1.87138e-20	2.5728e+06
rs59111563	3	186722848	ST6GAL1	ratio_log_IgG4_G1FS1_IgG4_G1F	-0.400731	0.0396081	2.21374e-23	GT	G	FALSE	IgG4_G1FS1	IgG4_G1F	0.00157728	7.43052e-18	0.130097	-0.350806	7.43052e-18	335655
rs17775791	3	186722362	ST6GAL1	ratio_log_IgG4_G1FS1_IgG4_G1F	-0.40082	0.0396167	2.21246e-23	C	T	FALSE	IgG4_G1FS1	IgG4_G1F	0.00158188	7.2762e-18	0.13009	-0.350976	7.2762e-18	328874
rs17775791	3	186722362	ST6GAL1	ratio_log_IgG4_G1FS1_IgG4_G1F	-0.40082	0.0396167	2.21246e-23	C	T	FALSE	IgG4_G1FS1	IgG4_G1F	0.00158188	7.2762e-18	0.13009	-0.350976	7.2762e-18	328874
rs35456268	3	186721290	ST6GAL1	ratio_log_IgG4_G1FS1_IgG4_G1F	-0.400057	0.0396464	2.86233e-23	C	CT	FALSE	IgG4_G1FS1	IgG4_G1F	0.00168454	8.30212e-18	0.129412	-0.35058	8.30212e-18	290048
rs148580052	3	186720957	ST6GAL1	ratio_log_IgG4_G1FS1_IgG4_G1F	-0.399819	0.0396548	3.0952e-23	AAAACC	A	FALSE	IgG4_G1FS1	IgG4_G1F	0.00171533	8.65913e-18	0.129215	-0.350443	8.65913e-18	279760
rs13322676	3	186718745	ST6GAL1	ratio_log_IgG4_G1FS1_IgG4_G1F	-0.397162	0.0396946	6.46139e-23	C	A	FALSE	IgG4_G1FS1	IgG4_G1F	0.00201945	1.29654e-17	0.127304	-0.348779	1.29654e-17	200660
rs13322676	3	186718745	ST6GAL1	ratio_log_IgG4_G1FS1_IgG4_G1F	-0.397162	0.0396946	6.46139e-23	C	A	FALSE	IgG4_G1FS1	IgG4_G1F	0.00201945	1.29654e-17	0.127304	-0.348779	1.29654e-17	200660
rs35653970	3	186712749	ST6GAL1	ratio_log_IgG4_G1FS1_IgG4_G1F	-0.382956	0.0409085	2.50705e-20	T	G	FALSE	IgG4_G1FS1	IgG4_G1F	0.00762835	2.16322e-15	0.112758	-0.332237	2.16322e-15	86285.5
rs35653970	3	186712749	ST6GAL1	ratio_log_IgG4_G1FS1_IgG4_G1F	-0.382956	0.0409085	2.50705e-20	T	G	FALSE	IgG4_G1FS1	IgG4_G1F	0.00762835	2.16322e-15	0.112758	-0.332237	2.16322e-15	86285.5
rs13071014	3	186713556	ST6GAL1	ratio_log_IgG4_G1FS1_IgG4_G1F	-0.397452	0.0403653	2.90704e-22	T	C	FALSE	IgG4_G1FS1	IgG4_G1F	0.0117909	1.92278e-17	0.105337	-0.351776	1.92278e-17	66142.2
rs13071014	3	186713556	ST6GAL1	ratio_log_IgG4_G1FS1_IgG4_G1F	-0.397452	0.0403653	2.90704e-22	T	C	FALSE	IgG4_G1FS1	IgG4_G1F	0.0117909	1.92278e-17	0.105337	-0.351776	1.92278e-17	66142.2
rs71634023	3	186712738	ST6GAL1	ratio_log_IgG4_G1FS1_IgG4_G1F	-0.384949	0.0412124	3.01846e-20	AAC	A	FALSE	IgG4_G1FS1	IgG4_G1F	0.00857425	1.32262e-15	0.111918	-0.337218	1.32262e-15	43817.7
chr3:186712737:I	3	186712737	NA	ratio_log_IgG4_G1FS1_IgG4_G1F	-0.384944	0.0412126	3.02279e-20	AAAC	A	FALSE	IgG4_G1FS1	IgG4_G1F	0.00857665	1.3231e-15	0.111915	-0.337218	1.3231e-15	43770.8
rs35376994	3	186715319	ST6GAL1	ratio_log_IgG4_G1FS1_IgG4_G1F	-0.395686	0.0403105	3.86838e-22	A	G	FALSE	IgG4_G1FS1	IgG4_G1F	0.00786073	1.57771e-17	0.111001	-0.352179	1.57771e-17	40784.8
rs35376994	3	186715319	ST6GAL1	ratio_log_IgG4_G1FS1_IgG4_G1F	-0.395686	0.0403105	3.86838e-22	A	G	FALSE	IgG4_G1FS1	IgG4_G1F	0.00786073	1.57771e-17	0.111001	-0.352179	1.57771e-17	40784.8
rs16848727	3	186712963	ST6GAL1	ratio_log_IgG4_G1FS1_IgG4_G1F	-0.389216	0.0407483	4.46257e-21	G	A	FALSE	IgG4_G1FS1	IgG4_G1F	0.0103788	1.27192e-16	0.108036	-0.345449	1.27192e-16	28502
rs16848727	3	186712963	ST6GAL1	ratio_log_IgG4_G1FS1_IgG4_G1F	-0.389216	0.0407483	4.46257e-21	G	A	FALSE	IgG4_G1FS1	IgG4_G1F	0.0103788	1.27192e-16	0.108036	-0.345449	1.27192e-16	28502
rs55862858	3	186713103	ST6GAL1	ratio_log_IgG4_G1FS1_IgG4_G1F	-0.388813	0.0406474	3.93309e-21	C	T	FALSE	IgG4_G1FS1	IgG4_G1F	0.012192	7.86848e-17	0.105408	-0.346941	7.86848e-17	20005.8
rs55862858	3	186713103	ST6GAL1	ratio_log_IgG4_G1FS1_IgG4_G1F	-0.388813	0.0406474	3.93309e-21	C	T	FALSE	IgG4_G1FS1	IgG4_G1F	0.012192	7.86848e-17	0.105408	-0.346941	7.86848e-17	20005.8
rs62292620	3	186713289	ST6GAL1	ratio_log_IgG4_G1FS1_IgG4_G1F	-0.391289	0.0403692	1.21826e-21	G	A	FALSE	IgG4_G1FS1	IgG4_G1F	0.0160145	2.24818e-17	0.100669	-0.350742	2.24818e-17	18454
rs62292620	3	186713289	ST6GAL1	ratio_log_IgG4_G1FS1_IgG4_G1F	-0.391289	0.0403692	1.21826e-21	G	A	FALSE	IgG4_G1FS1	IgG4_G1F	0.0160145	2.24818e-17	0.100669	-0.350742	2.24818e-17	18454
rs57679165	3	186763145	ST6GAL1	ratio_log_IgG4_G1FS1_IgG4_G1F	-0.28052	0.0446146	4.12519e-10	G	C	FALSE	IgG4_G1FS1	IgG4_G1F	0.0082076	7.11827e-06	0.120432	-0.204119	7.11827e-06	17255.6
rs6780488	3	186763942	ST6GAL1	ratio_log_IgG4_G1FS1_IgG4_G1F	-0.278984	0.0445781	4.95755e-10	A	G	FALSE	IgG4_G1FS1	IgG4_G1F	0.0118841	7.92153e-06	0.114512	-0.202897	7.92153e-06	15978.7
rs6780488	3	186763942	ST6GAL1	ratio_log_IgG4_G1FS1_IgG4_G1F	-0.278984	0.0445781	4.95755e-10	A	G	FALSE	IgG4_G1FS1	IgG4_G1F	0.0118841	7.92153e-06	0.114512	-0.202897	7.92153e-06	15978.7
rs7617523	3	186722450	ST6GAL1	ratio_log_IgG4_G1FS1_IgG4_G1F	-0.309638	0.036817	8.7828e-17	G	T	FALSE	IgG4_G1FS1	IgG4_G1F	0.00329429	6.84934e-13	0.111304	-0.270193	6.84934e-13	7798.58
rs7617523	3	186722450	ST6GAL1	ratio_log_IgG4_G1FS1_IgG4_G1F	-0.309638	0.036817	8.7828e-17	G	T	FALSE	IgG4_G1FS1	IgG4_G1F	0.00329429	6.84934e-13	0.111304	-0.270193	6.84934e-13	7798.58
rs7619989	3	186731749	ST6GAL1	ratio_log_IgG4_G1FS1_IgG4_G1F	-0.262727	0.0355227	2.22962e-13	C	G	FALSE	IgG4_G1FS1	IgG4_G1F	0.0189943	1.67276e-09	0.0856488	-0.218931	1.67276e-09	7502.44
rs13098740	3	186723150	ST6GAL1	ratio_log_IgG4_G1FS1_IgG4_G1F	-0.309607	0.036783	8.29833e-17	G	A	FALSE	IgG4_G1FS1	IgG4_G1F	0.00334073	6.12299e-13	0.111041	-0.270519	6.12299e-13	7378.58
rs13098740	3	186723150	ST6GAL1	ratio_log_IgG4_G1FS1_IgG4_G1F	-0.309607	0.036783	8.29833e-17	G	A	FALSE	IgG4_G1FS1	IgG4_G1F	0.00334073	6.12299e-13	0.111041	-0.270519	6.12299e-13	7378.58
rs6788832	3	186724219	ST6GAL1	ratio_log_IgG4_G1FS1_IgG4_G1F	-0.309632	0.0367168	7.28751e-17	G	A	FALSE	IgG4_G1FS1	IgG4_G1F	0.00335703	5.08268e-13	0.110792	-0.270987	5.08268e-13	6974.51
rs6788832	3	186724219	ST6GAL1	ratio_log_IgG4_G1FS1_IgG4_G1F	-0.309632	0.0367168	7.28751e-17	G	A	FALSE	IgG4_G1FS1	IgG4_G1F	0.00335703	5.08268e-13	0.110792	-0.270987	5.08268e-13	6974.51
rs3872722	3	186726277	ST6GAL1	ratio_log_IgG4_G1FS1_IgG4_G1F	-0.259652	0.035448	3.73504e-13	A	C	FALSE	IgG4_G1FS1	IgG4_G1F	0.0218653	1.99989e-09	0.0835188	-0.217359	1.99989e-09	5354.4
rs257101	3	186778828	ST6GAL1	ratio_log_IgG4_G1FS1_IgG4_G1F	0.261092	0.0438016	3.06775e-09	A	C	FALSE	IgG4_G1FS1	IgG4_G1F	0.00496207	1.57389e-05	-0.125637	0.192745	1.57389e-05	5130.44
rs257101	3	186778828	ST6GAL1	ratio_log_IgG4_G1FS1_IgG4_G1F	0.261092	0.0438016	3.06775e-09	A	C	FALSE	IgG4_G1FS1	IgG4_G1F	0.00496207	1.57389e-05	-0.125637	0.192745	1.57389e-05	5130.44
rs10212190	3	186731157	ST6GAL1	ratio_log_IgG4_G1FS1_IgG4_G1F	-0.335989	0.0363486	7.18154e-20	T	A	FALSE	IgG4_G1FS1	IgG4_G1F	0.0461143	1.43096e-16	0.0752102	-0.30847	1.43096e-16	1992.55
chr3:186738103:I	3	186738103	NA	ratio_log_IgG4_G1FS1_IgG4_G1F	-0.538389	0.0742954	6.55504e-13	AC	A	FALSE	IgG4_G1FS1	IgG4_G1F	0.0150475	1.09374e-09	0.184185	-0.459517	1.09374e-09	1668.55
rs257102	3	186775948	ST6GAL1	ratio_log_IgG4_G1FS1_IgG4_G1F	0.26024	0.0442115	4.7821e-09	A	G	FALSE	IgG4_G1FS1	IgG4_G1F	0.0140647	7.06377e-06	-0.110782	0.202163	7.06377e-06	1477.13
rs257102	3	186775948	ST6GAL1	ratio_log_IgG4_G1FS1_IgG4_G1F	0.26024	0.0442115	4.7821e-09	A	G	FALSE	IgG4_G1FS1	IgG4_G1F	0.0140647	7.06377e-06	-0.110782	0.202163	7.06377e-06	1477.13
rs56343190	3	186768043	ST6GAL1	ratio_log_IgG4_G1FS1_IgG4_G1F	-0.261398	0.0441639	3.9414e-09	A	G	FALSE	IgG4_G1FS1	IgG4_G1F	0.0132628	4.68043e-06	0.111622	-0.205851	4.68043e-06	1187.5
rs56343190	3	186768043	ST6GAL1	ratio_log_IgG4_G1FS1_IgG4_G1F	-0.261398	0.0441639	3.9414e-09	A	G	FALSE	IgG4_G1FS1	IgG4_G1F	0.0132628	4.68043e-06	0.111622	-0.205851	4.68043e-06	1187.5
rs3868902	3	186715887	ST6GAL1	ratio_log_IgG4_G1FS1_IgG4_G1F	-0.279048	0.0378363	2.59525e-13	T	G	FALSE	IgG4_G1FS1	IgG4_G1F	0.047475	2.73632e-10	0.0767623	-0.243111	2.73632e-10	1054.36
rs17776120	3	186732679	ST6GAL1	ratio_log_IgG4_G1FS1_IgG4_G1F	-0.326684	0.0363538	6.86867e-19	A	C	FALSE	IgG4_G1FS1	IgG4_G1F	0.0933516	4.44242e-16	0.0632372	-0.30323	4.44242e-16	646.766
rs3821819	3	186732725	ST6GAL1	ratio_log_IgG4_G1FS1_IgG4_G1F	-0.326638	0.0363517	6.9135e-19	A	G	FALSE	IgG4_G1FS1	IgG4_G1F	0.093664	4.41627e-16	0.0631731	-0.303238	4.41627e-16	638.789
rs10937277	3	186712711	ST6GAL1	ratio_log_IgG4_G1FS1_IgG4_G1F	-0.263218	0.0394972	3.62383e-11	A	G	FALSE	IgG4_G1FS1	IgG4_G1F	0.05963	2.30135e-08	0.0758947	-0.224152	2.30135e-08	635.06
rs967367	3	186734466	ST6GAL1	ratio_log_IgG4_G1FS1_IgG4_G1F	-0.325628	0.0364316	1.04191e-18	A	G	FALSE	IgG4_G1FS1	IgG4_G1F	0.09666	5.87164e-16	0.0627214	-0.302549	5.87164e-16	563.546
rs5001409	3	186735690	ST6GAL1	ratio_log_IgG4_G1FS1_IgG4_G1F	-0.320776	0.0364753	3.56786e-18	C	A	FALSE	IgG4_G1FS1	IgG4_G1F	0.104726	1.21935e-15	0.0612802	-0.299404	1.21935e-15	341.759
rs28679865	3	186768348	ST6GAL1	ratio_log_IgG4_G1FS1_IgG4_G1F	-0.269801	0.0480979	2.3791e-08	C	G	FALSE	IgG4_G1FS1	IgG4_G1F	0.0216489	6.73893e-06	0.112467	-0.219925	6.73893e-06	283.255
rs9863411	3	186737820	ST6GAL1	ratio_log_IgG4_G1FS1_IgG4_G1F	-0.317452	0.036482	7.82154e-18	T	C	FALSE	IgG4_G1FS1	IgG4_G1F	0.112958	2.20594e-15	0.0598475	-0.296598	2.20594e-15	282.034
rs10937280	3	186738033	ST6GAL1	ratio_log_IgG4_G1FS1_IgG4_G1F	-0.317027	0.0364769	8.53868e-18	A	G	FALSE	IgG4_G1FS1	IgG4_G1F	0.113646	2.36791e-15	0.0597213	-0.296214	2.36791e-15	277.316
rs7634389	3	186738421	ST6GAL1	ratio_log_IgG4_G1FS1_IgG4_G1F	-0.316229	0.0364645	1.0012e-17	C	T	FALSE	IgG4_G1FS1	IgG4_G1F	0.11485	2.68235e-15	0.0594956	-0.295508	2.68235e-15	267.914
rs7622548	3	186738118	ST6GAL1	ratio_log_IgG4_G1FS1_IgG4_G1F	-0.255691	0.0415089	9.14099e-10	C	G	FALSE	IgG4_G1FS1	IgG4_G1F	0.0542456	8.20785e-08	0.0819533	-0.227395	8.20785e-08	89.7917
rs6444193	3	186734188	ST6GAL1	ratio_log_IgG4_G1FS1_IgG4_G1F	-0.251623	0.0412035	1.26675e-09	A	G	FALSE	IgG4_G1FS1	IgG4_G1F	0.0613838	6.73185e-08	0.0790395	-0.227131	6.73185e-08	53.1427
rs3872724	3	186741221	ST6GAL1	ratio_log_IgG4_G1FS1_IgG4_G1F	-0.263609	0.0362154	5.19977e-13	T	C	FALSE	IgG4_G1FS1	IgG4_G1F	0.386129	2.28838e-11	0.0322855	-0.247302	2.28838e-11	44.0093
rs3872724	3	186741221	ST6GAL1	ratio_log_IgG4_G1FS1_IgG4_G1F	-0.263609	0.0362154	5.19977e-13	T	C	FALSE	IgG4_G1FS1	IgG4_G1F	0.386129	2.28838e-11	0.0322855	-0.247302	2.28838e-11	44.0093
rs3872724	3	186741221	ST6GAL1	ratio_log_IgG4_G1FS1_IgG4_G1F	-0.263609	0.0362154	5.19977e-13	T	C	FALSE	IgG4_G1FS1	IgG4_G1F	0.386129	2.28838e-11	0.0322855	-0.247302	2.28838e-11	44.0093
rs7619468	3	186728178	ST6GAL1	ratio_log_IgG4_G1FS1_IgG4_G1F	-0.247737	0.041389	2.64378e-09	C	T	FALSE	IgG4_G1FS1	IgG4_G1F	0.0557071	1.05161e-07	0.0811907	-0.224745	1.05161e-07	39.7768
rs4012172	3	186741511	ST6GAL1	ratio_log_IgG4_G1FS1_IgG4_G1F	-0.268751	0.0365266	2.94598e-13	T	C	FALSE	IgG4_G1FS1	IgG4_G1F	0.47077	1.15192e-11	0.0270509	-0.252655	1.15192e-11	39.1014
rs4012172	3	186741511	ST6GAL1	ratio_log_IgG4_G1FS1_IgG4_G1F	-0.268751	0.0365266	2.94598e-13	T	C	FALSE	IgG4_G1FS1	IgG4_G1F	0.47077	1.15192e-11	0.0270509	-0.252655	1.15192e-11	39.1014
rs4012172	3	186741511	ST6GAL1	ratio_log_IgG4_G1FS1_IgG4_G1F	-0.268751	0.0365266	2.94598e-13	T	C	FALSE	IgG4_G1FS1	IgG4_G1F	0.47077	1.15192e-11	0.0270509	-0.252655	1.15192e-11	39.1014
rs3872723	3	186741131	ST6GAL1	ratio_log_IgG4_G1FS1_IgG4_G1F	-0.268519	0.036512	3.01992e-13	T	C	FALSE	IgG4_G1FS1	IgG4_G1F	0.480532	1.14248e-11	0.0264478	-0.252579	1.14248e-11	37.8315
rs3872723	3	186741131	ST6GAL1	ratio_log_IgG4_G1FS1_IgG4_G1F	-0.268519	0.036512	3.01992e-13	T	C	FALSE	IgG4_G1FS1	IgG4_G1F	0.480532	1.14248e-11	0.0264478	-0.252579	1.14248e-11	37.8315
rs3872723	3	186741131	ST6GAL1	ratio_log_IgG4_G1FS1_IgG4_G1F	-0.268519	0.036512	3.01992e-13	T	C	FALSE	IgG4_G1FS1	IgG4_G1F	0.480532	1.14248e-11	0.0264478	-0.252579	1.14248e-11	37.8315
rs4686831	3	186728647	ST6GAL1	ratio_log_IgG4_G1FS1_IgG4_G1F	-0.252911	0.0411623	1.00683e-09	T	C	FALSE	IgG4_G1FS1	IgG4_G1F	0.0687696	3.67895e-08	0.0768901	-0.231588	3.67895e-08	36.5399
rs4686828	3	186728255	ST6GAL1	ratio_log_IgG4_G1FS1_IgG4_G1F	-0.250825	0.0412768	1.5232e-09	G	T	FALSE	IgG4_G1FS1	IgG4_G1F	0.0608368	5.40608e-08	0.0793568	-0.229197	5.40608e-08	35.4916
rs10937278	3	186727815	ST6GAL1	ratio_log_IgG4_G1FS1_IgG4_G1F	-0.251342	0.0412742	1.40767e-09	A	T	FALSE	IgG4_G1FS1	IgG4_G1F	0.0612471	4.92167e-08	0.0792297	-0.229891	4.92167e-08	34.9632
rs10937279	3	186727836	ST6GAL1	ratio_log_IgG4_G1FS1_IgG4_G1F	-0.251192	0.0412748	1.43998e-09	G	A	FALSE	IgG4_G1FS1	IgG4_G1F	0.0612496	5.01361e-08	0.0792289	-0.229753	5.01361e-08	34.8172
rs12633034	3	186727597	ST6GAL1	ratio_log_IgG4_G1FS1_IgG4_G1F	-0.251671	0.041269	1.33444e-09	G	C	FALSE	IgG4_G1FS1	IgG4_G1F	0.0616638	4.57958e-08	0.0790949	-0.230402	4.57958e-08	34.3184
rs4012256	3	186730341	ST6GAL1	ratio_log_IgG4_G1FS1_IgG4_G1F	-0.249864	0.0412035	1.64348e-09	C	T	FALSE	IgG4_G1FS1	IgG4_G1F	0.0652057	5.28567e-08	0.0779018	-0.228921	5.28567e-08	32.1615
rs4396886	3	186730522	ST6GAL1	ratio_log_IgG4_G1FS1_IgG4_G1F	-0.249868	0.0412041	1.64345e-09	C	T	FALSE	IgG4_G1FS1	IgG4_G1F	0.0652201	5.28468e-08	0.0778988	-0.228926	5.28468e-08	32.156
rs4012257	3	186730396	ST6GAL1	ratio_log_IgG4_G1FS1_IgG4_G1F	-0.249862	0.0412035	1.6442e-09	C	A	FALSE	IgG4_G1FS1	IgG4_G1F	0.0652195	5.28618e-08	0.0778979	-0.228921	5.28618e-08	32.1505
rs3954170	3	186730368	ST6GAL1	ratio_log_IgG4_G1FS1_IgG4_G1F	-0.249862	0.0412035	1.64429e-09	G	A	FALSE	IgG4_G1FS1	IgG4_G1F	0.0652194	5.28594e-08	0.0778979	-0.228921	5.28594e-08	32.1472
rs4686835	3	186729218	ST6GAL1	ratio_log_IgG4_G1FS1_IgG4_G1F	-0.249716	0.0412007	1.67575e-09	T	C	FALSE	IgG4_G1FS1	IgG4_G1F	0.0652168	5.35411e-08	0.0778923	-0.228807	5.35411e-08	31.9505
rs4686834	3	186729154	ST6GAL1	ratio_log_IgG4_G1FS1_IgG4_G1F	-0.249701	0.0412	1.67849e-09	G	A	FALSE	IgG4_G1FS1	IgG4_G1F	0.0652204	5.35751e-08	0.0778898	-0.228798	5.35751e-08	31.9186
rs4686836	3	186729365	ST6GAL1	ratio_log_IgG4_G1FS1_IgG4_G1F	-0.24975	0.0412027	1.67039e-09	T	C	FALSE	IgG4_G1FS1	IgG4_G1F	0.0653865	5.30877e-08	0.0778472	-0.228881	5.30877e-08	31.7816
rs4686830	3	186728565	ST6GAL1	ratio_log_IgG4_G1FS1_IgG4_G1F	-0.249556	0.0411864	1.69394e-09	G	A	FALSE	IgG4_G1FS1	IgG4_G1F	0.0653465	5.3297e-08	0.0778267	-0.228758	5.3297e-08	31.4633
rs10804908	3	186728842	ST6GAL1	ratio_log_IgG4_G1FS1_IgG4_G1F	-0.250297	0.0411791	1.50823e-09	A	T	FALSE	IgG4_G1FS1	IgG4_G1F	0.066424	4.68414e-08	0.0775061	-0.229681	4.68414e-08	31.0572
rs4686837	3	186739677	ST6GAL1	ratio_log_IgG4_G1FS1_IgG4_G1F	-0.277072	0.039581	3.71718e-12	A	G	FALSE	IgG4_G1FS1	IgG4_G1F	0.689997	1.10748e-10	0.0161524	-0.259545	1.10748e-10	29.7936
rs4686833	3	186729012	ST6GAL1	ratio_log_IgG4_G1FS1_IgG4_G1F	-0.249888	0.0411274	1.52971e-09	C	A	FALSE	IgG4_G1FS1	IgG4_G1F	0.0802704	4.45465e-08	0.0737585	-0.229735	4.45465e-08	29.1209
rs11394645	3	186728353	ST6GAL1	ratio_log_IgG4_G1FS1_IgG4_G1F	-0.251425	0.0412865	1.40603e-09	TC	T	FALSE	IgG4_G1FS1	IgG4_G1F	0.0712758	4.08427e-08	0.0763769	-0.231339	4.08427e-08	29.0482
rs4686832	3	186729000	ST6GAL1	ratio_log_IgG4_G1FS1_IgG4_G1F	-0.250689	0.0411993	1.44932e-09	T	C	FALSE	IgG4_G1FS1	IgG4_G1F	0.0793245	3.68321e-08	0.0741259	-0.231556	3.68321e-08	25.4134
rs3872721	3	186725491	ST6GAL1	ratio_log_IgG4_G1FS1_IgG4_G1F	-0.251478	0.0413998	1.54438e-09	A	G	FALSE	IgG4_G1FS1	IgG4_G1F	0.0789525	3.21149e-08	0.0745945	-0.23374	3.21149e-08	20.7947
rs6808800	3	186719374	ST6GAL1	ratio_log_IgG4_G1FS1_IgG4_G1F	-0.202683	0.0349402	7.90367e-09	G	T	FALSE	IgG4_G1FS1	IgG4_G1F	0.0445843	4.85527e-08	0.0713434	-0.193041	4.85527e-08	6.14306
rs7621438	3	186720309	ST6GAL1	ratio_log_IgG4_G1FS1_IgG4_G1F	-0.201939	0.0348994	8.60277e-09	G	A	FALSE	IgG4_G1FS1	IgG4_G1F	0.044916	5.24226e-08	0.071143	-0.19232	5.24226e-08	6.09369
rs7643952	3	186720448	ST6GAL1	ratio_log_IgG4_G1FS1_IgG4_G1F	-0.203166	0.034849	6.66653e-09	C	G	FALSE	IgG4_G1FS1	IgG4_G1F	0.0502954	3.71515e-08	0.069351	-0.194199	3.71515e-08	5.57284
rs3852061	3	186721820	ST6GAL1	ratio_log_IgG4_G1FS1_IgG4_G1F	-0.202418	0.0348756	7.75984e-09	G	T	FALSE	IgG4_G1FS1	IgG4_G1F	0.0453718	4.2965e-08	0.0709455	-0.193429	4.2965e-08	5.53684
rs3864109	3	186721867	ST6GAL1	ratio_log_IgG4_G1FS1_IgG4_G1F	-0.202439	0.0348745	7.724e-09	G	A	FALSE	IgG4_G1FS1	IgG4_G1F	0.045377	4.27001e-08	0.0709417	-0.193461	4.27001e-08	5.52824
rs7643789	3	186720335	ST6GAL1	ratio_log_IgG4_G1FS1_IgG4_G1F	-0.202682	0.0348323	7.11538e-09	C	G	FALSE	IgG4_G1FS1	IgG4_G1F	0.0513647	3.91497e-08	0.0689953	-0.193774	3.91497e-08	5.50212
rs12490407	3	186721996	ST6GAL1	ratio_log_IgG4_G1FS1_IgG4_G1F	-0.202455	0.0348679	7.65352e-09	A	G	FALSE	IgG4_G1FS1	IgG4_G1F	0.0453764	4.19072e-08	0.0709286	-0.193541	4.19072e-08	5.47555
rs13082825	3	186708013	LOC101929079,ST6GAL1	ratio_log_IgG4_G1FS1_IgG4_G1F	-0.204631	0.0371796	4.30592e-08	C	G	FALSE	IgG4_G1FS1	IgG4_G1F	0.348878	1.33198e-07	0.0354735	-0.198782	1.33198e-07	3.09337
rs199533504	3	186713310	ST6GAL1	ratio_log_IgG4_G1FS1_IgG4_G1F	-0.235586	0.0383221	9.86602e-10	TA	T	FALSE	IgG4_G1FS1	IgG4_G1F	0.40438	7.07002e-12	0.0326566	-0.266492	7.07002e-12	0.00716603
rs6764279	3	186723975	ST6GAL1	ratio_log_IgG4_G2FS1_IgG4_G2F	-0.462072	0.0384106	5.30386e-32	A	C	FALSE	IgG4_G2FS1	IgG4_G2F	1.65069e-06	0.00118477	0.193211	-0.130935	1.65069e-06	3.11224e+25
rs11710456	3	186725887	ST6GAL1	ratio_log_IgG4_G2FS1_IgG4_G2F	-0.459332	0.038207	5.77204e-32	A	G	FALSE	IgG4_G2FS1	IgG4_G2F	1.15901e-06	0.00143541	0.194974	-0.128024	1.15901e-06	2.00797e+25
rs7621161	3	186727170	ST6GAL1	ratio_log_IgG4_G2FS1_IgG4_G2F	-0.456818	0.0379219	4.41458e-32	A	C	FALSE	IgG4_G2FS1	IgG4_G2F	6.76944e-07	0.00178726	0.197695	-0.124537	6.76944e-07	1.53343e+25
rs35376994	3	186715319	ST6GAL1	ratio_log_IgG4_G2FS1_IgG4_G2F	-0.450126	0.0399678	2.16547e-28	A	G	FALSE	IgG4_G2FS1	IgG4_G2F	7.01161e-06	0.00289635	0.187264	-0.124298	7.01161e-06	3.23792e+22
rs35376994	3	186715319	ST6GAL1	ratio_log_IgG4_G2FS1_IgG4_G2F	-0.450126	0.0399678	2.16547e-28	A	G	FALSE	IgG4_G2FS1	IgG4_G2F	7.01161e-06	0.00289635	0.187264	-0.124298	7.01161e-06	3.23792e+22
rs13071014	3	186713556	ST6GAL1	ratio_log_IgG4_G2FS1_IgG4_G2F	-0.449974	0.0400348	2.7482e-28	T	C	FALSE	IgG4_G2FS1	IgG4_G2F	8.78911e-06	0.00329687	0.185538	-0.122819	8.78911e-06	3.19813e+22
rs13071014	3	186713556	ST6GAL1	ratio_log_IgG4_G2FS1_IgG4_G2F	-0.449974	0.0400348	2.7482e-28	T	C	FALSE	IgG4_G2FS1	IgG4_G2F	8.78911e-06	0.00329687	0.185538	-0.122819	8.78911e-06	3.19813e+22
rs17775791	3	186722362	ST6GAL1	ratio_log_IgG4_G2FS1_IgG4_G2F	-0.448442	0.0393113	4.65111e-29	C	T	FALSE	IgG4_G2FS1	IgG4_G2F	6.74425e-07	0.00660169	0.204128	-0.111849	6.74425e-07	1.45003e+22
rs17775791	3	186722362	ST6GAL1	ratio_log_IgG4_G2FS1_IgG4_G2F	-0.448442	0.0393113	4.65111e-29	C	T	FALSE	IgG4_G2FS1	IgG4_G2F	6.74425e-07	0.00660169	0.204128	-0.111849	6.74425e-07	1.45003e+22
rs59111563	3	186722848	ST6GAL1	ratio_log_IgG4_G2FS1_IgG4_G2F	-0.448248	0.0393034	4.7829e-29	GT	G	FALSE	IgG4_G2FS1	IgG4_G2F	6.62853e-07	0.0066715	0.204222	-0.111682	6.62853e-07	1.38588e+22
rs35456268	3	186721290	ST6GAL1	ratio_log_IgG4_G2FS1_IgG4_G2F	-0.44816	0.0393384	5.45931e-29	C	CT	FALSE	IgG4_G2FS1	IgG4_G2F	7.41212e-07	0.00646517	0.2035	-0.112199	7.41212e-07	1.3577e+22
rs148580052	3	186720957	ST6GAL1	ratio_log_IgG4_G2FS1_IgG4_G2F	-0.448051	0.0393462	5.75833e-29	AAAACC	A	FALSE	IgG4_G2FS1	IgG4_G2F	7.6306e-07	0.00642239	0.203302	-0.112307	7.6306e-07	1.32514e+22
rs55862858	3	186713103	ST6GAL1	ratio_log_IgG4_G2FS1_IgG4_G2F	-0.448347	0.0402791	8.56913e-28	C	T	FALSE	IgG4_G2FS1	IgG4_G2F	9.70518e-06	0.00314889	0.185644	-0.124073	9.70518e-06	1.13257e+22
rs55862858	3	186713103	ST6GAL1	ratio_log_IgG4_G2FS1_IgG4_G2F	-0.448347	0.0402791	8.56913e-28	C	T	FALSE	IgG4_G2FS1	IgG4_G2F	9.70518e-06	0.00314889	0.185644	-0.124073	9.70518e-06	1.13257e+22
rs13322676	3	186718745	ST6GAL1	ratio_log_IgG4_G2FS1_IgG4_G2F	-0.446794	0.0393787	8.92845e-29	C	A	FALSE	IgG4_G2FS1	IgG4_G2F	9.80799e-07	0.00604142	0.201406	-0.113196	9.80799e-07	1.09851e+22
rs13322676	3	186718745	ST6GAL1	ratio_log_IgG4_G2FS1_IgG4_G2F	-0.446794	0.0393787	8.92845e-29	C	A	FALSE	IgG4_G2FS1	IgG4_G2F	9.80799e-07	0.00604142	0.201406	-0.113196	9.80799e-07	1.09851e+22
rs62292620	3	186713289	ST6GAL1	ratio_log_IgG4_G2FS1_IgG4_G2F	-0.444544	0.0400388	1.14929e-27	G	A	FALSE	IgG4_G2FS1	IgG4_G2F	1.07266e-05	0.00336286	0.183597	-0.122458	1.07266e-05	9.33324e+21
rs62292620	3	186713289	ST6GAL1	ratio_log_IgG4_G2FS1_IgG4_G2F	-0.444544	0.0400388	1.14929e-27	G	A	FALSE	IgG4_G2FS1	IgG4_G2F	1.07266e-05	0.00336286	0.183597	-0.122458	1.07266e-05	9.33324e+21
rs16848727	3	186712963	ST6GAL1	ratio_log_IgG4_G2FS1_IgG4_G2F	-0.447012	0.0403924	1.67208e-27	G	A	FALSE	IgG4_G2FS1	IgG4_G2F	8.42055e-06	0.00416163	0.187371	-0.120711	8.42055e-06	5.03597e+21
rs16848727	3	186712963	ST6GAL1	ratio_log_IgG4_G2FS1_IgG4_G2F	-0.447012	0.0403924	1.67208e-27	G	A	FALSE	IgG4_G2FS1	IgG4_G2F	8.42055e-06	0.00416163	0.187371	-0.120711	8.42055e-06	5.03597e+21
rs35653970	3	186712749	ST6GAL1	ratio_log_IgG4_G2FS1_IgG4_G2F	-0.428689	0.0406387	3.24708e-25	T	G	FALSE	IgG4_G2FS1	IgG4_G2F	3.01922e-05	0.00519231	0.176034	-0.118049	3.01922e-05	9.29826e+19
rs35653970	3	186712749	ST6GAL1	ratio_log_IgG4_G2FS1_IgG4_G2F	-0.428689	0.0406387	3.24708e-25	T	G	FALSE	IgG4_G2FS1	IgG4_G2F	3.01922e-05	0.00519231	0.176034	-0.118049	3.01922e-05	9.29826e+19
chr3:186712737:I	3	186712737	NA	ratio_log_IgG4_G2FS1_IgG4_G2F	-0.431126	0.0409406	3.89465e-25	AAAC	A	FALSE	IgG4_G2FS1	IgG4_G2F	2.72012e-05	0.00531758	0.178347	-0.118598	2.72012e-05	6.98425e+19
rs71634023	3	186712738	ST6GAL1	ratio_log_IgG4_G2FS1_IgG4_G2F	-0.431125	0.0409405	3.89474e-25	AAC	A	FALSE	IgG4_G2FS1	IgG4_G2F	2.71832e-05	0.00531974	0.178352	-0.118592	2.71832e-05	6.97946e+19
rs10212190	3	186731157	ST6GAL1	ratio_log_IgG4_G2FS1_IgG4_G2F	-0.365809	0.0361843	2.38813e-23	T	A	FALSE	IgG4_G2FS1	IgG4_G2F	2.14303e-05	0.0432378	0.159903	-0.0761987	2.14303e-05	8.97367e+17
rs17776120	3	186732679	ST6GAL1	ratio_log_IgG4_G2FS1_IgG4_G2F	-0.353233	0.0362153	6.92334e-22	A	C	FALSE	IgG4_G2FS1	IgG4_G2F	5.26051e-05	0.0380112	0.152074	-0.0781371	5.26051e-05	7.59823e+16
rs3821819	3	186732725	ST6GAL1	ratio_log_IgG4_G2FS1_IgG4_G2F	-0.353185	0.0362132	6.97357e-22	A	G	FALSE	IgG4_G2FS1	IgG4_G2F	5.28912e-05	0.0379348	0.152017	-0.0781632	5.28912e-05	7.58452e+16
rs967367	3	186734466	ST6GAL1	ratio_log_IgG4_G2FS1_IgG4_G2F	-0.353248	0.0362876	8.26271e-22	A	G	FALSE	IgG4_G2FS1	IgG4_G2F	6.03819e-05	0.0389718	0.151134	-0.0778951	6.03819e-05	7.30776e+16
rs5001409	3	186735690	ST6GAL1	ratio_log_IgG4_G2FS1_IgG4_G2F	-0.34912	0.0363296	2.62201e-21	C	A	FALSE	IgG4_G2FS1	IgG4_G2F	6.31067e-05	0.0458714	0.150808	-0.0753696	6.31067e-05	2.40681e+16
rs9863411	3	186737820	ST6GAL1	ratio_log_IgG4_G2FS1_IgG4_G2F	-0.346822	0.0363319	4.70742e-21	T	C	FALSE	IgG4_G2FS1	IgG4_G2F	7.66494e-05	0.0495264	0.149014	-0.0741134	7.66494e-05	1.62827e+16
rs10937280	3	186738033	ST6GAL1	ratio_log_IgG4_G2FS1_IgG4_G2F	-0.346492	0.0363264	5.04808e-21	A	G	FALSE	IgG4_G2FS1	IgG4_G2F	7.8545e-05	0.049853	0.148764	-0.0739923	7.8545e-05	1.55594e+16
rs7634389	3	186738421	ST6GAL1	ratio_log_IgG4_G2FS1_IgG4_G2F	-0.345876	0.0363133	5.71072e-21	C	T	FALSE	IgG4_G2FS1	IgG4_G2F	8.28114e-05	0.0502176	0.14822	-0.0738406	8.28114e-05	1.4501e+16
rs7617523	3	186722450	ST6GAL1	ratio_log_IgG4_G2FS1_IgG4_G2F	-0.331586	0.0367117	4.61111e-19	G	T	FALSE	IgG4_G2FS1	IgG4_G2F	0.00114296	0.00281947	0.123155	-0.113069	0.00114296	2.47871e+15
rs7617523	3	186722450	ST6GAL1	ratio_log_IgG4_G2FS1_IgG4_G2F	-0.331586	0.0367117	4.61111e-19	G	T	FALSE	IgG4_G2FS1	IgG4_G2F	0.00114296	0.00281947	0.123155	-0.113069	0.00114296	2.47871e+15
rs13098740	3	186723150	ST6GAL1	ratio_log_IgG4_G2FS1_IgG4_G2F	-0.330929	0.036681	5.04668e-19	G	A	FALSE	IgG4_G2FS1	IgG4_G2F	0.00114794	0.00283024	0.122999	-0.112924	0.00114794	2.27464e+15
rs13098740	3	186723150	ST6GAL1	ratio_log_IgG4_G2FS1_IgG4_G2F	-0.330929	0.036681	5.04668e-19	G	A	FALSE	IgG4_G2FS1	IgG4_G2F	0.00114794	0.00283024	0.122999	-0.112924	0.00114794	2.27464e+15
rs6788832	3	186724219	ST6GAL1	ratio_log_IgG4_G2FS1_IgG4_G2F	-0.330101	0.0366193	5.38204e-19	G	A	FALSE	IgG4_G2FS1	IgG4_G2F	0.00112862	0.00284639	0.122967	-0.112663	0.00112862	2.09701e+15
rs6788832	3	186724219	ST6GAL1	ratio_log_IgG4_G2FS1_IgG4_G2F	-0.330101	0.0366193	5.38204e-19	G	A	FALSE	IgG4_G2FS1	IgG4_G2F	0.00112862	0.00284639	0.122967	-0.112663	0.00112862	2.09701e+15
rs3872722	3	186726277	ST6GAL1	ratio_log_IgG4_G2FS1_IgG4_G2F	-0.304204	0.0352456	1.41572e-17	A	C	FALSE	IgG4_G2FS1	IgG4_G2F	0.000615452	0.0275931	0.12463	-0.0801904	0.000615452	4.34727e+13
rs7619989	3	186731749	ST6GAL1	ratio_log_IgG4_G2FS1_IgG4_G2F	-0.304422	0.0353337	1.60931e-17	C	G	FALSE	IgG4_G2FS1	IgG4_G2F	0.000306461	0.0466182	0.131653	-0.0726147	0.000306461	1.9043e+13
rs3868902	3	186715887	ST6GAL1	ratio_log_IgG4_G2FS1_IgG4_G2F	-0.314046	0.037679	1.62327e-16	T	G	FALSE	IgG4_G2FS1	IgG4_G2F	0.0021462	0.0086831	0.118766	-0.101549	0.0021462	1.32215e+13
rs3872724	3	186741221	ST6GAL1	ratio_log_IgG4_G2FS1_IgG4_G2F	-0.296403	0.0360728	4.19921e-16	T	C	FALSE	IgG4_G2FS1	IgG4_G2F	0.000426697	0.171628	0.131004	-0.0508791	0.000426697	1.01614e+12
rs3872724	3	186741221	ST6GAL1	ratio_log_IgG4_G2FS1_IgG4_G2F	-0.296403	0.0360728	4.19921e-16	T	C	FALSE	IgG4_G2FS1	IgG4_G2F	0.000426697	0.171628	0.131004	-0.0508791	0.000426697	1.01614e+12
rs3872724	3	186741221	ST6GAL1	ratio_log_IgG4_G2FS1_IgG4_G2F	-0.296403	0.0360728	4.19921e-16	T	C	FALSE	IgG4_G2FS1	IgG4_G2F	0.000426697	0.171628	0.131004	-0.0508791	0.000426697	1.01614e+12
rs3872723	3	186741131	ST6GAL1	ratio_log_IgG4_G2FS1_IgG4_G2F	-0.299897	0.0363751	3.36079e-16	T	C	FALSE	IgG4_G2FS1	IgG4_G2F	0.000313318	0.177688	0.134856	-0.0504881	0.000313318	9.32275e+11
rs3872723	3	186741131	ST6GAL1	ratio_log_IgG4_G2FS1_IgG4_G2F	-0.299897	0.0363751	3.36079e-16	T	C	FALSE	IgG4_G2FS1	IgG4_G2F	0.000313318	0.177688	0.134856	-0.0504881	0.000313318	9.32275e+11
rs3872723	3	186741131	ST6GAL1	ratio_log_IgG4_G2FS1_IgG4_G2F	-0.299897	0.0363751	3.36079e-16	T	C	FALSE	IgG4_G2FS1	IgG4_G2F	0.000313318	0.177688	0.134856	-0.0504881	0.000313318	9.32275e+11
rs4012172	3	186741511	ST6GAL1	ratio_log_IgG4_G2FS1_IgG4_G2F	-0.299695	0.0363918	3.62256e-16	T	C	FALSE	IgG4_G2FS1	IgG4_G2F	0.000311434	0.178829	0.134972	-0.0503795	0.000311434	8.59707e+11
rs4012172	3	186741511	ST6GAL1	ratio_log_IgG4_G2FS1_IgG4_G2F	-0.299695	0.0363918	3.62256e-16	T	C	FALSE	IgG4_G2FS1	IgG4_G2F	0.000311434	0.178829	0.134972	-0.0503795	0.000311434	8.59707e+11
rs4012172	3	186741511	ST6GAL1	ratio_log_IgG4_G2FS1_IgG4_G2F	-0.299695	0.0363918	3.62256e-16	T	C	FALSE	IgG4_G2FS1	IgG4_G2F	0.000311434	0.178829	0.134972	-0.0503795	0.000311434	8.59707e+11
rs10937277	3	186712711	ST6GAL1	ratio_log_IgG4_G2FS1_IgG4_G2F	-0.289342	0.0393966	3.24558e-13	A	G	FALSE	IgG4_G2FS1	IgG4_G2F	0.0184166	0.00867932	0.0949489	-0.105648	0.00867932	2.6742e+10
rs4686837	3	186739677	ST6GAL1	ratio_log_IgG4_G2FS1_IgG4_G2F	-0.294477	0.0395157	1.47964e-13	A	G	FALSE	IgG4_G2FS1	IgG4_G2F	0.00258852	0.1993	0.121839	-0.0519433	0.00258852	1.74943e+10
rs12633034	3	186727597	ST6GAL1	ratio_log_IgG4_G2FS1_IgG4_G2F	-0.296554	0.0410941	8.13034e-13	G	C	FALSE	IgG4_G2FS1	IgG4_G2F	0.00244307	0.0292857	0.128147	-0.0922018	0.00244307	3.00488e+09
rs10937278	3	186727815	ST6GAL1	ratio_log_IgG4_G2FS1_IgG4_G2F	-0.296257	0.0410994	8.61666e-13	A	T	FALSE	IgG4_G2FS1	IgG4_G2F	0.00236684	0.0304824	0.128563	-0.0915412	0.00236684	2.74682e+09
rs10937279	3	186727836	ST6GAL1	ratio_log_IgG4_G2FS1_IgG4_G2F	-0.296118	0.0411	8.83333e-13	G	A	FALSE	IgG4_G2FS1	IgG4_G2F	0.00235854	0.0307335	0.128608	-0.0914035	0.00235854	2.67005e+09
rs4686828	3	186728255	ST6GAL1	ratio_log_IgG4_G2FS1_IgG4_G2F	-0.29577	0.0411022	9.40741e-13	G	T	FALSE	IgG4_G2FS1	IgG4_G2F	0.00228978	0.0319731	0.128985	-0.0907394	0.00228978	2.43402e+09
rs11394645	3	186728353	ST6GAL1	ratio_log_IgG4_G2FS1_IgG4_G2F	-0.294391	0.0411203	1.22007e-12	TC	T	FALSE	IgG4_G2FS1	IgG4_G2F	0.00282307	0.0298133	0.126344	-0.0919397	0.00282307	2.31386e+09
rs3872721	3	186725491	ST6GAL1	ratio_log_IgG4_G2FS1_IgG4_G2F	-0.294905	0.0412321	1.28158e-12	A	G	FALSE	IgG4_G2FS1	IgG4_G2F	0.00288791	0.0274243	0.126394	-0.0935819	0.00288791	2.2534e+09
rs199533504	3	186713310	ST6GAL1	ratio_log_IgG4_G2FS1_IgG4_G2F	-0.268588	0.0381945	2.97741e-12	TA	T	FALSE	IgG4_G2FS1	IgG4_G2F	0.00578032	0.00889749	0.107978	-0.1023	0.00578032	1.94139e+09
rs7622548	3	186738118	ST6GAL1	ratio_log_IgG4_G2FS1_IgG4_G2F	-0.296562	0.0413506	1.11572e-12	C	G	FALSE	IgG4_G2FS1	IgG4_G2F	0.00187186	0.0408496	0.132282	-0.0870345	0.00187186	1.67771e+09
rs4686833	3	186729012	ST6GAL1	ratio_log_IgG4_G2FS1_IgG4_G2F	-0.290273	0.0409728	2.06493e-12	C	A	FALSE	IgG4_G2FS1	IgG4_G2F	0.00229295	0.0381647	0.128465	-0.0873693	0.00229295	1.11043e+09
rs7619468	3	186728178	ST6GAL1	ratio_log_IgG4_G2FS1_IgG4_G2F	-0.290794	0.0412251	2.55938e-12	C	T	FALSE	IgG4_G2FS1	IgG4_G2F	0.00223636	0.0402301	0.129603	-0.087009	0.00223636	8.7379e+08
rs6444193	3	186734188	ST6GAL1	ratio_log_IgG4_G2FS1_IgG4_G2F	-0.291321	0.0410513	1.89843e-12	A	G	FALSE	IgG4_G2FS1	IgG4_G2F	0.0015716	0.0494452	0.133425	-0.082976	0.0015716	8.27842e+08
rs10804908	3	186728842	ST6GAL1	ratio_log_IgG4_G2FS1_IgG4_G2F	-0.290253	0.0410251	2.20696e-12	A	T	FALSE	IgG4_G2FS1	IgG4_G2F	0.00169605	0.0455089	0.132405	-0.0844086	0.00169605	7.68501e+08
rs4012257	3	186730396	ST6GAL1	ratio_log_IgG4_G2FS1_IgG4_G2F	-0.290134	0.0410498	2.32037e-12	C	A	FALSE	IgG4_G2FS1	IgG4_G2F	0.00170272	0.0452666	0.132435	-0.0845509	0.00170272	7.33814e+08
rs4012256	3	186730341	ST6GAL1	ratio_log_IgG4_G2FS1_IgG4_G2F	-0.290134	0.0410497	2.31984e-12	C	T	FALSE	IgG4_G2FS1	IgG4_G2F	0.00170233	0.0452735	0.132437	-0.084548	0.00170233	7.33814e+08
rs4396886	3	186730522	ST6GAL1	ratio_log_IgG4_G2FS1_IgG4_G2F	-0.290136	0.0410503	2.32092e-12	C	T	FALSE	IgG4_G2FS1	IgG4_G2F	0.00170257	0.045269	0.132437	-0.0845511	0.00170257	7.33575e+08
rs3954170	3	186730368	ST6GAL1	ratio_log_IgG4_G2FS1_IgG4_G2F	-0.290133	0.0410498	2.32074e-12	G	A	FALSE	IgG4_G2FS1	IgG4_G2F	0.00170224	0.0452785	0.132438	-0.0845462	0.00170224	7.3349e+08
rs4686836	3	186729365	ST6GAL1	ratio_log_IgG4_G2FS1_IgG4_G2F	-0.290059	0.0410488	2.34734e-12	T	C	FALSE	IgG4_G2FS1	IgG4_G2F	0.00168714	0.0456339	0.132544	-0.0844046	0.00168714	7.18745e+08
rs4686835	3	186729218	ST6GAL1	ratio_log_IgG4_G2FS1_IgG4_G2F	-0.289999	0.041047	2.36621e-12	T	C	FALSE	IgG4_G2FS1	IgG4_G2F	0.0016955	0.0455566	0.132476	-0.0844304	0.0016955	7.16547e+08
rs4686834	3	186729154	ST6GAL1	ratio_log_IgG4_G2FS1_IgG4_G2F	-0.289983	0.0410463	2.37066e-12	G	A	FALSE	IgG4_G2FS1	IgG4_G2F	0.00169694	0.0455437	0.132463	-0.0844339	0.00169694	7.15809e+08
rs4686830	3	186728565	ST6GAL1	ratio_log_IgG4_G2FS1_IgG4_G2F	-0.289858	0.0410326	2.38204e-12	G	A	FALSE	IgG4_G2FS1	IgG4_G2F	0.00169343	0.0455765	0.132443	-0.0843921	0.00169343	7.10916e+08
rs4686832	3	186729000	ST6GAL1	ratio_log_IgG4_G2FS1_IgG4_G2F	-0.287994	0.0410579	3.36897e-12	T	C	FALSE	IgG4_G2FS1	IgG4_G2F	0.00177808	0.0519593	0.131882	-0.0820636	0.00177808	5.27781e+08
rs4686831	3	186728647	ST6GAL1	ratio_log_IgG4_G2FS1_IgG4_G2F	-0.287432	0.0410315	3.5905e-12	T	C	FALSE	IgG4_G2FS1	IgG4_G2F	0.00180008	0.0505114	0.131743	-0.082584	0.00180008	5.01345e+08
rs28674898	3	186744563	ST6GAL1	ratio_log_IgG4_G2FS1_IgG4_G2F	-0.241691	0.0359197	2.36036e-11	A	G	FALSE	IgG4_G2FS1	IgG4_G2F	0.0106194	0.0995243	0.0939282	-0.0605657	0.0106194	4.49906e+08
rs6780488	3	186763942	ST6GAL1	ratio_log_IgG4_G2FS1_IgG4_G2F	-0.32043	0.0444137	8.23443e-13	A	G	FALSE	IgG4_G2FS1	IgG4_G2F	0.000124194	0.335585	0.174468	-0.0438576	0.000124194	1.50823e+08
rs6780488	3	186763942	ST6GAL1	ratio_log_IgG4_G2FS1_IgG4_G2F	-0.32043	0.0444137	8.23443e-13	A	G	FALSE	IgG4_G2FS1	IgG4_G2F	0.000124194	0.335585	0.174468	-0.0438576	0.000124194	1.50823e+08
rs57679165	3	186763145	ST6GAL1	ratio_log_IgG4_G2FS1_IgG4_G2F	-0.316294	0.0444743	1.70463e-12	G	C	FALSE	IgG4_G2FS1	IgG4_G2F	0.000147753	0.31995	0.17269	-0.0453406	0.000147753	8.66775e+07
rs56343190	3	186768043	ST6GAL1	ratio_log_IgG4_G2FS1_IgG4_G2F	-0.308486	0.0439848	3.38932e-12	A	G	FALSE	IgG4_G2FS1	IgG4_G2F	0.000254032	0.295145	0.164688	-0.0472057	0.000254032	7.49507e+07
rs56343190	3	186768043	ST6GAL1	ratio_log_IgG4_G2FS1_IgG4_G2F	-0.308486	0.0439848	3.38932e-12	A	G	FALSE	IgG4_G2FS1	IgG4_G2F	0.000254032	0.295145	0.164688	-0.0472057	0.000254032	7.49507e+07
rs257102	3	186775948	ST6GAL1	ratio_log_IgG4_G2FS1_IgG4_G2F	0.308236	0.0440297	3.70449e-12	A	G	FALSE	IgG4_G2FS1	IgG4_G2F	0.000163098	0.366654	-0.169874	0.0407467	0.000163098	4.40271e+07
rs257102	3	186775948	ST6GAL1	ratio_log_IgG4_G2FS1_IgG4_G2F	0.308236	0.0440297	3.70449e-12	A	G	FALSE	IgG4_G2FS1	IgG4_G2F	0.000163098	0.366654	-0.169874	0.0407467	0.000163098	4.40271e+07
rs257100	3	186782999	ST6GAL1	ratio_log_IgG4_G2FS1_IgG4_G2F	0.321283	0.0488579	6.48765e-11	G	A	FALSE	IgG4_G2FS1	IgG4_G2F	0.00169273	0.236938	-0.156789	0.05913	0.00169273	2.60916e+07
rs257100	3	186782999	ST6GAL1	ratio_log_IgG4_G2FS1_IgG4_G2F	0.321283	0.0488579	6.48765e-11	G	A	FALSE	IgG4_G2FS1	IgG4_G2F	0.00169273	0.236938	-0.156789	0.05913	0.00169273	2.60916e+07
rs202164259	3	186711347	LOC101929079,ST6GAL1	ratio_log_IgG4_G2FS1_IgG4_G2F	-0.315475	0.0510504	8.09058e-10	T	TA	FALSE	IgG4_G2FS1	IgG4_G2F	0.0209607	0.0533688	0.120334	-0.100355	0.0209607	2.59075e+07
rs7643789	3	186720335	ST6GAL1	ratio_log_IgG4_G2FS1_IgG4_G2F	-0.211775	0.0348208	1.47575e-09	C	G	FALSE	IgG4_G2FS1	IgG4_G2F	0.0287165	0.0116358	0.0774444	-0.0892506	0.0116358	7.88467e+06
rs7643952	3	186720448	ST6GAL1	ratio_log_IgG4_G2FS1_IgG4_G2F	-0.21195	0.0348387	1.45864e-09	C	G	FALSE	IgG4_G2FS1	IgG4_G2F	0.0290013	0.0114595	0.0773477	-0.089487	0.0114595	7.85629e+06
rs6808800	3	186719374	ST6GAL1	ratio_log_IgG4_G2FS1_IgG4_G2F	-0.210506	0.0349339	2.07397e-09	G	T	FALSE	IgG4_G2FS1	IgG4_G2F	0.0217219	0.0162358	0.0815092	-0.0852975	0.0162358	7.82837e+06
rs257101	3	186778828	ST6GAL1	ratio_log_IgG4_G2FS1_IgG4_G2F	0.293058	0.0436852	2.70206e-11	A	C	FALSE	IgG4_G2FS1	IgG4_G2F	0.000196371	0.447878	-0.166362	0.0339668	0.000196371	7.26746e+06
rs257101	3	186778828	ST6GAL1	ratio_log_IgG4_G2FS1_IgG4_G2F	0.293058	0.0436852	2.70206e-11	A	C	FALSE	IgG4_G2FS1	IgG4_G2F	0.000196371	0.447878	-0.166362	0.0339668	0.000196371	7.26746e+06
rs7621438	3	186720309	ST6GAL1	ratio_log_IgG4_G2FS1_IgG4_G2F	-0.210076	0.0348919	2.1386e-09	G	A	FALSE	IgG4_G2FS1	IgG4_G2F	0.0244363	0.0145921	0.0798129	-0.0865619	0.0145921	6.8232e+06
rs12490407	3	186721996	ST6GAL1	ratio_log_IgG4_G2FS1_IgG4_G2F	-0.209975	0.0348625	2.11042e-09	A	G	FALSE	IgG4_G2FS1	IgG4_G2F	0.0248009	0.0139665	0.0795408	-0.0870436	0.0139665	6.61788e+06
rs3852061	3	186721820	ST6GAL1	ratio_log_IgG4_G2FS1_IgG4_G2F	-0.209845	0.0348706	2.17673e-09	G	T	FALSE	IgG4_G2FS1	IgG4_G2F	0.0246497	0.0142299	0.0796416	-0.086825	0.0142299	6.53728e+06
rs3864109	3	186721867	ST6GAL1	ratio_log_IgG4_G2FS1_IgG4_G2F	-0.209825	0.0348696	2.18241e-09	G	A	FALSE	IgG4_G2FS1	IgG4_G2F	0.0246429	0.0142277	0.079643	-0.0868244	0.0142277	6.51926e+06
rs13082825	3	186708013	LOC101929079,ST6GAL1	ratio_log_IgG4_G2FS1_IgG4_G2F	-0.219516	0.0371275	4.09349e-09	C	G	FALSE	IgG4_G2FS1	IgG4_G2F	0.0559144	0.0252902	0.072361	-0.0846056	0.0252902	6.17815e+06
rs28679865	3	186768348	ST6GAL1	ratio_log_IgG4_G2FS1_IgG4_G2F	-0.306273	0.0479708	2.2332e-10	C	G	FALSE	IgG4_G2FS1	IgG4_G2F	0.000542292	0.32313	0.169221	-0.0484071	0.000542292	2.42832e+06
rs7643068	3	186727083	ST6GAL1	ratio_log_IgG4_G2FS1_IgG4_G2F	-0.276058	0.0477637	8.94413e-09	G	A	FALSE	IgG4_G2FS1	IgG4_G2F	0.056161	0.0120808	0.093183	-0.122378	0.0120808	1.3507e+06
rs7643068	3	186727083	ST6GAL1	ratio_log_IgG4_G2FS1_IgG4_G2F	-0.276058	0.0477637	8.94413e-09	G	A	FALSE	IgG4_G2FS1	IgG4_G2F	0.056161	0.0120808	0.093183	-0.122378	0.0120808	1.3507e+06
rs1009640	3	186735096	ST6GAL1	ratio_log_IgG4_G2FS1_IgG4_G2F	-0.271229	0.0478438	1.69395e-08	T	C	FALSE	IgG4_G2FS1	IgG4_G2F	0.0381024	0.0225389	0.101293	-0.111381	0.0225389	1.33055e+06
rs1009640	3	186735096	ST6GAL1	ratio_log_IgG4_G2FS1_IgG4_G2F	-0.271229	0.0478438	1.69395e-08	T	C	FALSE	IgG4_G2FS1	IgG4_G2F	0.0381024	0.0225389	0.101293	-0.111381	0.0225389	1.33055e+06
rs4686829	3	186728319	ST6GAL1	ratio_log_IgG4_G2FS1_IgG4_G2F	-0.272053	0.0478903	1.58411e-08	G	T	FALSE	IgG4_G2FS1	IgG4_G2F	0.0530525	0.0152537	0.0946119	-0.118597	0.0152537	962919
rs4686829	3	186728319	ST6GAL1	ratio_log_IgG4_G2FS1_IgG4_G2F	-0.272053	0.0478903	1.58411e-08	G	T	FALSE	IgG4_G2FS1	IgG4_G2F	0.0530525	0.0152537	0.0946119	-0.118597	0.0152537	962919
rs7652995	3	186722944	ST6GAL1	ratio_log_IgG4_G2FS1_IgG4_G2F	-0.272757	0.0484458	2.11505e-08	A	G	FALSE	IgG4_G2FS1	IgG4_G2F	0.0521875	0.014134	0.0960512	-0.121321	0.014134	668258
rs7652995	3	186722944	ST6GAL1	ratio_log_IgG4_G2FS1_IgG4_G2F	-0.272757	0.0484458	2.11505e-08	A	G	FALSE	IgG4_G2FS1	IgG4_G2F	0.0521875	0.014134	0.0960512	-0.121321	0.014134	668258
rs9941987	3	186742527	ST6GAL1	ratio_log_IgG4_G2FS1_IgG4_G2F	-0.2703	0.0484442	2.81593e-08	A	G	FALSE	IgG4_G2FS1	IgG4_G2F	0.0992882	0.0160459	0.0814175	-0.118848	0.0160459	569826
rs61210528	3	186742220	ST6GAL1	ratio_log_IgG4_G2FS1_IgG4_G2F	-0.267594	0.0484985	3.9891e-08	C	CTA	FALSE	IgG4_G2FS1	IgG4_G2F	0.094542	0.0189063	0.0826603	-0.115976	0.0189063	473949
rs201540659	3	186713306	ST6GAL1	ratio_log_IgG4_G2FS1_IgG4_G2F	-0.272805	0.0489285	2.88053e-08	A	AT	FALSE	IgG4_G2FS1	IgG4_G2F	0.0614455	0.0135535	0.0934134	-0.123233	0.0135535	470521
rs200317857	3	186713293	ST6GAL1	ratio_log_IgG4_G2FS1_IgG4_G2F	-0.237506	0.0405169	5.52295e-09	CA	C	FALSE	IgG4_G2FS1	IgG4_G2F	0.101084	0.00200688	0.0675682	-0.127119	0.00200688	363371
chr3:186738103:I	3	186738103	NA	ratio_log_IgG4_G2FS1_IgG4_G2F	-0.448446	0.0746651	2.33662e-09	AC	A	FALSE	IgG4_G2FS1	IgG4_G2F	0.000750193	0.177251	0.255129	-0.102274	0.000750193	321059
rs11923417	3	186705790	LOC101929079,ST6GAL1	ratio_log_IgG4_G2FS1_IgG4_G2F	-0.226326	0.0408752	3.57795e-08	C	G	FALSE	IgG4_G2FS1	IgG4_G2F	0.16075	0.010481	0.0582578	-0.106192	0.010481	292933
rs62292644	3	186738896	ST6GAL1	ratio_log_IgG4_G2FS1_IgG4_G2F	-0.339826	0.0629728	7.79507e-08	C	A	FALSE	IgG4_G2FS1	IgG4_G2F	0.290591	0.0119365	0.0677601	-0.161029	0.0119365	153129
rs77530527	3	186738900	ST6GAL1	ratio_log_IgG4_G2FS1_IgG4_G2F	-0.33982	0.0629728	7.79924e-08	C	T	FALSE	IgG4_G2FS1	IgG4_G2F	0.290676	0.011938	0.0677479	-0.161025	0.011938	153066
rs77397204	3	186738899	ST6GAL1	ratio_log_IgG4_G2FS1_IgG4_G2F	-0.339821	0.0629728	7.79843e-08	C	A	FALSE	IgG4_G2FS1	IgG4_G2F	0.290688	0.0119361	0.0677462	-0.161029	0.0119361	153058
rs4012171	3	186711453	LOC101929079,ST6GAL1	ratio_log_IgG4_G2FS1_IgG4_G2F	-0.227789	0.0415863	4.98601e-08	C	A	FALSE	IgG4_G2FS1	IgG4_G2F	0.0061831	0.155789	0.115671	-0.0599921	0.0061831	124009

## Sheet: B4GALT1
name	chromosome	pos	gene_annot	phenotype	beta	se	p	major_all	minor_all	stringsAsFactor	substrate	product	p.substrate	p.product	beta.substrate	beta.product	p.min	p.gain
rs12337458	9	33180566	NA	ratio_log_IgG1_G1_IgG1_G0	0.891669	0.159	2.3994e-08	C	T	FALSE	IgG1_G1	IgG1_G0	0.0219964	0.069814	-0.367564	0.291049	0.0219964	916746
rs1328899	9	33151415	B4GALT1	ratio_log_IgG1_G1_IgG1_G0	0.702767	0.129538	6.65853e-08	T	C	FALSE	IgG1_G1	IgG1_G0	0.0178965	0.13824	-0.309394	0.1938	0.0178965	268776
rs111399879	9	33166711	B4GALT1-AS1,B4GALT1	ratio_log_IgG1_G1_IgG1_G0	0.729417	0.134567	6.83267e-08	CG	C	FALSE	IgG1_G1	IgG1_G0	0.011484	0.184952	-0.343038	0.18004	0.011484	168075
rs3780481	9	33163298	B4GALT1	ratio_log_IgG1_G1_IgG1_G0	0.728009	0.134368	6.92487e-08	T	C	FALSE	IgG1_G1	IgG1_G0	0.0114745	0.18541	-0.342566	0.179585	0.0114745	165700
rs3780478	9	33164116	B4GALT1	ratio_log_IgG1_G1_IgG1_G0	0.728188	0.1344	6.92428e-08	A	T	FALSE	IgG1_G1	IgG1_G0	0.0114533	0.185736	-0.342738	0.179495	0.0114533	165408
rs73472938	9	33164527	B4GALT1	ratio_log_IgG1_G1_IgG1_G0	0.728242	0.134411	6.92568e-08	A	T	FALSE	IgG1_G1	IgG1_G0	0.0114541	0.185722	-0.342762	0.179516	0.0114541	165386
rs12343079	9	33158557	B4GALT1	ratio_log_IgG1_G1_IgG1_G0	0.727804	0.134348	6.95281e-08	A	G	FALSE	IgG1_G1	IgG1_G0	0.0114786	0.185537	-0.342499	0.179507	0.0114786	165093
rs113197944	9	33149340	B4GALT1	ratio_log_IgG1_G1_IgG1_G0	0.727522	0.134309	6.97356e-08	A	G	FALSE	IgG1_G1	IgG1_G0	0.0114493	0.185842	-0.342521	0.17933	0.0114493	164182
rs7020500	9	33143733	B4GALT1	ratio_log_IgG1_G1_IgG1_G0	0.719571	0.13315	7.46965e-08	C	G	FALSE	IgG1_G1	IgG1_G0	0.0116503	0.186688	-0.338729	0.177433	0.0116503	155968
rs10121006	9	33141250	B4GALT1	ratio_log_IgG1_G1_IgG1_G0	0.7137	0.132402	8.05707e-08	T	C	FALSE	IgG1_G1	IgG1_G0	0.0117195	0.188311	-0.336534	0.175781	0.0117195	145456
rs3780485	9	33139618	B4GALT1	ratio_log_IgG1_G1_IgG1_G0	0.713276	0.132396	8.18882e-08	C	T	FALSE	IgG1_G1	IgG1_G0	0.0117793	0.188104	-0.336278	0.175854	0.0117793	143846
rs73472094	9	33135537	B4GALT1	ratio_log_IgG1_G1_IgG1_G0	0.712052	0.132398	8.61605e-08	A	G	FALSE	IgG1_G1	IgG1_G0	0.0119718	0.187528	-0.335511	0.176081	0.0119718	138948
rs12346594	9	33136536	B4GALT1	ratio_log_IgG1_G1_IgG1_G0	0.712052	0.132398	8.61605e-08	A	G	FALSE	IgG1_G1	IgG1_G0	0.0119718	0.187528	-0.335511	0.176081	0.0119718	138948
rs73484569	9	33133191	B4GALT1	ratio_log_IgG1_G1_IgG1_G0	0.712009	0.132398	8.6315e-08	A	G	FALSE	IgG1_G1	IgG1_G0	0.0119734	0.187578	-0.335504	0.176061	0.0119734	138717
rs3824459	9	33134617	B4GALT1	ratio_log_IgG1_G1_IgG1_G0	0.712009	0.132398	8.6315e-08	T	C	FALSE	IgG1_G1	IgG1_G0	0.0119734	0.187578	-0.335504	0.176061	0.0119734	138717
rs3780494	9	33126224	B4GALT1	ratio_log_IgG1_G1_IgG1_G0	0.711938	0.132394	8.64837e-08	C	T	FALSE	IgG1_G1	IgG1_G0	0.0119685	0.187694	-0.335511	0.176008	0.0119685	138390
rs28429368	9	33125359	B4GALT1	ratio_log_IgG1_G1_IgG1_G0	0.714009	0.132739	8.57308e-08	T	C	FALSE	IgG1_G1	IgG1_G0	0.011498	0.191988	-0.338275	0.174767	0.011498	134117
rs111399879	9	33166711	B4GALT1-AS1,B4GALT1	ratio_log_IgG1_G1F_IgG1_G0F	0.803723	0.134306	2.66493e-09	CG	C	FALSE	IgG1_G1F	IgG1_G0F	7.25522e-08	0.000448499	-0.728206	0.47589	7.25522e-08	27.2248
rs73472938	9	33164527	B4GALT1	ratio_log_IgG1_G1F_IgG1_G0F	0.802579	0.13415	2.69026e-09	A	T	FALSE	IgG1_G1F	IgG1_G0F	7.3067e-08	0.000447729	-0.727187	0.475396	7.3067e-08	27.1598
rs113197944	9	33149340	B4GALT1	ratio_log_IgG1_G1F_IgG1_G0F	0.801993	0.134048	2.68715e-09	A	G	FALSE	IgG1_G1F	IgG1_G0F	7.29044e-08	0.000447175	-0.726687	0.475079	7.29044e-08	27.1308
rs3780478	9	33164116	B4GALT1	ratio_log_IgG1_G1F_IgG1_G0F	0.802539	0.134139	2.68726e-09	A	T	FALSE	IgG1_G1F	IgG1_G0F	7.29047e-08	0.000447735	-0.727182	0.475358	7.29047e-08	27.1298
rs3780481	9	33163298	B4GALT1	ratio_log_IgG1_G1F_IgG1_G0F	0.802375	0.134107	2.68342e-09	T	C	FALSE	IgG1_G1F	IgG1_G0F	7.27665e-08	0.000448472	-0.727051	0.475183	7.27665e-08	27.1171
rs12343079	9	33158557	B4GALT1	ratio_log_IgG1_G1F_IgG1_G0F	0.80219	0.134087	2.69153e-09	A	G	FALSE	IgG1_G1F	IgG1_G0F	7.29749e-08	0.000448597	-0.726874	0.475103	7.29749e-08	27.1128
rs28429368	9	33125359	B4GALT1	ratio_log_IgG1_G1F_IgG1_G0F	0.789894	0.132474	3.03442e-09	T	C	FALSE	IgG1_G1F	IgG1_G0F	7.94172e-08	0.000450619	-0.716064	0.469194	7.94172e-08	26.1721
rs7020500	9	33143733	B4GALT1	ratio_log_IgG1_G1F_IgG1_G0F	0.79337	0.132891	2.90189e-09	C	G	FALSE	IgG1_G1F	IgG1_G0F	7.54618e-08	0.000464349	-0.719559	0.469616	7.54618e-08	26.0044
rs10121006	9	33141250	B4GALT1	ratio_log_IgG1_G1F_IgG1_G0F	0.788107	0.132142	3.00781e-09	T	C	FALSE	IgG1_G1F	IgG1_G0F	7.77633e-08	0.000467017	-0.714772	0.466755	7.77633e-08	25.8538
rs3780485	9	33139618	B4GALT1	ratio_log_IgG1_G1F_IgG1_G0F	0.78789	0.132135	3.03232e-09	C	T	FALSE	IgG1_G1F	IgG1_G0F	7.82011e-08	0.000465938	-0.7146	0.466811	7.82011e-08	25.7892
rs73472094	9	33135537	B4GALT1	ratio_log_IgG1_G1F_IgG1_G0F	0.787162	0.132136	3.1344e-09	A	G	FALSE	IgG1_G1F	IgG1_G0F	8.00977e-08	0.000465651	-0.714018	0.466825	8.00977e-08	25.5544
rs12346594	9	33136536	B4GALT1	ratio_log_IgG1_G1F_IgG1_G0F	0.787162	0.132136	3.1344e-09	A	G	FALSE	IgG1_G1F	IgG1_G0F	8.00977e-08	0.000465651	-0.714018	0.466825	8.00977e-08	25.5544
rs73484569	9	33133191	B4GALT1	ratio_log_IgG1_G1F_IgG1_G0F	0.787117	0.132136	3.14083e-09	A	G	FALSE	IgG1_G1F	IgG1_G0F	8.02263e-08	0.000465477	-0.713979	0.466838	8.02263e-08	25.543
rs3824459	9	33134617	B4GALT1	ratio_log_IgG1_G1F_IgG1_G0F	0.787117	0.132136	3.14083e-09	T	C	FALSE	IgG1_G1F	IgG1_G0F	8.02263e-08	0.000465477	-0.713979	0.466838	8.02263e-08	25.543
rs3780494	9	33126224	B4GALT1	ratio_log_IgG1_G1F_IgG1_G0F	0.787012	0.132132	3.15216e-09	C	T	FALSE	IgG1_G1F	IgG1_G0F	8.04174e-08	0.000464814	-0.713898	0.466872	8.04174e-08	25.5118
rs3758273	9	33168309	B4GALT1-AS1,B4GALT1	ratio_log_IgG1_G1F_IgG1_G0F	0.797508	0.139472	1.2782e-08	A	C	FALSE	IgG1_G1F	IgG1_G0F	2.88395e-07	0.000376145	-0.720181	0.500242	2.88395e-07	22.5626
rs200345855	9	33118502	B4GALT1	ratio_log_IgG1_G1F_IgG1_G0F	0.800679	0.140966	1.5915e-08	AT	A	FALSE	IgG1_G1F	IgG1_G0F	2.89804e-07	0.000398246	-0.727713	0.503434	2.89804e-07	18.2095
rs1328899	9	33151415	B4GALT1	ratio_log_IgG1_G1F_IgG1_G0F	0.743538	0.129396	1.08635e-08	T	C	FALSE	IgG1_G1F	IgG1_G0F	1.35485e-07	0.00131486	-0.686399	0.419495	1.35485e-07	12.4716
rs12337458	9	33180566	NA	ratio_log_IgG1_G1F_IgG1_G0F	0.929847	0.158865	5.81848e-09	C	T	FALSE	IgG1_G1F	IgG1_G0F	1.87168e-08	0.00118174	-0.898716	0.52004	1.87168e-08	3.21679
rs12337458	9	33180566	NA	ratio_log_IgG1_G1FN_IgG1_G0FN	0.993114	0.158631	4.89216e-10	C	T	FALSE	IgG1_G1FN	IgG1_G0FN	1.45571e-10	0.225754	-1.0229	0.194507	1.45571e-10	0.29756
rs1328899	9	33151415	B4GALT1	ratio_log_IgG1_G1FN_IgG1_G0FN	0.80517	0.129172	5.79917e-10	T	C	FALSE	IgG1_G1FN	IgG1_G0FN	9.2951e-11	0.38453	-0.841667	0.11371	9.2951e-11	0.160283
rs10121006	9	33141250	B4GALT1	ratio_log_IgG1_G1FN_IgG1_G0FN	0.828714	0.131991	4.36861e-10	T	C	FALSE	IgG1_G1FN	IgG1_G0FN	6.27194e-11	0.348573	-0.867873	0.12526	6.27194e-11	0.143568
rs3780485	9	33139618	B4GALT1	ratio_log_IgG1_G1FN_IgG1_G0FN	0.828546	0.131984	4.39501e-10	C	T	FALSE	IgG1_G1FN	IgG1_G0FN	6.25181e-11	0.349651	-0.86789	0.124973	6.25181e-11	0.142248
rs7020500	9	33143733	B4GALT1	ratio_log_IgG1_G1FN_IgG1_G0FN	0.834645	0.132738	4.11877e-10	C	G	FALSE	IgG1_G1FN	IgG1_G0FN	5.85579e-11	0.35197	-0.874166	0.125088	5.85579e-11	0.142173
rs73472094	9	33135537	B4GALT1	ratio_log_IgG1_G1FN_IgG1_G0FN	0.82805	0.131984	4.4994e-10	A	G	FALSE	IgG1_G1FN	IgG1_G0FN	6.24572e-11	0.352788	-0.867894	0.12416	6.24572e-11	0.138812
rs12346594	9	33136536	B4GALT1	ratio_log_IgG1_G1FN_IgG1_G0FN	0.82805	0.131984	4.4994e-10	A	G	FALSE	IgG1_G1FN	IgG1_G0FN	6.24572e-11	0.352788	-0.867894	0.12416	6.24572e-11	0.138812
rs73484569	9	33133191	B4GALT1	ratio_log_IgG1_G1FN_IgG1_G0FN	0.828006	0.131984	4.50899e-10	A	G	FALSE	IgG1_G1FN	IgG1_G0FN	6.25519e-11	0.352782	-0.867864	0.124161	6.25519e-11	0.138727
rs3824459	9	33134617	B4GALT1	ratio_log_IgG1_G1FN_IgG1_G0FN	0.828006	0.131984	4.50899e-10	T	C	FALSE	IgG1_G1FN	IgG1_G0FN	6.25519e-11	0.352782	-0.867864	0.124161	6.25519e-11	0.138727
rs3780494	9	33126224	B4GALT1	ratio_log_IgG1_G1FN_IgG1_G0FN	0.827909	0.13198	4.52383e-10	C	T	FALSE	IgG1_G1FN	IgG1_G0FN	6.26419e-11	0.352777	-0.867805	0.124158	6.26419e-11	0.138471
rs28429368	9	33125359	B4GALT1	ratio_log_IgG1_G1FN_IgG1_G0FN	0.830354	0.132324	4.46268e-10	T	C	FALSE	IgG1_G1FN	IgG1_G0FN	6.0518e-11	0.35496	-0.870753	0.12392	6.0518e-11	0.135609
rs200345855	9	33118502	B4GALT1	ratio_log_IgG1_G1FN_IgG1_G0FN	0.845392	0.140808	2.36883e-09	AT	A	FALSE	IgG1_G1FN	IgG1_G0FN	2.98401e-10	0.356621	-0.891769	0.131285	2.98401e-10	0.12597
rs3780478	9	33164116	B4GALT1	ratio_log_IgG1_G1FN_IgG1_G0FN	0.843736	0.133986	3.88538e-10	A	T	FALSE	IgG1_G1FN	IgG1_G0FN	4.59595e-11	0.375199	-0.887218	0.120302	4.59595e-11	0.118288
rs73472938	9	33164527	B4GALT1	ratio_log_IgG1_G1FN_IgG1_G0FN	0.843809	0.133996	3.8845e-10	A	T	FALSE	IgG1_G1FN	IgG1_G0FN	4.58114e-11	0.37563	-0.887353	0.120203	4.58114e-11	0.117934
rs3780481	9	33163298	B4GALT1	ratio_log_IgG1_G1FN_IgG1_G0FN	0.843568	0.133953	3.87845e-10	T	C	FALSE	IgG1_G1FN	IgG1_G0FN	4.57101e-11	0.375326	-0.887109	0.12024	4.57101e-11	0.117857
rs12343079	9	33158557	B4GALT1	ratio_log_IgG1_G1FN_IgG1_G0FN	0.843387	0.133933	3.88889e-10	A	G	FALSE	IgG1_G1FN	IgG1_G0FN	4.5832e-11	0.375358	-0.886925	0.120214	4.5832e-11	0.117854
rs113197944	9	33149340	B4GALT1	ratio_log_IgG1_G1FN_IgG1_G0FN	0.843096	0.133895	3.89765e-10	A	G	FALSE	IgG1_G1FN	IgG1_G0FN	4.58314e-11	0.375263	-0.886669	0.120204	4.58314e-11	0.117587
rs111399879	9	33166711	B4GALT1-AS1,B4GALT1	ratio_log_IgG1_G1FN_IgG1_G0FN	0.845061	0.134152	3.83475e-10	CG	C	FALSE	IgG1_G1FN	IgG1_G0FN	4.49628e-11	0.376424	-0.888759	0.120143	4.49628e-11	0.117251
rs3758273	9	33168309	B4GALT1-AS1,B4GALT1	ratio_log_IgG1_G1FN_IgG1_G0FN	0.843426	0.139307	1.74441e-09	A	C	FALSE	IgG1_G1FN	IgG1_G0FN	4.45267e-11	0.522087	-0.922267	0.0902136	4.45267e-11	0.0255254
chr9:33152337:D	9	33152337	NA	ratio_log_IgG1_G2F_IgG1_G1F	-0.208982	0.0388906	8.83096e-08	C	CAT	FALSE	IgG1_G2F	IgG1_G1F	0.0185862	5.89923e-05	0.0934741	-0.159195	5.89923e-05	668.017
rs10758195	9	33174587	B4GALT1-AS1	ratio_log_IgG1_G2F_IgG1_G1F	-0.21132	0.0394147	9.43418e-08	T	C	FALSE	IgG1_G2F	IgG1_G1F	0.0395891	2.56498e-05	0.0827005	-0.168718	2.56498e-05	271.882
rs10971434	9	33168891	B4GALT1-AS1,B4GALT1	ratio_log_IgG1_G2FS1_IgG1_G1FS1	-0.214661	0.038928	4.06396e-08	A	C	FALSE	IgG1_G2FS1	IgG1_G1FS1	0.0238374	4.13603e-05	0.0897776	-0.162643	4.13603e-05	1017.73
chr9:33152337:D	9	33152337	NA	ratio_log_IgG1_G2FS1_IgG1_G1FS1	-0.214939	0.0388933	3.79887e-08	C	CAT	FALSE	IgG1_G2FS1	IgG1_G1FS1	0.0387353	2.16925e-05	0.0820574	-0.168292	2.16925e-05	571.025
rs10813957	9	33153527	B4GALT1	ratio_log_IgG1_G2FS1_IgG1_G1FS1	-0.211822	0.0387811	5.43519e-08	T	G	FALSE	IgG1_G2FS1	IgG1_G1FS1	0.0453687	2.88473e-05	0.0792032	-0.165242	2.88473e-05	530.751
rs3837267	9	33150971	B4GALT1	ratio_log_IgG1_G2FS1_IgG1_G1FS1	-0.21177	0.0387812	5.47588e-08	A	AGAAG	FALSE	IgG1_G2FS1	IgG1_G1FS1	0.0453516	2.89877e-05	0.0792093	-0.165198	2.89877e-05	529.371
rs3780486	9	33139453	B4GALT1	ratio_log_IgG1_G2FS1_IgG1_G1FS1	-0.211905	0.0386414	4.81364e-08	T	C	FALSE	IgG1_G2FS1	IgG1_G1FS1	0.0466095	2.44486e-05	0.078472	-0.16612	2.44486e-05	507.903
rs10813951	9	33128021	B4GALT1	ratio_log_IgG1_G2FS1_IgG1_G1FS1	-0.211859	0.0386445	4.85791e-08	G	A	FALSE	IgG1_G2FS1	IgG1_G1FS1	0.0467853	2.4507e-05	0.0784152	-0.166111	2.4507e-05	504.476
rs10758195	9	33174587	B4GALT1-AS1	ratio_log_IgG1_G2FS1_IgG1_G1FS1	-0.213975	0.0394224	6.56524e-08	T	C	FALSE	IgG1_G2FS1	IgG1_G1FS1	0.0288311	3.31011e-05	0.0877806	-0.166442	3.31011e-05	504.187
rs12342831	9	33124872	B4GALT1	ratio_log_IgG1_G2FS1_IgG1_G1FS1	-0.211512	0.0386615	5.17427e-08	C	T	FALSE	IgG1_G2FS1	IgG1_G1FS1	0.0474666	2.52114e-05	0.0782062	-0.165929	2.52114e-05	487.246
rs10971417	9	33121480	B4GALT1	ratio_log_IgG1_G2FS1_IgG1_G1FS1	-0.211542	0.0389609	6.49906e-08	T	C	FALSE	IgG1_G2FS1	IgG1_G1FS1	0.0532461	2.57906e-05	0.076849	-0.166991	2.57906e-05	396.836
rs1969977	9	33120203	B4GALT1	ratio_log_IgG1_G2FS1_IgG1_G1FS1	-0.221029	0.0412425	9.54886e-08	G	A	FALSE	IgG1_G2FS1	IgG1_G1FS1	0.178933	6.74719e-06	0.0565664	-0.188986	6.74719e-06	70.6596
rs7020500	9	33143733	B4GALT1	ratio_log_IgG2_G1FN_IgG2_G0FN	0.866719	0.132611	8.4299e-11	C	G	FALSE	IgG2_G1FN	IgG2_G0FN	8.85567e-05	0.00378391	-0.529945	0.391885	8.85567e-05	1.05051e+06
rs111399879	9	33166711	B4GALT1-AS1,B4GALT1	ratio_log_IgG2_G1FN_IgG2_G0FN	0.879562	0.134016	7.05254e-11	CG	C	FALSE	IgG2_G1FN	IgG2_G0FN	7.2134e-05	0.00412789	-0.542332	0.392361	7.2134e-05	1.02281e+06
rs73472938	9	33164527	B4GALT1	ratio_log_IgG2_G1FN_IgG2_G0FN	0.878302	0.13386	7.13597e-11	A	T	FALSE	IgG2_G1FN	IgG2_G0FN	7.26205e-05	0.00412212	-0.54149	0.391969	7.26205e-05	1.01767e+06
rs10121006	9	33141250	B4GALT1	ratio_log_IgG2_G1FN_IgG2_G0FN	0.860804	0.131865	8.87207e-11	T	C	FALSE	IgG2_G1FN	IgG2_G0FN	9.01563e-05	0.00382231	-0.526409	0.389271	9.01563e-05	1.01618e+06
rs3780481	9	33163298	B4GALT1	ratio_log_IgG2_G1FN_IgG2_G0FN	0.877988	0.133817	7.14664e-11	T	C	FALSE	IgG2_G1FN	IgG2_G0FN	7.26174e-05	0.00412284	-0.541323	0.39184	7.26174e-05	1.01611e+06
rs3780478	9	33164116	B4GALT1	ratio_log_IgG2_G1FN_IgG2_G0FN	0.87816	0.13385	7.1614e-11	A	T	FALSE	IgG2_G1FN	IgG2_G0FN	7.27072e-05	0.00412217	-0.541417	0.391944	7.27072e-05	1.01527e+06
rs12343079	9	33158557	B4GALT1	ratio_log_IgG2_G1FN_IgG2_G0FN	0.877789	0.133798	7.17153e-11	A	G	FALSE	IgG2_G1FN	IgG2_G0FN	7.26609e-05	0.00412576	-0.541222	0.39175	7.26609e-05	1.01319e+06
rs113197944	9	33149340	B4GALT1	ratio_log_IgG2_G1FN_IgG2_G0FN	0.877534	0.133759	7.17175e-11	A	G	FALSE	IgG2_G1FN	IgG2_G0FN	7.25258e-05	0.00413378	-0.541132	0.391558	7.25258e-05	1.01127e+06
rs3780485	9	33139618	B4GALT1	ratio_log_IgG2_G1FN_IgG2_G0FN	0.860488	0.131859	8.99443e-11	C	T	FALSE	IgG2_G1FN	IgG2_G0FN	8.99707e-05	0.00386777	-0.526447	0.388751	8.99707e-05	1.00029e+06
rs200345855	9	33118502	B4GALT1	ratio_log_IgG2_G1FN_IgG2_G0FN	0.897402	0.14061	2.26759e-10	AT	A	FALSE	IgG2_G1FN	IgG2_G0FN	0.000223787	0.00416795	-0.528542	0.410677	0.000223787	986894
rs73472094	9	33135537	B4GALT1	ratio_log_IgG2_G1FN_IgG2_G0FN	0.859571	0.13186	9.41458e-11	A	G	FALSE	IgG2_G1FN	IgG2_G0FN	9.01443e-05	0.00399891	-0.526376	0.387335	9.01443e-05	957497
rs12346594	9	33136536	B4GALT1	ratio_log_IgG2_G1FN_IgG2_G0FN	0.859571	0.13186	9.41458e-11	A	G	FALSE	IgG2_G1FN	IgG2_G0FN	9.01443e-05	0.00399891	-0.526376	0.387335	9.01443e-05	957497
rs73484569	9	33133191	B4GALT1	ratio_log_IgG2_G1FN_IgG2_G0FN	0.859532	0.13186	9.43262e-11	A	G	FALSE	IgG2_G1FN	IgG2_G0FN	9.02175e-05	0.00400025	-0.526349	0.387321	9.02175e-05	956442
rs3824459	9	33134617	B4GALT1	ratio_log_IgG2_G1FN_IgG2_G0FN	0.859532	0.13186	9.43262e-11	T	C	FALSE	IgG2_G1FN	IgG2_G0FN	9.02175e-05	0.00400025	-0.526349	0.387321	9.02175e-05	956442
rs3780494	9	33126224	B4GALT1	ratio_log_IgG2_G1FN_IgG2_G0FN	0.85945	0.131856	9.45749e-11	C	T	FALSE	IgG2_G1FN	IgG2_G0FN	9.01819e-05	0.00400359	-0.526343	0.387272	9.01819e-05	953550
rs28429368	9	33125359	B4GALT1	ratio_log_IgG2_G1FN_IgG2_G0FN	0.861438	0.132202	9.5821e-11	T	C	FALSE	IgG2_G1FN	IgG2_G0FN	8.87856e-05	0.00408419	-0.528221	0.387435	8.87856e-05	926578
rs1328899	9	33151415	B4GALT1	ratio_log_IgG2_G1FN_IgG2_G0FN	0.841709	0.129029	9.13719e-11	T	C	FALSE	IgG2_G1FN	IgG2_G0FN	6.61755e-05	0.00617	-0.524442	0.36046	6.61755e-05	724243
rs12337458	9	33180566	NA	ratio_log_IgG2_G1FN_IgG2_G0FN	1.02203	0.158519	1.49417e-10	C	T	FALSE	IgG2_G1FN	IgG2_G0FN	7.99575e-05	0.00355467	-0.637933	0.471978	7.99575e-05	535130
rs3758273	9	33168309	B4GALT1-AS1,B4GALT1	ratio_log_IgG2_G1FN_IgG2_G0FN	0.865481	0.139224	6.43995e-10	A	C	FALSE	IgG2_G1FN	IgG2_G0FN	5.98805e-05	0.0115209	-0.569241	0.358894	5.98805e-05	92982.9
chr9:33152337:D	9	33152337	NA	ratio_log_IgG2_G2F_IgG2_G1F	-0.20849	0.0388854	9.42354e-08	C	CAT	FALSE	IgG2_G2F	IgG2_G1F	0.112076	2.43768e-06	-0.0627843	-0.185636	2.43768e-06	25.868
rs201734679	9	33150136	B4GALT1	ratio_log_IgG2_G2FS1_IgG2_G1FS1	0.279231	0.0508416	4.59563e-08	GAT	G	FALSE	IgG2_G2FS1	IgG2_G1FS1	0.140117	3.17412e-05	0.0763066	0.214666	3.17412e-05	690.682
rs10758195	9	33174587	B4GALT1-AS1	ratio_log_IgG2_G2FS1_IgG2_G1FS1	-0.212404	0.039413	8.10927e-08	T	C	FALSE	IgG2_G2FS1	IgG2_G1FS1	0.142906	8.67735e-06	-0.058639	-0.177494	8.67735e-06	107.005
rs7873182	9	33142170	B4GALT1	ratio_log_IgG4_G2F_IgG4_G1F	-0.242344	0.0362565	3.17439e-11	A	G	FALSE	IgG4_G2F	IgG4_G1F	0.00790845	3.00191e-05	0.0984543	-0.154453	3.00191e-05	945665
rs7873077	9	33142258	B4GALT1	ratio_log_IgG4_G2F_IgG4_G1F	-0.24236	0.0362617	3.18525e-11	A	C	FALSE	IgG4_G2F	IgG4_G1F	0.00792005	3.00696e-05	0.0984495	-0.15446	3.00696e-05	944026
rs7865745	9	33140976	B4GALT1	ratio_log_IgG4_G2F_IgG4_G1F	-0.242721	0.03624	2.90249e-11	A	G	FALSE	IgG4_G2F	IgG4_G1F	0.00804606	2.70937e-05	0.0982005	-0.155249	2.70937e-05	933464
rs7864705	9	33140352	B4GALT1	ratio_log_IgG4_G2F_IgG4_G1F	-0.24286	0.0362383	2.8232e-11	C	A	FALSE	IgG4_G2F	IgG4_G1F	0.00814636	2.59942e-05	0.0980425	-0.155589	2.59942e-05	920735
rs7873903	9	33142728	B4GALT1	ratio_log_IgG4_G2F_IgG4_G1F	-0.242321	0.0362844	3.29845e-11	A	G	FALSE	IgG4_G2F	IgG4_G1F	0.00803975	3.02932e-05	0.0983206	-0.15449	3.02932e-05	918407
rs10813955	9	33141791	B4GALT1	ratio_log_IgG4_G2F_IgG4_G1F	-0.241365	0.036249	3.76236e-11	T	C	FALSE	IgG4_G2F	IgG4_G1F	0.00848483	3.44313e-05	0.097545	-0.153254	3.44313e-05	915152
rs3780490	9	33129839	B4GALT1	ratio_log_IgG4_G2F_IgG4_G1F	-0.243106	0.0362383	2.6986e-11	G	A	FALSE	IgG4_G2F	IgG4_G1F	0.00817997	2.42086e-05	0.0979937	-0.156185	2.42086e-05	897080
rs7036812	9	33143822	B4GALT1	ratio_log_IgG4_G2F_IgG4_G1F	-0.242252	0.0363039	3.42088e-11	C	T	FALSE	IgG4_G2F	IgG4_G1F	0.00817654	3.05489e-05	0.0981584	-0.154496	3.05489e-05	893013
rs3780487	9	33139237	B4GALT1	ratio_log_IgG4_G2F_IgG4_G1F	-0.243146	0.0362293	2.64916e-11	C	T	FALSE	IgG4_G2F	IgG4_G1F	0.00840511	2.34716e-05	0.0976297	-0.156403	2.34716e-05	886002
rs10971424	9	33138775	B4GALT1	ratio_log_IgG4_G2F_IgG4_G1F	-0.243142	0.0362292	2.65077e-11	C	T	FALSE	IgG4_G2F	IgG4_G1F	0.00839822	2.34799e-05	0.0976398	-0.1564	2.34799e-05	885777
rs7849148	9	33138352	B4GALT1	ratio_log_IgG4_G2F_IgG4_G1F	-0.243139	0.0362292	2.65243e-11	T	A	FALSE	IgG4_G2F	IgG4_G1F	0.00839326	2.34892e-05	0.0976471	-0.156396	2.34892e-05	885573
rs2209948	9	33138247	B4GALT1	ratio_log_IgG4_G2F_IgG4_G1F	-0.243135	0.0362292	2.65403e-11	A	G	FALSE	IgG4_G2F	IgG4_G1F	0.00838698	2.35008e-05	0.0976564	-0.156392	2.35008e-05	885476
rs10813954	9	33137596	B4GALT1	ratio_log_IgG4_G2F_IgG4_G1F	-0.243131	0.036229	2.65553e-11	C	A	FALSE	IgG4_G2F	IgG4_G1F	0.00837671	2.35052e-05	0.0976713	-0.15639	2.35052e-05	885142
rs10124479	9	33136233	B4GALT1	ratio_log_IgG4_G2F_IgG4_G1F	-0.243103	0.03623	2.67238e-11	G	T	FALSE	IgG4_G2F	IgG4_G1F	0.00836252	2.3626e-05	0.0976948	-0.156351	2.3626e-05	884081
rs10738906	9	33135634	B4GALT1	ratio_log_IgG4_G2F_IgG4_G1F	-0.24309	0.0362305	2.68069e-11	C	T	FALSE	IgG4_G2F	IgG4_G1F	0.00835868	2.36824e-05	0.0977018	-0.156333	2.36824e-05	883444
rs913214	9	33135085	B4GALT1	ratio_log_IgG4_G2F_IgG4_G1F	-0.243081	0.0362308	2.68592e-11	A	G	FALSE	IgG4_G2F	IgG4_G1F	0.00835598	2.37196e-05	0.0977066	-0.156321	2.37196e-05	883109
rs3780488	9	33133812	B4GALT1	ratio_log_IgG4_G2F_IgG4_G1F	-0.243071	0.0362313	2.69276e-11	C	T	FALSE	IgG4_G2F	IgG4_G1F	0.00835018	2.37676e-05	0.0977164	-0.156306	2.37676e-05	882648
rs73484568	9	33132492	B4GALT1	ratio_log_IgG4_G2F_IgG4_G1F	-0.243066	0.0362315	2.69559e-11	A	G	FALSE	IgG4_G2F	IgG4_G1F	0.00834873	2.37879e-05	0.0977191	-0.1563	2.37879e-05	882475
rs12554995	9	33132044	B4GALT1	ratio_log_IgG4_G2F_IgG4_G1F	-0.243063	0.0362316	2.69755e-11	G	A	FALSE	IgG4_G2F	IgG4_G1F	0.00834933	2.37966e-05	0.0977185	-0.156297	2.37966e-05	882156
rs56687083	9	33132134	B4GALT1	ratio_log_IgG4_G2F_IgG4_G1F	-0.243063	0.0362316	2.69755e-11	G	A	FALSE	IgG4_G2F	IgG4_G1F	0.00834933	2.37966e-05	0.0977185	-0.156297	2.37966e-05	882156
rs10758192	9	33131651	B4GALT1	ratio_log_IgG4_G2F_IgG4_G1F	-0.243062	0.0362316	2.69825e-11	A	G	FALSE	IgG4_G2F	IgG4_G1F	0.00834871	2.38023e-05	0.0977195	-0.156296	2.38023e-05	882138
rs3780489	9	33129844	B4GALT1	ratio_log_IgG4_G2F_IgG4_G1F	-0.243057	0.0362319	2.70157e-11	T	G	FALSE	IgG4_G2F	IgG4_G1F	0.00834625	2.38267e-05	0.0977238	-0.156288	2.38267e-05	881958
rs10813950	9	33127640	B4GALT1	ratio_log_IgG4_G2F_IgG4_G1F	-0.24305	0.0362321	2.70601e-11	A	G	FALSE	IgG4_G2F	IgG4_G1F	0.00834402	2.38556e-05	0.0977277	-0.156279	2.38556e-05	881578
rs3780495	9	33125942	B4GALT1	ratio_log_IgG4_G2F_IgG4_G1F	-0.242917	0.0362372	2.79057e-11	C	A	FALSE	IgG4_G2F	IgG4_G1F	0.00830746	2.43981e-05	0.097795	-0.156112	2.43981e-05	874305
rs10758189	9	33125804	B4GALT1	ratio_log_IgG4_G2F_IgG4_G1F	-0.242856	0.0362395	2.82967e-11	C	T	FALSE	IgG4_G2F	IgG4_G1F	0.00829005	2.46525e-05	0.0978268	-0.156035	2.46525e-05	871215
rs10971420	9	33125000	B4GALT1	ratio_log_IgG4_G2F_IgG4_G1F	-0.242613	0.0362479	2.9897e-11	C	T	FALSE	IgG4_G2F	IgG4_G1F	0.0082251	2.56655e-05	0.0979452	-0.155732	2.56655e-05	858464
rs10971419	9	33124161	B4GALT1	ratio_log_IgG4_G2F_IgG4_G1F	-0.242609	0.0362481	2.99255e-11	C	T	FALSE	IgG4_G2F	IgG4_G1F	0.00822429	2.56818e-05	0.0979469	-0.155727	2.56818e-05	858191
rs3824458	9	33144809	B4GALT1	ratio_log_IgG4_G2F_IgG4_G1F	-0.242051	0.0363192	3.61546e-11	T	C	FALSE	IgG4_G2F	IgG4_G1F	0.00837326	3.09599e-05	0.0978972	-0.154442	3.09599e-05	856320
rs10813949	9	33123464	B4GALT1	ratio_log_IgG4_G2F_IgG4_G1F	-0.242637	0.0364137	3.64419e-11	A	G	FALSE	IgG4_G2F	IgG4_G1F	0.00823783	2.8619e-05	0.0983667	-0.155521	2.8619e-05	785332
rs10116966	9	33122370	B4GALT1	ratio_log_IgG4_G2F_IgG4_G1F	-0.242638	0.0364167	3.65688e-11	A	T	FALSE	IgG4_G2F	IgG4_G1F	0.00824723	2.86589e-05	0.0983606	-0.155522	2.86589e-05	783698
rs10113903	9	33122645	B4GALT1	ratio_log_IgG4_G2F_IgG4_G1F	-0.242703	0.0364168	3.61446e-11	C	G	FALSE	IgG4_G2F	IgG4_G1F	0.0083885	2.81679e-05	0.0981476	-0.155669	2.81679e-05	779311
rs10738905	9	33123627	B4GALT1	ratio_log_IgG4_G2F_IgG4_G1F	-0.242573	0.0364177	3.70471e-11	G	A	FALSE	IgG4_G2F	IgG4_G1F	0.00835916	2.83294e-05	0.0981889	-0.155616	2.83294e-05	764686
rs7868781	9	33141320	B4GALT1	ratio_log_IgG4_G2F_IgG4_G1F	-0.243336	0.036388	3.10936e-11	G	A	FALSE	IgG4_G2F	IgG4_G1F	0.00835287	2.33059e-05	0.0981331	-0.157142	2.33059e-05	749540
rs10813948	9	33121570	B4GALT1	ratio_log_IgG4_G2F_IgG4_G1F	-0.242523	0.0364754	4.00895e-11	A	G	FALSE	IgG4_G2F	IgG4_G1F	0.00885263	2.83784e-05	0.0976203	-0.155851	2.83784e-05	707876
rs7850878	9	33126570	B4GALT1	ratio_log_IgG4_G2F_IgG4_G1F	-0.240466	0.0363271	4.86978e-11	G	A	FALSE	IgG4_G2F	IgG4_G1F	0.00808648	3.3453e-05	0.0983464	-0.153809	3.3453e-05	686951
rs10121987	9	33119818	B4GALT1	ratio_log_IgG4_G2F_IgG4_G1F	-0.242775	0.0365614	4.24755e-11	G	A	FALSE	IgG4_G2F	IgG4_G1F	0.00911158	2.86021e-05	0.0974828	-0.156152	2.86021e-05	673379
rs6476398	9	33119241	B4GALT1	ratio_log_IgG4_G2F_IgG4_G1F	-0.242922	0.0366305	4.49321e-11	T	C	FALSE	IgG4_G2F	IgG4_G1F	0.00929776	2.90229e-05	0.0974072	-0.156323	2.90229e-05	645928
rs201949441	9	33136986	B4GALT1	ratio_log_IgG4_G2F_IgG4_G1F	-0.241298	0.0364129	4.64252e-11	C	CCA	FALSE	IgG4_G2F	IgG4_G1F	0.0108239	2.64801e-05	0.0948662	-0.156148	2.64801e-05	570382
rs10738907	9	33135890	B4GALT1	ratio_log_IgG4_G2F_IgG4_G1F	-0.240669	0.03663	6.72644e-11	A	T	FALSE	IgG4_G2F	IgG4_G1F	0.00766469	3.75531e-05	0.0998345	-0.154094	3.75531e-05	558291
chr9:33152337:D	9	33152337	NA	ratio_log_IgG4_G2F_IgG4_G1F	-0.285362	0.038572	2.19422e-13	C	CAT	FALSE	IgG4_G2F	IgG4_G1F	0.0350888	9.98613e-08	0.0833707	-0.209964	9.98613e-08	455111
rs3780480	9	33163486	B4GALT1	ratio_log_IgG4_G2F_IgG4_G1F	-0.277934	0.0385476	8.49999e-13	T	G	FALSE	IgG4_G2F	IgG4_G1F	0.0247302	3.7978e-07	0.0886868	-0.199935	3.7978e-07	446801
rs201112848	9	33135887	B4GALT1	ratio_log_IgG4_G2F_IgG4_G1F	-0.245288	0.0368452	3.79445e-11	AAG	A	FALSE	IgG4_G2F	IgG4_G1F	0.00787366	1.69191e-05	0.100175	-0.161883	1.69191e-05	445891
rs4584234	9	33147479	B4GALT1	ratio_log_IgG4_G2F_IgG4_G1F	-0.231423	0.0361389	1.97579e-10	A	G	FALSE	IgG4_G2F	IgG4_G1F	0.00592029	8.33084e-05	0.101538	-0.144987	8.33084e-05	421646
rs10813957	9	33153527	B4GALT1	ratio_log_IgG4_G2F_IgG4_G1F	-0.282389	0.0384622	3.29966e-13	T	G	FALSE	IgG4_G2F	IgG4_G1F	0.0365912	1.34439e-07	0.0824384	-0.207191	1.34439e-07	407433
rs3837267	9	33150971	B4GALT1	ratio_log_IgG4_G2F_IgG4_G1F	-0.28236	0.0384622	3.31785e-13	A	AGAAG	FALSE	IgG4_G2F	IgG4_G1F	0.0366248	1.34539e-07	0.0824236	-0.207186	1.34539e-07	405501
chr9:33145647:I	9	33145647	NA	ratio_log_IgG4_G2F_IgG4_G1F	-0.231594	0.0361219	1.88014e-10	CA	C	FALSE	IgG4_G2F	IgG4_G1F	0.00627567	7.58332e-05	0.100791	-0.145752	7.58332e-05	403338
rs6476402	9	33148552	B4GALT1	ratio_log_IgG4_G2F_IgG4_G1F	-0.230797	0.0361485	2.23083e-10	A	G	FALSE	IgG4_G2F	IgG4_G1F	0.00586491	8.76025e-05	0.101671	-0.144572	8.76025e-05	392690
rs1969976	9	33120204	B4GALT1	ratio_log_IgG4_G2F_IgG4_G1F	-0.251863	0.0378979	4.09215e-11	G	A	FALSE	IgG4_G2F	IgG4_G1F	0.0263396	1.58344e-05	0.0861485	-0.16707	1.58344e-05	386946
rs6476400	9	33123106	B4GALT1	ratio_log_IgG4_G2F_IgG4_G1F	-0.234404	0.0363544	1.48964e-10	A	T	FALSE	IgG4_G2F	IgG4_G1F	0.00941289	5.40669e-05	0.0964343	-0.149713	5.40669e-05	362953
rs3780486	9	33139453	B4GALT1	ratio_log_IgG4_G2F_IgG4_G1F	-0.282355	0.0383216	2.73227e-13	T	C	FALSE	IgG4_G2F	IgG4_G1F	0.038603	9.81409e-08	0.0812896	-0.208694	9.81409e-08	359192
rs200828024	9	33152359	B4GALT1	ratio_log_IgG4_G2F_IgG4_G1F	-0.236218	0.0365468	1.34647e-10	T	TAACATAACA	FALSE	IgG4_G2F	IgG4_G1F	0.00806746	4.81054e-05	0.0988828	-0.151489	4.81054e-05	357270
rs10813951	9	33128021	B4GALT1	ratio_log_IgG4_G2F_IgG4_G1F	-0.282286	0.0383249	2.78086e-13	G	A	FALSE	IgG4_G2F	IgG4_G1F	0.0387289	9.89667e-08	0.0812433	-0.208651	9.89667e-08	355885
rs12342831	9	33124872	B4GALT1	ratio_log_IgG4_G2F_IgG4_G1F	-0.281932	0.0383424	3.04639e-13	C	T	FALSE	IgG4_G2F	IgG4_G1F	0.0390339	1.04275e-07	0.0811499	-0.208368	1.04275e-07	342290
rs10971434	9	33168891	B4GALT1-AS1,B4GALT1	ratio_log_IgG4_G2F_IgG4_G1F	-0.283532	0.0386146	3.28462e-13	A	C	FALSE	IgG4_G2F	IgG4_G1F	0.033934	1.06212e-07	0.0840056	-0.209777	1.06212e-07	323362
rs10971417	9	33121480	B4GALT1	ratio_log_IgG4_G2F_IgG4_G1F	-0.282048	0.0386428	4.50527e-13	T	C	FALSE	IgG4_G2F	IgG4_G1F	0.0417091	1.23671e-07	0.0806868	-0.208746	1.23671e-07	274503
rs10758195	9	33174587	B4GALT1-AS1	ratio_log_IgG4_G2F_IgG4_G1F	-0.280111	0.0391308	1.22771e-12	T	C	FALSE	IgG4_G2F	IgG4_G1F	0.0274689	2.48889e-07	0.0884008	-0.206133	2.48889e-07	202726
rs1969977	9	33120203	B4GALT1	ratio_log_IgG4_G2F_IgG4_G1F	-0.301041	0.0408796	2.81173e-13	G	A	FALSE	IgG4_G2F	IgG4_G1F	0.0805041	5.28704e-08	0.0733356	-0.227377	5.28704e-08	188035
rs200559519	9	33136992	B4GALT1	ratio_log_IgG4_G2F_IgG4_G1F	-0.231711	0.0370558	5.12361e-10	C	CCT	FALSE	IgG4_G2F	IgG4_G1F	0.0103695	7.31118e-05	0.0969949	-0.149859	7.31118e-05	142696
rs201675008	9	33120203	B4GALT1	ratio_log_IgG4_G2F_IgG4_G1F	-0.298297	0.0411172	6.17922e-13	AG	A	FALSE	IgG4_G2F	IgG4_G1F	0.0901689	8.00843e-08	0.0714122	-0.225271	8.00843e-08	129603
rs58960269	9	33165305	B4GALT1-AS1,B4GALT1	ratio_log_IgG4_G2F_IgG4_G1F	-0.232155	0.0381728	1.47702e-09	TA	T	FALSE	IgG4_G2F	IgG4_G1F	0.0056734	0.00015185	0.107682	-0.147312	0.00015185	102808
rs28517717	9	33179451	B4GALT1-AS1	ratio_log_IgG4_G2F_IgG4_G1F	-0.239899	0.0390748	1.03647e-09	T	C	FALSE	IgG4_G2F	IgG4_G1F	0.00794582	0.000101526	0.105791	-0.154721	0.000101526	97953.6
rs199517178	9	33152342	B4GALT1	ratio_log_IgG4_G2F_IgG4_G1F	-0.290488	0.0409616	1.96246e-12	C	CAT	FALSE	IgG4_G2F	IgG4_G1F	0.0958501	1.85177e-07	0.0698943	-0.217991	1.85177e-07	94359.6
rs10971438	9	33180308	B4GALT1-AS1	ratio_log_IgG4_G2F_IgG4_G1F	-0.234804	0.0389513	2.04455e-09	G	A	FALSE	IgG4_G2F	IgG4_G1F	0.00516688	0.00017545	0.111036	-0.148831	0.00017545	85813.5
rs10813960	9	33180362	B4GALT1-AS1	ratio_log_IgG4_G2F_IgG4_G1F	-0.240183	0.039136	1.05147e-09	T	C	FALSE	IgG4_G2F	IgG4_G1F	0.00925797	7.94795e-05	0.103898	-0.157324	7.94795e-05	75588.9
rs149980337	9	33122509	B4GALT1	ratio_log_IgG4_G2F_IgG4_G1F	-0.219199	0.0379055	8.7815e-09	A	AAAAT	FALSE	IgG4_G2F	IgG4_G1F	0.00490035	0.000372884	0.108589	-0.137244	0.000372884	42462.4
rs200647949	9	33165303	B4GALT1-AS1,B4GALT1	ratio_log_IgG4_G2F_IgG4_G1F	-0.281094	0.0473115	3.44568e-09	CT	C	FALSE	IgG4_G2F	IgG4_G1F	0.0447558	3.37635e-05	0.0966376	-0.199251	3.37635e-05	9798.79
rs10971439	9	33180813	NA	ratio_log_IgG4_G2F_IgG4_G1F	-0.259934	0.0431964	2.18079e-09	C	T	FALSE	IgG4_G2F	IgG4_G1F	0.138163	9.90976e-06	0.0652029	-0.193816	9.90976e-06	4544.11
rs112906036	9	33152622	B4GALT1	ratio_log_IgG4_G2F_IgG4_G1F	-0.253461	0.0433553	6.05922e-09	T	C	FALSE	IgG4_G2F	IgG4_G1F	0.1632	1.64409e-05	0.0614636	-0.189422	1.64409e-05	2713.37
chr9:33132215:I	9	33132215	NA	ratio_log_IgG4_G2F_IgG4_G1F	-0.249733	0.0422633	4.17792e-09	TG	T	FALSE	IgG4_G2F	IgG4_G1F	0.201108	9.75942e-06	0.0549432	-0.189538	9.75942e-06	2335.95
rs73645257	9	33132354	B4GALT1	ratio_log_IgG4_G2F_IgG4_G1F	-0.249733	0.0422633	4.17792e-09	T	C	FALSE	IgG4_G2F	IgG4_G1F	0.201108	9.75942e-06	0.0549432	-0.189538	9.75942e-06	2335.95
rs59286403	9	33147529	B4GALT1	ratio_log_IgG4_G2F_IgG4_G1F	-0.251865	0.0437275	1.00331e-08	G	GCCC	FALSE	IgG4_G2F	IgG4_G1F	0.189953	1.98512e-05	0.0582594	-0.189156	1.98512e-05	1978.57
rs60722783	9	33147527	B4GALT1	ratio_log_IgG4_G2F_IgG4_G1F	-0.251862	0.0437275	1.00364e-08	G	GA	FALSE	IgG4_G2F	IgG4_G1F	0.189945	1.98558e-05	0.0582603	-0.189153	1.98558e-05	1978.38
rs10971418	9	33122024	B4GALT1	ratio_log_IgG4_G2F_IgG4_G1F	-0.25039	0.0426956	5.43654e-09	A	C	FALSE	IgG4_G2F	IgG4_G1F	0.219667	1.01304e-05	0.0532867	-0.191109	1.01304e-05	1863.39
rs3818593	9	33120706	B4GALT1	ratio_log_IgG4_G2F_IgG4_G1F	-0.250378	0.0427026	5.47644e-09	G	A	FALSE	IgG4_G2F	IgG4_G1F	0.219733	1.01682e-05	0.0532876	-0.191105	1.01682e-05	1856.72
rs7859454	9	33119583	B4GALT1	ratio_log_IgG4_G2F_IgG4_G1F	-0.250447	0.0428543	6.13061e-09	A	T	FALSE	IgG4_G2F	IgG4_G1F	0.222956	1.07212e-05	0.0531023	-0.191278	1.07212e-05	1748.8
rs201675008	9	33120203	B4GALT1	ratio_log_IgG4_G2FN_IgG4_G1FN	-0.223779	0.0414323	7.59861e-08	AG	A	FALSE	IgG4_G2FN	IgG4_G1FN	0.853114	0.000124926	-0.00780236	-0.161303	0.000124926	1644.06
rs3837267	9	33150971	B4GALT1	ratio_log_IgG4_G2FS1_IgG4_G1FS1	-0.345816	0.0381575	3.52948e-19	A	AGAAG	FALSE	IgG4_G2FS1	IgG4_G1FS1	0.0965416	1.14816e-10	0.0655462	-0.252672	1.14816e-10	3.25306e+08
rs10813957	9	33153527	B4GALT1	ratio_log_IgG4_G2FS1_IgG4_G1FS1	-0.345806	0.0381576	3.53779e-19	T	G	FALSE	IgG4_G2FS1	IgG4_G1FS1	0.0970129	1.14157e-10	0.0654538	-0.252706	1.14157e-10	3.22679e+08
rs10971434	9	33168891	B4GALT1-AS1,B4GALT1	ratio_log_IgG4_G2FS1_IgG4_G1FS1	-0.346502	0.0383126	4.15754e-19	A	C	FALSE	IgG4_G2FS1	IgG4_G1FS1	0.0727787	1.34126e-10	0.0710693	-0.252853	1.34126e-10	3.22609e+08
rs3780486	9	33139453	B4GALT1	ratio_log_IgG4_G2FS1_IgG4_G1FS1	-0.345934	0.0380149	2.55131e-19	T	C	FALSE	IgG4_G2FS1	IgG4_G1FS1	0.101085	7.30831e-11	0.0644429	-0.254413	7.30831e-11	2.86453e+08
rs10813951	9	33128021	B4GALT1	ratio_log_IgG4_G2FS1_IgG4_G1FS1	-0.345895	0.0380181	2.59174e-19	G	A	FALSE	IgG4_G2FS1	IgG4_G1FS1	0.101466	7.32804e-11	0.0643762	-0.254417	7.32804e-11	2.82746e+08
rs10758195	9	33174587	B4GALT1-AS1	ratio_log_IgG4_G2FS1_IgG4_G1FS1	-0.345634	0.038823	1.41232e-18	T	C	FALSE	IgG4_G2FS1	IgG4_G1FS1	0.0574305	3.93447e-10	0.0761827	-0.249439	3.93447e-10	2.78582e+08
chr9:33152337:D	9	33152337	NA	ratio_log_IgG4_G2FS1_IgG4_G1FS1	-0.347647	0.038272	2.94412e-19	C	CAT	FALSE	IgG4_G2FS1	IgG4_G1FS1	0.117897	7.83099e-11	0.06187	-0.255707	7.83099e-11	2.65987e+08
rs12342831	9	33124872	B4GALT1	ratio_log_IgG4_G2FS1_IgG4_G1FS1	-0.345677	0.0380354	2.82504e-19	C	T	FALSE	IgG4_G2FS1	IgG4_G1FS1	0.103148	7.49299e-11	0.0640879	-0.254392	7.49299e-11	2.65235e+08
rs10971417	9	33121480	B4GALT1	ratio_log_IgG4_G2FS1_IgG4_G1FS1	-0.347989	0.0383262	3.04731e-19	T	C	FALSE	IgG4_G2FS1	IgG4_G1FS1	0.102548	7.7408e-11	0.0646911	-0.256152	7.7408e-11	2.54021e+08
rs3780480	9	33163486	B4GALT1	ratio_log_IgG4_G2FS1_IgG4_G1FS1	-0.338547	0.0382635	2.2636e-18	T	G	FALSE	IgG4_G2FS1	IgG4_G1FS1	0.070041	3.78871e-10	0.0715558	-0.245935	3.78871e-10	1.67375e+08
rs199517178	9	33152342	B4GALT1	ratio_log_IgG4_G2FS1_IgG4_G1FS1	-0.34467	0.040718	5.6147e-17	C	CAT	FALSE	IgG4_G2FS1	IgG4_G1FS1	0.156947	8.21069e-10	0.059402	-0.25625	8.21069e-10	1.46236e+07
rs1969977	9	33120203	B4GALT1	ratio_log_IgG4_G2FS1_IgG4_G1FS1	-0.361092	0.0406003	1.52549e-18	G	A	FALSE	IgG4_G2FS1	IgG4_G1FS1	0.279987	1.61142e-11	0.0453332	-0.280721	1.61142e-11	1.05633e+07
rs201675008	9	33120203	B4GALT1	ratio_log_IgG4_G2FS1_IgG4_G1FS1	-0.358463	0.0408424	4.14597e-18	AG	A	FALSE	IgG4_G2FS1	IgG4_G1FS1	0.291533	2.71742e-11	0.0444521	-0.278785	2.71742e-11	6.55436e+06
rs7036812	9	33143822	B4GALT1	ratio_log_IgG4_G2FS1_IgG4_G1FS1	-0.297519	0.036058	3.18821e-16	C	T	FALSE	IgG4_G2FS1	IgG4_G1FS1	0.22449	1.51645e-09	0.0451177	-0.223209	1.51645e-09	4.75643e+06
rs3824458	9	33144809	B4GALT1	ratio_log_IgG4_G2FS1_IgG4_G1FS1	-0.297283	0.0360737	3.45912e-16	T	C	FALSE	IgG4_G2FS1	IgG4_G1FS1	0.220811	1.64265e-09	0.0454951	-0.222822	1.64265e-09	4.74875e+06
chr9:33145647:I	9	33145647	NA	ratio_log_IgG4_G2FS1_IgG4_G1FS1	-0.286897	0.0358837	2.42253e-15	CA	C	FALSE	IgG4_G2FS1	IgG4_G1FS1	0.180347	1.10508e-08	0.0494462	-0.209864	1.10508e-08	4.56168e+06
rs7873903	9	33142728	B4GALT1	ratio_log_IgG4_G2FS1_IgG4_G1FS1	-0.297845	0.036037	2.85201e-16	A	G	FALSE	IgG4_G2FS1	IgG4_G1FS1	0.235139	1.27457e-09	0.0440766	-0.224118	1.27457e-09	4.46902e+06
rs7873077	9	33142258	B4GALT1	ratio_log_IgG4_G2FS1_IgG4_G1FS1	-0.298046	0.0360133	2.60996e-16	A	C	FALSE	IgG4_G2FS1	IgG4_G1FS1	0.244954	1.09914e-09	0.0431406	-0.224851	1.09914e-09	4.21133e+06
rs3780490	9	33129839	B4GALT1	ratio_log_IgG4_G2FS1_IgG4_G1FS1	-0.299834	0.0359838	1.65368e-16	G	A	FALSE	IgG4_G2FS1	IgG4_G1FS1	0.245248	6.90023e-10	0.0430907	-0.22743	6.90023e-10	4.17265e+06
rs7873182	9	33142170	B4GALT1	ratio_log_IgG4_G2FS1_IgG4_G1FS1	-0.298079	0.0360078	2.56478e-16	A	G	FALSE	IgG4_G2FS1	IgG4_G1FS1	0.246861	1.06779e-09	0.0429609	-0.224989	1.06779e-09	4.16328e+06
rs10813954	9	33137596	B4GALT1	ratio_log_IgG4_G2FS1_IgG4_G1FS1	-0.299852	0.0359744	1.61836e-16	C	A	FALSE	IgG4_G2FS1	IgG4_G1FS1	0.247075	6.71554e-10	0.0429136	-0.227529	6.71554e-10	4.1496e+06
rs2209948	9	33138247	B4GALT1	ratio_log_IgG4_G2FS1_IgG4_G1FS1	-0.299854	0.0359745	1.61786e-16	A	G	FALSE	IgG4_G2FS1	IgG4_G1FS1	0.247378	6.70657e-10	0.0428863	-0.227537	6.70657e-10	4.14533e+06
rs7849148	9	33138352	B4GALT1	ratio_log_IgG4_G2FS1_IgG4_G1FS1	-0.299858	0.0359746	1.61669e-16	T	A	FALSE	IgG4_G2FS1	IgG4_G1FS1	0.247537	6.69803e-10	0.042872	-0.227545	6.69803e-10	4.14305e+06
rs10971424	9	33138775	B4GALT1	ratio_log_IgG4_G2FS1_IgG4_G1FS1	-0.299861	0.0359746	1.61563e-16	C	T	FALSE	IgG4_G2FS1	IgG4_G1FS1	0.247681	6.69126e-10	0.042859	-0.227551	6.69126e-10	4.14158e+06
rs10124479	9	33136233	B4GALT1	ratio_log_IgG4_G2FS1_IgG4_G1FS1	-0.299822	0.0359753	1.63235e-16	G	T	FALSE	IgG4_G2FS1	IgG4_G1FS1	0.24701	6.75626e-10	0.0429205	-0.227499	6.75626e-10	4.13898e+06
rs3780487	9	33139237	B4GALT1	ratio_log_IgG4_G2FS1_IgG4_G1FS1	-0.299863	0.0359746	1.61486e-16	C	T	FALSE	IgG4_G2FS1	IgG4_G1FS1	0.247884	6.68328e-10	0.0428407	-0.227558	6.68328e-10	4.13861e+06
rs10738906	9	33135634	B4GALT1	ratio_log_IgG4_G2FS1_IgG4_G1FS1	-0.299807	0.0359759	1.63943e-16	C	T	FALSE	IgG4_G2FS1	IgG4_G1FS1	0.247033	6.77419e-10	0.042919	-0.227487	6.77419e-10	4.13204e+06
rs913214	9	33135085	B4GALT1	ratio_log_IgG4_G2FS1_IgG4_G1FS1	-0.299797	0.0359762	1.64403e-16	A	G	FALSE	IgG4_G2FS1	IgG4_G1FS1	0.247051	6.78579e-10	0.0429177	-0.227479	6.78579e-10	4.12753e+06
rs3780488	9	33133812	B4GALT1	ratio_log_IgG4_G2FS1_IgG4_G1FS1	-0.299786	0.0359767	1.64965e-16	C	T	FALSE	IgG4_G2FS1	IgG4_G1FS1	0.247059	6.79959e-10	0.0429174	-0.227469	6.79959e-10	4.12184e+06
rs73484568	9	33132492	B4GALT1	ratio_log_IgG4_G2FS1_IgG4_G1FS1	-0.299781	0.0359769	1.65213e-16	A	G	FALSE	IgG4_G2FS1	IgG4_G1FS1	0.247126	6.80423e-10	0.0429116	-0.227467	6.80423e-10	4.11846e+06
rs12554995	9	33132044	B4GALT1	ratio_log_IgG4_G2FS1_IgG4_G1FS1	-0.29978	0.035977	1.65307e-16	G	A	FALSE	IgG4_G2FS1	IgG4_G1FS1	0.247137	6.80612e-10	0.0429107	-0.227466	6.80612e-10	4.11726e+06
rs56687083	9	33132134	B4GALT1	ratio_log_IgG4_G2FS1_IgG4_G1FS1	-0.29978	0.035977	1.65307e-16	G	A	FALSE	IgG4_G2FS1	IgG4_G1FS1	0.247137	6.80612e-10	0.0429107	-0.227466	6.80612e-10	4.11726e+06
rs10758192	9	33131651	B4GALT1	ratio_log_IgG4_G2FS1_IgG4_G1FS1	-0.299778	0.0359771	1.65387e-16	A	G	FALSE	IgG4_G2FS1	IgG4_G1FS1	0.247134	6.80834e-10	0.042911	-0.227464	6.80834e-10	4.11661e+06
rs3780489	9	33129844	B4GALT1	ratio_log_IgG4_G2FS1_IgG4_G1FS1	-0.299773	0.0359773	1.6566e-16	T	G	FALSE	IgG4_G2FS1	IgG4_G1FS1	0.24717	6.81442e-10	0.042908	-0.22746	6.81442e-10	4.1135e+06
rs10813950	9	33127640	B4GALT1	ratio_log_IgG4_G2FS1_IgG4_G1FS1	-0.299765	0.0359776	1.66014e-16	A	G	FALSE	IgG4_G2FS1	IgG4_G1FS1	0.247175	6.8229e-10	0.0429079	-0.227454	6.8229e-10	4.10983e+06
rs7864705	9	33140352	B4GALT1	ratio_log_IgG4_G2FS1_IgG4_G1FS1	-0.299237	0.0359857	1.89828e-16	C	A	FALSE	IgG4_G2FS1	IgG4_G1FS1	0.250812	7.74437e-10	0.0425858	-0.226757	7.74437e-10	4.07968e+06
rs4584234	9	33147479	B4GALT1	ratio_log_IgG4_G2FS1_IgG4_G1FS1	-0.287936	0.0358953	1.97123e-15	A	G	FALSE	IgG4_G2FS1	IgG4_G1FS1	0.200938	8.02772e-09	0.0472229	-0.211919	8.02772e-09	4.07244e+06
rs7865745	9	33140976	B4GALT1	ratio_log_IgG4_G2FS1_IgG4_G1FS1	-0.298957	0.0359883	2.03138e-16	A	G	FALSE	IgG4_G2FS1	IgG4_G1FS1	0.251928	8.22959e-10	0.0424871	-0.226413	8.22959e-10	4.05123e+06
rs3780495	9	33125942	B4GALT1	ratio_log_IgG4_G2FS1_IgG4_G1FS1	-0.299633	0.0359829	1.7276e-16	C	A	FALSE	IgG4_G2FS1	IgG4_G1FS1	0.247577	6.98161e-10	0.0428767	-0.227351	6.98161e-10	4.04122e+06
rs10758189	9	33125804	B4GALT1	ratio_log_IgG4_G2FS1_IgG4_G1FS1	-0.29957	0.0359853	1.75981e-16	C	T	FALSE	IgG4_G2FS1	IgG4_G1FS1	0.247763	7.05607e-10	0.0428623	-0.227302	7.05607e-10	4.00956e+06
rs6476402	9	33148552	B4GALT1	ratio_log_IgG4_G2FS1_IgG4_G1FS1	-0.287418	0.0359051	2.24474e-15	A	G	FALSE	IgG4_G2FS1	IgG4_G1FS1	0.196859	8.85584e-09	0.0476627	-0.211357	8.85584e-09	3.94515e+06
rs10971420	9	33125000	B4GALT1	ratio_log_IgG4_G2FS1_IgG4_G1FS1	-0.29932	0.035994	1.89245e-16	C	T	FALSE	IgG4_G2FS1	IgG4_G1FS1	0.248438	7.36027e-10	0.0428098	-0.227105	7.36027e-10	3.88928e+06
rs10971419	9	33124161	B4GALT1	ratio_log_IgG4_G2FS1_IgG4_G1FS1	-0.299316	0.0359942	1.8947e-16	C	T	FALSE	IgG4_G2FS1	IgG4_G1FS1	0.248462	7.36488e-10	0.0428079	-0.227102	7.36488e-10	3.8871e+06
rs10813955	9	33141791	B4GALT1	ratio_log_IgG4_G2FS1_IgG4_G1FS1	-0.297423	0.0359996	2.92512e-16	T	C	FALSE	IgG4_G2FS1	IgG4_G1FS1	0.265941	1.10723e-09	0.0412597	-0.224711	1.10723e-09	3.78525e+06
rs10813948	9	33121570	B4GALT1	ratio_log_IgG4_G2FS1_IgG4_G1FS1	-0.300391	0.0362175	2.25585e-16	A	G	FALSE	IgG4_G2FS1	IgG4_G1FS1	0.247094	7.93533e-10	0.0431968	-0.22807	7.93533e-10	3.51767e+06
rs10813949	9	33123464	B4GALT1	ratio_log_IgG4_G2FS1_IgG4_G1FS1	-0.299706	0.0361591	2.35932e-16	A	G	FALSE	IgG4_G2FS1	IgG4_G1FS1	0.250045	8.20803e-10	0.0428568	-0.227494	8.20803e-10	3.47898e+06
rs10116966	9	33122370	B4GALT1	ratio_log_IgG4_G2FS1_IgG4_G1FS1	-0.299716	0.0361621	2.36749e-16	A	T	FALSE	IgG4_G2FS1	IgG4_G1FS1	0.250207	8.21871e-10	0.0428458	-0.227505	8.21871e-10	3.47149e+06
rs10113903	9	33122645	B4GALT1	ratio_log_IgG4_G2FS1_IgG4_G1FS1	-0.299774	0.0361622	2.33717e-16	C	G	FALSE	IgG4_G2FS1	IgG4_G1FS1	0.25377	7.92044e-10	0.0425257	-0.227722	7.92044e-10	3.3889e+06
rs10121987	9	33119818	B4GALT1	ratio_log_IgG4_G2FS1_IgG4_G1FS1	-0.300876	0.0363027	2.3696e-16	G	A	FALSE	IgG4_G2FS1	IgG4_G1FS1	0.251756	7.77345e-10	0.0428745	-0.228728	7.77345e-10	3.28049e+06
rs200828024	9	33152359	B4GALT1	ratio_log_IgG4_G2FS1_IgG4_G1FS1	-0.290679	0.0363107	2.23826e-15	T	TAACATAACA	FALSE	IgG4_G2FS1	IgG4_G1FS1	0.21849	7.30775e-09	0.0459658	-0.214964	7.30775e-09	3.26492e+06
rs10738905	9	33123627	B4GALT1	ratio_log_IgG4_G2FS1_IgG4_G1FS1	-0.299562	0.0361636	2.45664e-16	G	A	FALSE	IgG4_G2FS1	IgG4_G1FS1	0.253692	7.99906e-10	0.0425314	-0.227659	7.99906e-10	3.2561e+06
rs6476398	9	33119241	B4GALT1	ratio_log_IgG4_G2FS1_IgG4_G1FS1	-0.301222	0.0363711	2.48906e-16	T	C	FALSE	IgG4_G2FS1	IgG4_G1FS1	0.255211	7.72567e-10	0.0426438	-0.229194	7.72567e-10	3.10385e+06
rs7868781	9	33141320	B4GALT1	ratio_log_IgG4_G2FS1_IgG4_G1FS1	-0.30101	0.0361298	1.66891e-16	G	A	FALSE	IgG4_G2FS1	IgG4_G1FS1	0.277638	4.57284e-10	0.0404265	-0.23073	4.57284e-10	2.74002e+06
rs7850878	9	33126570	B4GALT1	ratio_log_IgG4_G2FS1_IgG4_G1FS1	-0.296379	0.0360799	4.27648e-16	G	A	FALSE	IgG4_G2FS1	IgG4_G1FS1	0.255517	1.09283e-09	0.0422567	-0.225242	1.09283e-09	2.55544e+06
rs58960269	9	33165305	B4GALT1-AS1,B4GALT1	ratio_log_IgG4_G2FS1_IgG4_G1FS1	-0.28111	0.0379817	2.14787e-13	TA	T	FALSE	IgG4_G2FS1	IgG4_G1FS1	0.0628	4.81039e-07	0.0724694	-0.195368	4.81039e-07	2.23961e+06
rs201949441	9	33136986	B4GALT1	ratio_log_IgG4_G2FS1_IgG4_G1FS1	-0.298542	0.0361588	3.05555e-16	C	CCA	FALSE	IgG4_G2FS1	IgG4_G1FS1	0.27798	6.22414e-10	0.0404159	-0.229062	6.22414e-10	2.03699e+06
rs10813960	9	33180362	B4GALT1-AS1	ratio_log_IgG4_G2FS1_IgG4_G1FS1	-0.296095	0.0389132	4.63051e-14	T	C	FALSE	IgG4_G2FS1	IgG4_G1FS1	0.112539	8.93368e-08	0.0633871	-0.212693	8.93368e-08	1.92931e+06
rs6476400	9	33123106	B4GALT1	ratio_log_IgG4_G2FS1_IgG4_G1FS1	-0.292523	0.036102	1.04094e-15	A	T	FALSE	IgG4_G2FS1	IgG4_G1FS1	0.252934	1.94738e-09	0.0424897	-0.221856	1.94738e-09	1.87079e+06
rs149980337	9	33122509	B4GALT1	ratio_log_IgG4_G2FS1_IgG4_G1FS1	-0.272211	0.0377049	7.9547e-13	A	AAAAT	FALSE	IgG4_G2FS1	IgG4_G1FS1	0.0705614	1.37169e-06	0.0698331	-0.185886	1.37169e-06	1.72438e+06
rs28517717	9	33179451	B4GALT1-AS1	ratio_log_IgG4_G2FS1_IgG4_G1FS1	-0.292548	0.0388666	8.5289e-14	T	C	FALSE	IgG4_G2FS1	IgG4_G1FS1	0.0992999	1.38149e-07	0.0657266	-0.209209	1.38149e-07	1.61978e+06
rs10738907	9	33135890	B4GALT1	ratio_log_IgG4_G2FS1_IgG4_G1FS1	-0.297844	0.0363788	5.31495e-16	A	T	FALSE	IgG4_G2FS1	IgG4_G1FS1	0.311324	6.1174e-10	0.0379387	-0.230497	6.1174e-10	1.15098e+06
rs200559519	9	33136992	B4GALT1	ratio_log_IgG4_G2FS1_IgG4_G1FS1	-0.292538	0.0367992	3.45621e-15	C	CCT	FALSE	IgG4_G2FS1	IgG4_G1FS1	0.17041	3.69865e-09	0.0519075	-0.22213	3.69865e-09	1.07015e+06
rs10971438	9	33180308	B4GALT1-AS1	ratio_log_IgG4_G2FS1_IgG4_G1FS1	-0.284423	0.03876	3.39651e-13	G	A	FALSE	IgG4_G2FS1	IgG4_G1FS1	0.0934948	3.28318e-07	0.066639	-0.202122	3.28318e-07	966633
rs200647949	9	33165303	B4GALT1-AS1,B4GALT1	ratio_log_IgG4_G2FS1_IgG4_G1FS1	-0.335356	0.0471168	1.63766e-12	CT	C	FALSE	IgG4_G2FS1	IgG4_G1FS1	0.0933063	6.74218e-07	0.0807889	-0.238372	6.74218e-07	411696
chr9:33132215:I	9	33132215	NA	ratio_log_IgG4_G2FS1_IgG4_G1FS1	-0.314017	0.0420206	1.27056e-13	TG	T	FALSE	IgG4_G2FS1	IgG4_G1FS1	0.319742	2.17625e-08	0.0427605	-0.239343	2.17625e-08	171283
rs73645257	9	33132354	B4GALT1	ratio_log_IgG4_G2FS1_IgG4_G1FS1	-0.314017	0.0420206	1.27056e-13	T	C	FALSE	IgG4_G2FS1	IgG4_G1FS1	0.319742	2.17625e-08	0.0427605	-0.239343	2.17625e-08	171283
rs1969976	9	33120204	B4GALT1	ratio_log_IgG4_G2FS1_IgG4_G1FS1	-0.300111	0.037691	3.12786e-15	G	A	FALSE	IgG4_G2FS1	IgG4_G1FS1	0.465409	4.77111e-10	0.0283279	-0.240174	4.77111e-10	152536
rs60722783	9	33147527	B4GALT1	ratio_log_IgG4_G2FS1_IgG4_G1FS1	-0.320165	0.0434691	2.78753e-13	G	GA	FALSE	IgG4_G2FS1	IgG4_G1FS1	0.374292	3.63446e-08	0.0394905	-0.243637	3.63446e-08	130383
rs59286403	9	33147529	B4GALT1	ratio_log_IgG4_G2FS1_IgG4_G1FS1	-0.320167	0.0434692	2.78674e-13	G	GCCC	FALSE	IgG4_G2FS1	IgG4_G1FS1	0.374335	3.63256e-08	0.0394869	-0.243642	3.63256e-08	130352
rs10971418	9	33122024	B4GALT1	ratio_log_IgG4_G2FS1_IgG4_G1FS1	-0.31602	0.0424493	1.56345e-13	A	C	FALSE	IgG4_G2FS1	IgG4_G1FS1	0.336524	1.99444e-08	0.0417205	-0.24241	1.99444e-08	127567
rs3818593	9	33120706	B4GALT1	ratio_log_IgG4_G2FS1_IgG4_G1FS1	-0.316028	0.0424563	1.57534e-13	G	A	FALSE	IgG4_G2FS1	IgG4_G1FS1	0.336567	2.00243e-08	0.0417235	-0.242419	2.00243e-08	127111
rs7859454	9	33119583	B4GALT1	ratio_log_IgG4_G2FS1_IgG4_G1FS1	-0.316529	0.042607	1.75275e-13	A	T	FALSE	IgG4_G2FS1	IgG4_G1FS1	0.341552	2.04303e-08	0.0414396	-0.243117	2.04303e-08	116561
rs201112848	9	33135887	B4GALT1	ratio_log_IgG4_G2FS1_IgG4_G1FS1	-0.295992	0.0366216	1.22133e-15	AAG	A	FALSE	IgG4_G2FS1	IgG4_G1FS1	0.51584	1.27294e-10	0.0245174	-0.24108	1.27294e-10	104226
rs112906036	9	33152622	B4GALT1	ratio_log_IgG4_G2FS1_IgG4_G1FS1	-0.311324	0.043146	8.18046e-13	T	C	FALSE	IgG4_G2FS1	IgG4_G1FS1	0.341359	4.03749e-08	0.0419411	-0.240782	4.03749e-08	49355.3
rs10971439	9	33180813	NA	ratio_log_IgG4_G2FS1_IgG4_G1FS1	-0.31358	0.0429996	4.71378e-13	C	T	FALSE	IgG4_G2FS1	IgG4_G1FS1	0.392119	1.98993e-08	0.0376367	-0.245593	1.98993e-08	42215.2
rs7019909	9	33113322	B4GALT1	ratio_log_IgG4_G2FS1_IgG4_G1FS1	-0.332422	0.0546335	1.45132e-09	T	C	FALSE	IgG4_G2FS1	IgG4_G1FS1	0.322409	1.58547e-06	0.0549811	-0.265595	1.58547e-06	1092.43
rs13297246	9	33128617	B4GALT1	ratio_log_IgG4_G2FS1_IgG4_G1FS1	0.27061	0.0453041	2.84806e-09	A	G	FALSE	IgG4_G2FS1	IgG4_G1FS1	0.230646	1.19753e-06	-0.0555296	0.224158	1.19753e-06	420.472
rs60988380	9	33117954	B4GALT1	ratio_log_IgG4_G2FS1_IgG4_G1FS1	-0.314851	0.0545415	9.3154e-09	T	C	FALSE	IgG4_G2FS1	IgG4_G1FS1	0.341759	3.02892e-06	0.0526791	-0.257651	3.02892e-06	325.152
rs201734679	9	33150136	B4GALT1	ratio_log_IgG4_G2FS1_IgG4_G1FS1	0.287529	0.0508091	1.79412e-08	GAT	G	FALSE	IgG4_G2FS1	IgG4_G1FS1	0.500874	2.69549e-06	-0.0349057	0.242519	2.69549e-06	150.24
rs12337458	9	33180566	NA	ratio_log_IgG4_G2FS1_IgG4_G1FS1	0.867351	0.159081	5.73331e-08	C	T	FALSE	IgG4_G2FS1	IgG4_G1FS1	0.836365	2.07656e-06	0.0335311	0.767755	2.07656e-06	36.2192

## Sheet: FUT8
name	chromosome	pos	gene_annot	phenotype	beta	se	p	major_all	minor_all	stringsAsFactor	substrate	product	p.substrate	p.product	beta.substrate	beta.product	p.min	p.gain
rs72712459	14	65734600	LOC105370536	ratio_log_IgG1_G0F_IgG1_G0	-0.240584	0.0368321	8.64638e-11	A	G	FALSE	IgG1_G0F	IgG1_G0	1.17018e-13	0.835439	0.277273	-0.00782895	1.17018e-13	0.00135338
rs1256519	14	65736324	LOC105370536	ratio_log_IgG1_G0F_IgG1_G0	-0.197739	0.0349899	1.87505e-08	A	G	FALSE	IgG1_G0F	IgG1_G0	1.35795e-08	0.225139	0.202256	-0.0433881	1.35795e-08	0.724221
rs76922762	14	65737580	LOC105370536	ratio_log_IgG1_G0F_IgG1_G0	-0.212595	0.0365642	7.30785e-09	G	C	FALSE	IgG1_G0F	IgG1_G0	1.74135e-09	0.505979	0.224191	-0.0248758	1.74135e-09	0.238285
rs1256527	14	65740296	LOC105370536	ratio_log_IgG1_G0F_IgG1_G0	-0.19443	0.0352664	4.08875e-08	G	A	FALSE	IgG1_G0F	IgG1_G0	2.33253e-08	0.300043	0.200447	-0.0373481	2.33253e-08	0.570475
rs79230737	14	65742463	LOC105370536	ratio_log_IgG1_G0F_IgG1_G0	-0.221352	0.0370066	2.71155e-09	T	C	FALSE	IgG1_G0F	IgG1_G0	6.00661e-10	0.477599	0.233416	-0.026902	6.00661e-10	0.221519
rs9783622	14	65749045	LOC105370536	ratio_log_IgG1_G0F_IgG1_G0	-0.204546	0.0372568	4.64794e-08	G	C	FALSE	IgG1_G0F	IgG1_G0	9.30556e-08	0.0832271	0.202819	-0.0659702	9.30556e-08	2.00208
rs12147994	14	65751627	LOC105370536	ratio_log_IgG1_G0F_IgG1_G0	-0.222503	0.0376817	4.28544e-09	A	C	FALSE	IgG1_G0F	IgG1_G0	6.9079e-10	0.367596	0.236889	-0.0347539	6.9079e-10	0.161195
rs12147994	14	65751627	LOC105370536	ratio_log_IgG1_G0F_IgG1_G0	-0.222503	0.0376817	4.28544e-09	A	C	FALSE	IgG1_G0F	IgG1_G0	6.9079e-10	0.367596	0.236889	-0.0347539	6.9079e-10	0.161195
rs28666010	14	65758148	LOC105370536	ratio_log_IgG1_G0F_IgG1_G0	-0.235875	0.040454	6.63792e-09	T	C	FALSE	IgG1_G0F	IgG1_G0	4.42892e-10	0.371128	0.256058	-0.036923	4.42892e-10	0.0667215
rs76824828	14	65758236	LOC105370536	ratio_log_IgG1_G0F_IgG1_G0	-0.241247	0.0406998	3.74481e-09	A	G	FALSE	IgG1_G0F	IgG1_G0	2.09369e-10	0.419186	0.262461	-0.0335677	2.09369e-10	0.0559091
rs7159888	14	65758642	LOC105370536	ratio_log_IgG1_G0F_IgG1_G0	-0.221134	0.0353257	4.91245e-10	A	G	FALSE	IgG1_G0F	IgG1_G0	7.61773e-12	0.682283	0.245781	-0.0148047	7.61773e-12	0.015507
rs10047879	14	65760543	LOC105370536	ratio_log_IgG1_G0F_IgG1_G0	-0.198539	0.0351167	1.84977e-08	A	C	FALSE	IgG1_G0F	IgG1_G0	1.17534e-07	0.0451555	0.189301	-0.0717847	1.17534e-07	6.35398
rs1256536	14	65762476	LOC105370536	ratio_log_IgG1_G0F_IgG1_G0	-0.199719	0.0351409	1.56081e-08	G	A	FALSE	IgG1_G0F	IgG1_G0	1.27829e-07	0.0364881	0.188915	-0.0750051	1.27829e-07	8.18991
rs1256540	14	65764069	LOC105370536	ratio_log_IgG1_G0F_IgG1_G0	-0.195775	0.0348426	2.25586e-08	C	T	FALSE	IgG1_G0F	IgG1_G0	3.12319e-07	0.0376917	0.181388	-0.0738657	3.12319e-07	13.8448
rs1256540	14	65764069	LOC105370536	ratio_log_IgG1_G0F_IgG1_G0	-0.195775	0.0348426	2.25586e-08	C	T	FALSE	IgG1_G0F	IgG1_G0	3.12319e-07	0.0376917	0.181388	-0.0738657	3.12319e-07	13.8448
rs1269068	14	65767333	LOC105370536	ratio_log_IgG1_G0F_IgG1_G0	-0.195034	0.0347202	2.27545e-08	T	C	FALSE	IgG1_G0F	IgG1_G0	3.46862e-07	0.0340624	0.180038	-0.0750547	3.46862e-07	15.2437
rs1269068	14	65767333	LOC105370536	ratio_log_IgG1_G0F_IgG1_G0	-0.195034	0.0347202	2.27545e-08	T	C	FALSE	IgG1_G0F	IgG1_G0	3.46862e-07	0.0340624	0.180038	-0.0750547	3.46862e-07	15.2437
rs10135194	14	65770978	LOC105370536	ratio_log_IgG1_G0F_IgG1_G0	-0.371772	0.0563007	5.42017e-11	T	C	FALSE	IgG1_G0F	IgG1_G0	7.52407e-13	0.525142	0.41092	-0.0367089	7.52407e-13	0.0138816
rs1760978	14	65771047	LOC105370536	ratio_log_IgG1_G0F_IgG1_G0	-0.22699	0.035105	1.32507e-10	G	T	FALSE	IgG1_G0F	IgG1_G0	1.18183e-10	0.0639899	0.230599	-0.0666415	1.18183e-10	0.8919
rs1760978	14	65771047	LOC105370536	ratio_log_IgG1_G0F_IgG1_G0	-0.22699	0.035105	1.32507e-10	G	T	FALSE	IgG1_G0F	IgG1_G0	1.18183e-10	0.0639899	0.230599	-0.0666415	1.18183e-10	0.8919
rs201067714	14	65772934	LOC105370536	ratio_log_IgG1_G0F_IgG1_G0	-0.266492	0.0460304	8.44815e-09	T	TTC	FALSE	IgG1_G0F	IgG1_G0	1.14389e-08	0.284219	0.267	-0.0503334	1.14389e-08	1.35401
rs59850638	14	65772935	LOC105370536	ratio_log_IgG1_G0F_IgG1_G0	-0.261586	0.0460139	1.54682e-08	T	TC	FALSE	IgG1_G0F	IgG1_G0	1.30581e-08	0.336757	0.265757	-0.0451172	1.30581e-08	0.84419
rs10131385	14	65773555	LOC105370536	ratio_log_IgG1_G0F_IgG1_G0	-0.368375	0.0555165	4.3868e-11	C	T	FALSE	IgG1_G0F	IgG1_G0	8.62205e-13	0.502001	0.405728	-0.0383912	8.62205e-13	0.0196545
rs10142617	14	65773671	LOC105370536	ratio_log_IgG1_G0F_IgG1_G0	-0.274502	0.0450438	1.36974e-09	T	G	FALSE	IgG1_G0F	IgG1_G0	1.15182e-09	0.267712	0.279371	-0.0511493	1.15182e-09	0.840904
rs10144975	14	65773982	LOC105370536	ratio_log_IgG1_G0F_IgG1_G0	-0.274491	0.0450411	1.36868e-09	T	C	FALSE	IgG1_G0F	IgG1_G0	1.14688e-09	0.268084	0.279385	-0.0511064	1.14688e-09	0.837946
rs17102587	14	65774477	LOC105370536	ratio_log_IgG1_G0F_IgG1_G0	-0.274482	0.0450417	1.37115e-09	C	T	FALSE	IgG1_G0F	IgG1_G0	1.1488e-09	0.268079	0.279376	-0.0511076	1.1488e-09	0.837837
rs61602020	14	65774613	LOC105370536	ratio_log_IgG1_G0F_IgG1_G0	-0.274479	0.0450423	1.37217e-09	G	GT	FALSE	IgG1_G0F	IgG1_G0	1.14956e-09	0.268073	0.279375	-0.0511089	1.14956e-09	0.837768
rs8012054	14	65774762	LOC105370536	ratio_log_IgG1_G0F_IgG1_G0	-0.274478	0.0450419	1.37192e-09	C	A	FALSE	IgG1_G0F	IgG1_G0	1.14915e-09	0.268095	0.279375	-0.0511061	1.14915e-09	0.837622
rs8013568	14	65774875	LOC105370536	ratio_log_IgG1_G0F_IgG1_G0	-0.274475	0.045042	1.37269e-09	A	T	FALSE	IgG1_G0F	IgG1_G0	1.14949e-09	0.268111	0.279374	-0.0511045	1.14949e-09	0.8374
rs8017974	14	65775187	LOC105370536	ratio_log_IgG1_G0F_IgG1_G0	-0.274472	0.0450422	1.37346e-09	C	T	FALSE	IgG1_G0F	IgG1_G0	1.14983e-09	0.268127	0.279372	-0.051103	1.14983e-09	0.837178
rs11847263	14	65775695	LOC105370536	ratio_log_IgG1_G0F_IgG1_G0	-0.257689	0.0360455	1.31264e-12	G	T	FALSE	IgG1_G0F	IgG1_G0	5.87664e-14	0.228498	0.275672	-0.0445788	5.87664e-14	0.0447696
rs10132229	14	65777560	LOC105370536	ratio_log_IgG1_G0F_IgG1_G0	-0.370534	0.0563431	6.46755e-11	G	A	FALSE	IgG1_G0F	IgG1_G0	1.08951e-12	0.502807	0.410064	-0.0389008	1.08951e-12	0.0168458
rs4902385	14	65778179	LOC105370536	ratio_log_IgG1_G0F_IgG1_G0	0.271973	0.0448397	1.63139e-09	G	A	FALSE	IgG1_G0F	IgG1_G0	2.07686e-09	0.23382	-0.273742	0.0546805	2.07686e-09	1.27306
rs139022691	14	65778230	LOC105370536	ratio_log_IgG1_G0F_IgG1_G0	0.274615	0.0447247	1.033e-09	A	AAAG	FALSE	IgG1_G0F	IgG1_G0	9.48525e-10	0.250716	-0.278744	0.0526227	9.48525e-10	0.918224
rs4902386	14	65778290	LOC105370536	ratio_log_IgG1_G0F_IgG1_G0	0.271966	0.0448393	1.63238e-09	C	A	FALSE	IgG1_G0F	IgG1_G0	2.0764e-09	0.233905	-0.273742	0.0546702	2.0764e-09	1.27201
rs10147958	14	65778833	LOC105370536	ratio_log_IgG1_G0F_IgG1_G0	-0.368196	0.0555091	4.45537e-11	C	T	FALSE	IgG1_G0F	IgG1_G0	8.80909e-13	0.501347	0.405503	-0.0384442	8.80909e-13	0.0197718
rs8019473	14	65779128	LOC105370536	ratio_log_IgG1_G0F_IgG1_G0	-0.274411	0.0450448	1.38796e-09	A	G	FALSE	IgG1_G0F	IgG1_G0	1.15666e-09	0.26842	0.279345	-0.0510745	1.15666e-09	0.833353
rs10138662	14	65779482	LOC105370536	ratio_log_IgG1_G0F_IgG1_G0	-0.274404	0.0450451	1.38953e-09	G	A	FALSE	IgG1_G0F	IgG1_G0	1.15736e-09	0.268452	0.279342	-0.0510714	1.15736e-09	0.832915
rs10134589	14	65781234	LOC105370536	ratio_log_IgG1_G0F_IgG1_G0	-0.278974	0.045329	9.45897e-10	T	A	FALSE	IgG1_G0F	IgG1_G0	3.71474e-10	0.346005	0.289405	-0.0437836	3.71474e-10	0.392721
rs7151301	14	65781496	LOC105370536	ratio_log_IgG1_G0F_IgG1_G0	-0.274371	0.0450465	1.39728e-09	A	G	FALSE	IgG1_G0F	IgG1_G0	1.16102e-09	0.268604	0.279327	-0.0510566	1.16102e-09	0.830914
rs11414976	14	65781578	LOC105370536	ratio_log_IgG1_G0F_IgG1_G0	-0.368135	0.0555067	4.47951e-11	CA	C	FALSE	IgG1_G0F	IgG1_G0	8.87516e-13	0.501108	0.405427	-0.0384638	8.87516e-13	0.0198128
rs7151212	14	65781622	LOC105370536	ratio_log_IgG1_G0F_IgG1_G0	-0.27437	0.0450466	1.39761e-09	G	C	FALSE	IgG1_G0F	IgG1_G0	1.16125e-09	0.268611	0.279326	-0.0510559	1.16125e-09	0.830883
rs11158587	14	65782712	LOC105370536	ratio_log_IgG1_G0F_IgG1_G0	-0.274352	0.0450473	1.40192e-09	A	G	FALSE	IgG1_G0F	IgG1_G0	1.16326e-09	0.268699	0.279317	-0.0510473	1.16326e-09	0.829762
rs8019767	14	65782785	LOC105370536	ratio_log_IgG1_G0F_IgG1_G0	-0.27435	0.0450474	1.40239e-09	T	G	FALSE	IgG1_G0F	IgG1_G0	1.16339e-09	0.268707	0.279317	-0.0510465	1.16339e-09	0.829577
rs6573598	14	65783019	LOC105370536	ratio_log_IgG1_G0F_IgG1_G0	-0.274345	0.0450476	1.40352e-09	C	T	FALSE	IgG1_G0F	IgG1_G0	1.16398e-09	0.268731	0.279314	-0.0510442	1.16398e-09	0.829329
rs6573599	14	65783127	LOC105370536	ratio_log_IgG1_G0F_IgG1_G0	-0.274345	0.0450476	1.40356e-09	A	C	FALSE	IgG1_G0F	IgG1_G0	1.16399e-09	0.268732	0.279314	-0.0510441	1.16399e-09	0.829313
rs6573600	14	65783270	LOC105370536	ratio_log_IgG1_G0F_IgG1_G0	-0.274254	0.0450662	1.44297e-09	G	T	FALSE	IgG1_G0F	IgG1_G0	1.22233e-09	0.267334	0.279073	-0.0512143	1.22233e-09	0.847093
rs8004239	14	65783460	LOC105370536	ratio_log_IgG1_G0F_IgG1_G0	-0.274335	0.0450479	1.40593e-09	G	A	FALSE	IgG1_G0F	IgG1_G0	1.16505e-09	0.268779	0.27931	-0.0510395	1.16505e-09	0.828669
rs28740895	14	65783523	LOC105370536	ratio_log_IgG1_G0F_IgG1_G0	-0.232484	0.0358959	1.2375e-10	A	G	FALSE	IgG1_G0F	IgG1_G0	3.18207e-12	0.248551	0.254152	-0.0423881	3.18207e-12	0.0257137
rs28740895	14	65783523	LOC105370536	ratio_log_IgG1_G0F_IgG1_G0	-0.232484	0.0358959	1.2375e-10	A	G	FALSE	IgG1_G0F	IgG1_G0	3.18207e-12	0.248551	0.254152	-0.0423881	3.18207e-12	0.0257137
rs10144503	14	65784109	LOC105370536	ratio_log_IgG1_G0F_IgG1_G0	-0.36806	0.0555038	4.50911e-11	A	G	FALSE	IgG1_G0F	IgG1_G0	8.96151e-13	0.500686	0.405329	-0.0384995	8.96151e-13	0.0198742
rs8010759	14	65784559	LOC105370536	ratio_log_IgG1_G0F_IgG1_G0	-0.367907	0.0559251	6.37591e-11	A	G	FALSE	IgG1_G0F	IgG1_G0	1.23757e-12	0.479667	0.405926	-0.0407192	1.23757e-12	0.0194101
rs6573602	14	65784610	LOC105370536	ratio_log_IgG1_G0F_IgG1_G0	-0.274305	0.0450492	1.41302e-09	C	G	FALSE	IgG1_G0F	IgG1_G0	1.16843e-09	0.268915	0.279295	-0.0510262	1.16843e-09	0.826903
rs17102598	14	65784860	LOC105370536	ratio_log_IgG1_G0F_IgG1_G0	-0.274297	0.0450495	1.41497e-09	T	G	FALSE	IgG1_G0F	IgG1_G0	1.16939e-09	0.268955	0.279291	-0.0510223	1.16939e-09	0.826442
rs12436299	14	65785194	LOC105370536	ratio_log_IgG1_G0F_IgG1_G0	-0.367981	0.0555012	4.54225e-11	A	G	FALSE	IgG1_G0F	IgG1_G0	9.03991e-13	0.500419	0.405241	-0.0385214	9.03991e-13	0.0199018
rs10137464	14	65785829	LOC105370536	ratio_log_IgG1_G0F_IgG1_G0	-0.274256	0.045051	1.42463e-09	C	T	FALSE	IgG1_G0F	IgG1_G0	1.17389e-09	0.269146	0.279272	-0.0510034	1.17389e-09	0.823996
rs8006316	14	65787115	LOC105370536	ratio_log_IgG1_G0F_IgG1_G0	-0.273604	0.0450692	1.57942e-09	T	A	FALSE	IgG1_G0F	IgG1_G0	1.24693e-09	0.271959	0.278931	-0.0507228	1.24693e-09	0.789486
rs6573604	14	65787941	NA	ratio_log_IgG1_G0F_IgG1_G0	-0.272322	0.0450817	1.89682e-09	C	T	FALSE	IgG1_G0F	IgG1_G0	1.39674e-09	0.27687	0.27815	-0.0502152	1.39674e-09	0.736359
rs57071950	14	65788437	NA	ratio_log_IgG1_G0F_IgG1_G0	-0.271449	0.045079	2.12789e-09	T	C	FALSE	IgG1_G0F	IgG1_G0	1.50604e-09	0.279823	0.277562	-0.0499011	1.50604e-09	0.707762
rs73278053	14	65788490	NA	ratio_log_IgG1_G0F_IgG1_G0	-0.370461	0.055904	4.6453e-11	G	A	FALSE	IgG1_G0F	IgG1_G0	8.08595e-13	0.523204	0.409143	-0.036771	8.08595e-13	0.0174067
rs12893094	14	65789077	NA	ratio_log_IgG1_G0F_IgG1_G0	0.238276	0.0343694	5.9196e-12	A	G	FALSE	IgG1_G0F	IgG1_G0	3.26926e-12	0.0760005	-0.24417	0.0625873	3.26926e-12	0.552277
rs12893094	14	65789077	NA	ratio_log_IgG1_G0F_IgG1_G0	0.238276	0.0343694	5.9196e-12	A	G	FALSE	IgG1_G0F	IgG1_G0	3.26926e-12	0.0760005	-0.24417	0.0625873	3.26926e-12	0.552277
rs12893094	14	65789077	NA	ratio_log_IgG1_G0F_IgG1_G0	0.238276	0.0343694	5.9196e-12	A	G	FALSE	IgG1_G0F	IgG1_G0	3.26926e-12	0.0760005	-0.24417	0.0625873	3.26926e-12	0.552277
rs7156013	14	65789201	NA	ratio_log_IgG1_G0F_IgG1_G0	-0.251675	0.0442511	1.52499e-08	T	A	FALSE	IgG1_G0F	IgG1_G0	1.97073e-08	0.304771	0.252865	-0.046434	1.97073e-08	1.29229
rs10138151	14	65789729	NA	ratio_log_IgG1_G0F_IgG1_G0	-0.370301	0.055936	4.85389e-11	T	C	FALSE	IgG1_G0F	IgG1_G0	8.33951e-13	0.528148	0.409136	-0.0363551	8.33951e-13	0.0171811
rs28557275	14	65790415	NA	ratio_log_IgG1_G0F_IgG1_G0	-0.370212	0.0559762	5.06117e-11	G	A	FALSE	IgG1_G0F	IgG1_G0	8.80623e-13	0.529227	0.409009	-0.0362861	8.80623e-13	0.0173996
rs10150168	14	65791249	NA	ratio_log_IgG1_G0F_IgG1_G0	-0.370198	0.0559542	4.98316e-11	A	G	FALSE	IgG1_G0F	IgG1_G0	8.50028e-13	0.531071	0.409119	-0.0361094	8.50028e-13	0.017058
rs899959	14	65791928	NA	ratio_log_IgG1_G0F_IgG1_G0	0.24292	0.034515	2.85699e-12	G	A	FALSE	IgG1_G0F	IgG1_G0	1.23634e-12	0.0637445	-0.250054	0.0657068	1.23634e-12	0.432742
rs899959	14	65791928	NA	ratio_log_IgG1_G0F_IgG1_G0	0.24292	0.034515	2.85699e-12	G	A	FALSE	IgG1_G0F	IgG1_G0	1.23634e-12	0.0637445	-0.250054	0.0657068	1.23634e-12	0.432742
rs899959	14	65791928	NA	ratio_log_IgG1_G0F_IgG1_G0	0.24292	0.034515	2.85699e-12	G	A	FALSE	IgG1_G0F	IgG1_G0	1.23634e-12	0.0637445	-0.250054	0.0657068	1.23634e-12	0.432742
rs28595734	14	65792269	NA	ratio_log_IgG1_G0F_IgG1_G0	-0.37011	0.0559656	5.07983e-11	C	A	FALSE	IgG1_G0F	IgG1_G0	8.61913e-13	0.53315	0.409093	-0.035934	8.61913e-13	0.0169674
rs11627598	14	65797766	NA	ratio_log_IgG1_G0F_IgG1_G0	0.237606	0.0345227	8.34648e-12	T	G	FALSE	IgG1_G0F	IgG1_G0	4.42062e-12	0.0838553	-0.243714	0.0612337	4.42062e-12	0.529639
rs11627598	14	65797766	NA	ratio_log_IgG1_G0F_IgG1_G0	0.237606	0.0345227	8.34648e-12	T	G	FALSE	IgG1_G0F	IgG1_G0	4.42062e-12	0.0838553	-0.243714	0.0612337	4.42062e-12	0.529639
rs11627598	14	65797766	NA	ratio_log_IgG1_G0F_IgG1_G0	0.237606	0.0345227	8.34648e-12	T	G	FALSE	IgG1_G0F	IgG1_G0	4.42062e-12	0.0838553	-0.243714	0.0612337	4.42062e-12	0.529639
rs9635250	14	65799348	NA	ratio_log_IgG1_G0F_IgG1_G0	-0.366159	0.0561965	9.60838e-11	T	A	FALSE	IgG1_G0F	IgG1_G0	1.36884e-12	0.59856	0.40707	-0.0304742	1.36884e-12	0.0142463
rs12880725	14	65799805	NA	ratio_log_IgG1_G0F_IgG1_G0	0.238273	0.0346607	8.82351e-12	A	G	FALSE	IgG1_G0F	IgG1_G0	3.07464e-12	0.0959741	-0.246409	0.0591871	3.07464e-12	0.34846
rs12880725	14	65799805	NA	ratio_log_IgG1_G0F_IgG1_G0	0.238273	0.0346607	8.82351e-12	A	G	FALSE	IgG1_G0F	IgG1_G0	3.07464e-12	0.0959741	-0.246409	0.0591871	3.07464e-12	0.34846
rs12880725	14	65799805	NA	ratio_log_IgG1_G0F_IgG1_G0	0.238273	0.0346607	8.82351e-12	A	G	FALSE	IgG1_G0F	IgG1_G0	3.07464e-12	0.0959741	-0.246409	0.0591871	3.07464e-12	0.34846
rs12881755	14	65801811	MIR4708	ratio_log_IgG1_G0F_IgG1_G0	0.223755	0.0361729	7.79576e-10	G	A	FALSE	IgG1_G0F	IgG1_G0	1.75547e-11	0.207498	-0.248067	0.0467575	1.75547e-11	0.0225183
rs72712500	14	65804328	NA	ratio_log_IgG1_G0F_IgG1_G0	-0.251607	0.0425513	4.08075e-09	A	G	FALSE	IgG1_G0F	IgG1_G0	5.15358e-10	0.345217	0.26877	-0.0410524	5.15358e-10	0.12629
rs72712500	14	65804328	NA	ratio_log_IgG1_G0F_IgG1_G0	-0.251607	0.0425513	4.08075e-09	A	G	FALSE	IgG1_G0F	IgG1_G0	5.15358e-10	0.345217	0.26877	-0.0410524	5.15358e-10	0.12629
rs12878872	14	65804665	NA	ratio_log_IgG1_G0F_IgG1_G0	0.266692	0.034505	1.87863e-14	A	G	FALSE	IgG1_G0F	IgG1_G0	8.18163e-16	0.319802	-0.283494	0.0353512	8.18163e-16	0.043551
rs12878872	14	65804665	NA	ratio_log_IgG1_G0F_IgG1_G0	0.266692	0.034505	1.87863e-14	A	G	FALSE	IgG1_G0F	IgG1_G0	8.18163e-16	0.319802	-0.283494	0.0353512	8.18163e-16	0.043551
rs747541	14	65805410	NA	ratio_log_IgG1_G0F_IgG1_G0	0.261404	0.0344541	5.46267e-14	A	C	FALSE	IgG1_G0F	IgG1_G0	3.49025e-15	0.369082	-0.276684	0.0318467	3.49025e-15	0.0638927
rs1954052	14	65805709	NA	ratio_log_IgG1_G0F_IgG1_G0	0.266146	0.0344769	2.01894e-14	A	T	FALSE	IgG1_G0F	IgG1_G0	8.30455e-16	0.324421	-0.28318	0.0349845	8.30455e-16	0.0411332
rs12436465	14	65806877	NA	ratio_log_IgG1_G0F_IgG1_G0	0.228568	0.0388105	4.69722e-09	C	T	FALSE	IgG1_G0F	IgG1_G0	8.42351e-09	0.108123	-0.22864	0.0639773	8.42351e-09	1.7933
rs12895337	14	65807442	NA	ratio_log_IgG1_G0F_IgG1_G0	0.246848	0.0354559	4.83709e-12	T	C	FALSE	IgG1_G0F	IgG1_G0	1.55359e-13	0.23495	-0.267341	0.0433223	1.55359e-13	0.0321183
rs12895337	14	65807442	NA	ratio_log_IgG1_G0F_IgG1_G0	0.246848	0.0354559	4.83709e-12	T	C	FALSE	IgG1_G0F	IgG1_G0	1.55359e-13	0.23495	-0.267341	0.0433223	1.55359e-13	0.0321183
rs12895337	14	65807442	NA	ratio_log_IgG1_G0F_IgG1_G0	0.246848	0.0354559	4.83709e-12	T	C	FALSE	IgG1_G0F	IgG1_G0	1.55359e-13	0.23495	-0.267341	0.0433223	1.55359e-13	0.0321183
rs74825628	14	65807781	NA	ratio_log_IgG1_G0F_IgG1_G0	-0.250527	0.0424951	4.53052e-09	A	G	FALSE	IgG1_G0F	IgG1_G0	4.85206e-10	0.364459	0.268814	-0.0393905	4.85206e-10	0.107097
rs74825628	14	65807781	NA	ratio_log_IgG1_G0F_IgG1_G0	-0.250527	0.0424951	4.53052e-09	A	G	FALSE	IgG1_G0F	IgG1_G0	4.85206e-10	0.364459	0.268814	-0.0393905	4.85206e-10	0.107097
rs74351765	14	65808468	NA	ratio_log_IgG1_G0F_IgG1_G0	-0.249719	0.0424893	5.04636e-09	T	C	FALSE	IgG1_G0F	IgG1_G0	5.46972e-10	0.368106	0.267956	-0.0390839	5.46972e-10	0.108389
rs74351765	14	65808468	NA	ratio_log_IgG1_G0F_IgG1_G0	-0.249719	0.0424893	5.04636e-09	T	C	FALSE	IgG1_G0F	IgG1_G0	5.46972e-10	0.368106	0.267956	-0.0390839	5.46972e-10	0.108389
rs12886005	14	65809247	NA	ratio_log_IgG1_G0F_IgG1_G0	0.264587	0.0344668	2.7931e-14	T	C	FALSE	IgG1_G0F	IgG1_G0	1.08846e-15	0.343098	-0.281896	0.033642	1.08846e-15	0.0389696
rs12886005	14	65809247	NA	ratio_log_IgG1_G0F_IgG1_G0	0.264587	0.0344668	2.7931e-14	T	C	FALSE	IgG1_G0F	IgG1_G0	1.08846e-15	0.343098	-0.281896	0.033642	1.08846e-15	0.0389696
rs12886168	14	65809286	NA	ratio_log_IgG1_G0F_IgG1_G0	0.259745	0.0344396	7.63161e-14	A	C	FALSE	IgG1_G0F	IgG1_G0	4.57552e-15	0.390355	-0.275338	0.030437	4.57552e-15	0.0599548
rs7143666	14	65809977	NA	ratio_log_IgG1_G0F_IgG1_G0	0.24405	0.0354768	8.54571e-12	C	A	FALSE	IgG1_G0F	IgG1_G0	2.22714e-13	0.26985	-0.265695	0.0402589	2.22714e-13	0.0260615
rs7143666	14	65809977	NA	ratio_log_IgG1_G0F_IgG1_G0	0.24405	0.0354768	8.54571e-12	C	A	FALSE	IgG1_G0F	IgG1_G0	2.22714e-13	0.26985	-0.265695	0.0402589	2.22714e-13	0.0260615
rs7143666	14	65809977	NA	ratio_log_IgG1_G0F_IgG1_G0	0.24405	0.0354768	8.54571e-12	C	A	FALSE	IgG1_G0F	IgG1_G0	2.22714e-13	0.26985	-0.265695	0.0402589	2.22714e-13	0.0260615
rs4899174	14	65811400	NA	ratio_log_IgG1_G0F_IgG1_G0	0.263264	0.0344571	3.66773e-14	T	A	FALSE	IgG1_G0F	IgG1_G0	1.39068e-15	0.358389	-0.280729	0.0325764	1.39068e-15	0.0379166
rs4899174	14	65811400	NA	ratio_log_IgG1_G0F_IgG1_G0	0.263264	0.0344571	3.66773e-14	T	A	FALSE	IgG1_G0F	IgG1_G0	1.39068e-15	0.358389	-0.280729	0.0325764	1.39068e-15	0.0379166
rs144508295	14	65811418	NA	ratio_log_IgG1_G0F_IgG1_G0	0.244333	0.0354485	7.79436e-12	T	TCCTGGAAGTTCTTTC	FALSE	IgG1_G0F	IgG1_G0	2.38084e-13	0.258872	-0.265176	0.0411633	2.38084e-13	0.0305457
rs8014475	14	65811537	NA	ratio_log_IgG1_G0F_IgG1_G0	0.244279	0.0354469	7.85896e-12	C	T	FALSE	IgG1_G0F	IgG1_G0	2.38806e-13	0.259728	-0.265148	0.0410873	2.38806e-13	0.0303865
rs8014475	14	65811537	NA	ratio_log_IgG1_G0F_IgG1_G0	0.244279	0.0354469	7.85896e-12	C	T	FALSE	IgG1_G0F	IgG1_G0	2.38806e-13	0.259728	-0.265148	0.0410873	2.38806e-13	0.0303865
rs8014475	14	65811537	NA	ratio_log_IgG1_G0F_IgG1_G0	0.244279	0.0354469	7.85896e-12	C	T	FALSE	IgG1_G0F	IgG1_G0	2.38806e-13	0.259728	-0.265148	0.0410873	2.38806e-13	0.0303865
rs112066572	14	65812365	NA	ratio_log_IgG1_G0F_IgG1_G0	-0.247584	0.0424886	6.78044e-09	G	GA	FALSE	IgG1_G0F	IgG1_G0	6.92693e-10	0.394634	0.266314	-0.0369587	6.92693e-10	0.10216
rs4902391	14	65815979	NA	ratio_log_IgG1_G0F_IgG1_G0	0.258796	0.0344358	9.29989e-14	T	G	FALSE	IgG1_G0F	IgG1_G0	4.83383e-15	0.41557	-0.275037	0.0288417	4.83383e-15	0.0519773
rs11623920	14	65819314	NA	ratio_log_IgG1_G0F_IgG1_G0	0.264036	0.0344615	3.12214e-14	C	A	FALSE	IgG1_G0F	IgG1_G0	9.02687e-16	0.37688	-0.282625	0.0313504	9.02687e-16	0.0289124
rs11623920	14	65819314	NA	ratio_log_IgG1_G0F_IgG1_G0	0.264036	0.0344615	3.12214e-14	C	A	FALSE	IgG1_G0F	IgG1_G0	9.02687e-16	0.37688	-0.282625	0.0313504	9.02687e-16	0.0289124
rs11621121	14	65822493	NA	ratio_log_IgG1_G0F_IgG1_G0	0.264066	0.0344712	3.15265e-14	T	C	FALSE	IgG1_G0F	IgG1_G0	7.93812e-16	0.387752	-0.283245	0.030651	7.93812e-16	0.0251792
rs11621121	14	65822493	NA	ratio_log_IgG1_G0F_IgG1_G0	0.264066	0.0344712	3.15265e-14	T	C	FALSE	IgG1_G0F	IgG1_G0	7.93812e-16	0.387752	-0.283245	0.030651	7.93812e-16	0.0251792
rs60488013	14	65825854	NA	ratio_log_IgG1_G0F_IgG1_G0	-0.307383	0.037703	7.00435e-16	A	C	FALSE	IgG1_G0F	IgG1_G0	1.31609e-19	0.560801	0.348143	-0.0226371	1.31609e-19	0.000187896
rs145473242	14	65826211	NA	ratio_log_IgG1_G0F_IgG1_G0	-0.248229	0.0425716	6.63205e-09	A	ACT	FALSE	IgG1_G0F	IgG1_G0	4.17497e-10	0.44753	0.270255	-0.0330446	4.17497e-10	0.0629514
rs7152441	14	65827903	NA	ratio_log_IgG1_G0F_IgG1_G0	0.290003	0.034908	2.02408e-16	A	G	FALSE	IgG1_G0F	IgG1_G0	9.06442e-20	0.928173	-0.323548	-0.00324513	9.06442e-20	0.000447829
rs7152441	14	65827903	NA	ratio_log_IgG1_G0F_IgG1_G0	0.290003	0.034908	2.02408e-16	A	G	FALSE	IgG1_G0F	IgG1_G0	9.06442e-20	0.928173	-0.323548	-0.00324513	9.06442e-20	0.000447829
rs7157006	14	65828207	NA	ratio_log_IgG1_G0F_IgG1_G0	0.259148	0.0343368	7.34359e-14	T	C	FALSE	IgG1_G0F	IgG1_G0	1.48562e-15	0.381589	-0.279463	0.0309257	1.48562e-15	0.0202302
rs7157006	14	65828207	NA	ratio_log_IgG1_G0F_IgG1_G0	0.259148	0.0343368	7.34359e-14	T	C	FALSE	IgG1_G0F	IgG1_G0	1.48562e-15	0.381589	-0.279463	0.0309257	1.48562e-15	0.0202302
rs11628611	14	65828525	NA	ratio_log_IgG1_G0F_IgG1_G0	0.26921	0.0440621	1.24434e-09	T	C	FALSE	IgG1_G0F	IgG1_G0	4.66246e-12	0.530694	-0.308824	-0.0281962	4.66246e-12	0.00374693
rs7158347	14	65828955	NA	ratio_log_IgG1_G0F_IgG1_G0	0.258779	0.0343215	7.75622e-14	T	C	FALSE	IgG1_G0F	IgG1_G0	1.53786e-15	0.382014	-0.279179	0.030883	1.53786e-15	0.0198274
rs7158347	14	65828955	NA	ratio_log_IgG1_G0F_IgG1_G0	0.258779	0.0343215	7.75622e-14	T	C	FALSE	IgG1_G0F	IgG1_G0	1.53786e-15	0.382014	-0.279179	0.030883	1.53786e-15	0.0198274
rs139251867	14	65829552	NA	ratio_log_IgG1_G0F_IgG1_G0	-0.249052	0.0428961	7.67404e-09	C	T	FALSE	IgG1_G0F	IgG1_G0	4.18826e-10	0.440613	0.272283	-0.033804	4.18826e-10	0.054577
rs139251867	14	65829552	NA	ratio_log_IgG1_G0F_IgG1_G0	-0.249052	0.0428961	7.67404e-09	C	T	FALSE	IgG1_G0F	IgG1_G0	4.18826e-10	0.440613	0.272283	-0.033804	4.18826e-10	0.054577
rs72090965	14	65829951	NA	ratio_log_IgG1_G0F_IgG1_G0	0.260401	0.0344559	6.80508e-14	T	TGCCTCA	FALSE	IgG1_G0F	IgG1_G0	1.59176e-15	0.344594	-0.280035	0.0335084	1.59176e-15	0.0233908
rs74655860	14	65831141	NA	ratio_log_IgG1_G0F_IgG1_G0	-0.248749	0.0428873	7.94272e-09	A	G	FALSE	IgG1_G0F	IgG1_G0	4.34779e-10	0.441774	0.271969	-0.0337103	4.34779e-10	0.0547393
rs74655860	14	65831141	NA	ratio_log_IgG1_G0F_IgG1_G0	-0.248749	0.0428873	7.94272e-09	A	G	FALSE	IgG1_G0F	IgG1_G0	4.34779e-10	0.441774	0.271969	-0.0337103	4.34779e-10	0.0547393
rs12881911	14	65831221	NA	ratio_log_IgG1_G0F_IgG1_G0	0.258914	0.0343243	7.56881e-14	C	T	FALSE	IgG1_G0F	IgG1_G0	1.51043e-15	0.381486	-0.279283	0.0309203	1.51043e-15	0.019956
rs12881911	14	65831221	NA	ratio_log_IgG1_G0F_IgG1_G0	0.258914	0.0343243	7.56881e-14	C	T	FALSE	IgG1_G0F	IgG1_G0	1.51043e-15	0.381486	-0.279283	0.0309203	1.51043e-15	0.019956
rs10148907	14	65833372	NA	ratio_log_IgG1_G0F_IgG1_G0	-0.306361	0.0376607	8.08001e-16	G	C	FALSE	IgG1_G0F	IgG1_G0	1.29895e-19	0.578649	0.347766	-0.0215873	1.29895e-19	0.000160761
rs10138052	14	65833440	NA	ratio_log_IgG1_G0F_IgG1_G0	-0.306349	0.0376605	8.09753e-16	C	T	FALSE	IgG1_G0F	IgG1_G0	1.30213e-19	0.578699	0.347754	-0.0215843	1.30213e-19	0.000160806
rs66492349	14	65839489	NA	ratio_log_IgG1_G0F_IgG1_G0	-0.304474	0.0377459	1.38674e-15	C	A	FALSE	IgG1_G0F	IgG1_G0	1.7886e-19	0.602157	0.346681	-0.0202766	1.7886e-19	0.000128979
rs4902393	14	65839514	NA	ratio_log_IgG1_G0F_IgG1_G0	0.261959	0.0343773	4.26702e-14	C	G	FALSE	IgG1_G0F	IgG1_G0	8.89052e-16	0.386905	-0.281927	0.0306145	8.89052e-16	0.0208354
rs4902393	14	65839514	NA	ratio_log_IgG1_G0F_IgG1_G0	0.261959	0.0343773	4.26702e-14	C	G	FALSE	IgG1_G0F	IgG1_G0	8.89052e-16	0.386905	-0.281927	0.0306145	8.89052e-16	0.0208354
rs11621604	14	65840774	LOC105370537	ratio_log_IgG1_G0F_IgG1_G0	0.262181	0.0345277	5.21152e-14	G	A	FALSE	IgG1_G0F	IgG1_G0	1.48098e-15	0.388725	-0.280958	0.0306272	1.48098e-15	0.0284174
rs11627402	14	65841322	LOC105370537	ratio_log_IgG1_G0F_IgG1_G0	0.25778	0.0350047	2.8132e-13	G	T	FALSE	IgG1_G0F	IgG1_G0	6.92162e-15	0.386382	-0.277688	0.0311596	6.92162e-15	0.0246041
rs111950176	14	65843359	LOC105370537	ratio_log_IgG1_G0F_IgG1_G0	-0.347263	0.051616	2.37441e-11	G	A	FALSE	IgG1_G0F	IgG1_G0	3.56808e-13	0.366251	0.380854	-0.047706	3.56808e-13	0.0150272
rs57507878	14	65843372	LOC105370537	ratio_log_IgG1_G0F_IgG1_G0	-0.347264	0.051616	2.37432e-11	T	C	FALSE	IgG1_G0F	IgG1_G0	3.56801e-13	0.366247	0.380854	-0.0477064	3.56801e-13	0.0150275
rs61161789	14	65843373	LOC105370537	ratio_log_IgG1_G0F_IgG1_G0	-0.347264	0.051616	2.37432e-11	G	A	FALSE	IgG1_G0F	IgG1_G0	3.56801e-13	0.366247	0.380854	-0.0477064	3.56801e-13	0.0150275
rs34307226	14	65844447	LOC105370537	ratio_log_IgG1_G0F_IgG1_G0	-0.302436	0.0377407	2.1007e-15	T	TGAG	FALSE	IgG1_G0F	IgG1_G0	4.82673e-19	0.559381	0.342406	-0.022694	4.82673e-19	0.000229768
rs8022094	14	65846841	NA	ratio_log_IgG1_G0F_IgG1_G0	0.267268	0.0346788	2.22114e-14	T	G	FALSE	IgG1_G0F	IgG1_G0	6.40188e-16	0.278924	-0.28615	0.0386925	6.40188e-16	0.0288225
rs12882269	14	65847144	NA	ratio_log_IgG1_G0F_IgG1_G0	0.268438	0.0346693	1.6925e-14	G	T	FALSE	IgG1_G0F	IgG1_G0	5.14892e-16	0.253269	-0.287042	0.0408212	5.14892e-16	0.030422
rs1815654	14	65855232	NA	ratio_log_IgG1_G0F_IgG1_G0	0.26741	0.0346774	2.14816e-14	T	C	FALSE	IgG1_G0F	IgG1_G0	3.97463e-16	0.301075	-0.288204	0.0369609	3.97463e-16	0.0185025
rs11158591	14	65855762	NA	ratio_log_IgG1_G0F_IgG1_G0	0.269275	0.0346854	1.44834e-14	T	C	FALSE	IgG1_G0F	IgG1_G0	2.54653e-16	0.28478	-0.290209	0.0382482	2.54653e-16	0.0175824
chr14:65855901:I	14	65855901	NA	ratio_log_IgG1_G0F_IgG1_G0	-0.347196	0.0627367	3.63595e-08	AT	A	FALSE	IgG1_G0F	IgG1_G0	2.86747e-11	0.792148	0.422287	-0.0168411	2.86747e-11	0.000788644
rs201712507	14	65856090	NA	ratio_log_IgG1_G0F_IgG1_G0	-0.242988	0.0428654	1.69852e-08	G	GAT	FALSE	IgG1_G0F	IgG1_G0	9.51019e-10	0.490769	0.266355	-0.0301671	9.51019e-10	0.055991
rs11158592	14	65859968	NA	ratio_log_IgG1_G0F_IgG1_G0	0.319535	0.033697	8.39559e-21	T	G	FALSE	IgG1_G0F	IgG1_G0	2.90283e-24	0.825261	-0.351115	0.00774695	2.90283e-24	0.000345757
rs11158593	14	65859984	NA	ratio_log_IgG1_G0F_IgG1_G0	0.319476	0.0336979	8.55003e-21	A	G	FALSE	IgG1_G0F	IgG1_G0	2.99131e-24	0.823644	-0.351025	0.00781995	2.99131e-24	0.00034986
rs10138570	14	65860038	NA	ratio_log_IgG1_G0F_IgG1_G0	0.319249	0.0336862	8.82253e-21	G	A	FALSE	IgG1_G0F	IgG1_G0	5.29482e-24	0.772417	-0.34903	0.0101445	5.29482e-24	0.000600148
rs10138671	14	65860092	NA	ratio_log_IgG1_G0F_IgG1_G0	0.244745	0.0350399	4.13692e-12	G	A	FALSE	IgG1_G0F	IgG1_G0	4.53485e-13	0.95927	-0.259127	0.0018417	4.53485e-13	0.109619
rs10138671	14	65860092	NA	ratio_log_IgG1_G0F_IgG1_G0	0.244745	0.0350399	4.13692e-12	G	A	FALSE	IgG1_G0F	IgG1_G0	4.53485e-13	0.95927	-0.259127	0.0018417	4.53485e-13	0.109619
rs6573609	14	65861402	NA	ratio_log_IgG1_G0F_IgG1_G0	0.254956	0.0351401	6.15896e-13	C	A	FALSE	IgG1_G0F	IgG1_G0	3.17583e-14	0.880592	-0.272664	0.00543978	3.17583e-14	0.0515644
rs6573609	14	65861402	NA	ratio_log_IgG1_G0F_IgG1_G0	0.254956	0.0351401	6.15896e-13	C	A	FALSE	IgG1_G0F	IgG1_G0	3.17583e-14	0.880592	-0.272664	0.00543978	3.17583e-14	0.0515644
rs4899178	14	65862987	NA	ratio_log_IgG1_G0F_IgG1_G0	0.254911	0.0351381	6.19778e-13	T	C	FALSE	IgG1_G0F	IgG1_G0	3.18927e-14	0.881096	-0.272628	0.00541631	3.18927e-14	0.0514583
rs4899178	14	65862987	NA	ratio_log_IgG1_G0F_IgG1_G0	0.254911	0.0351381	6.19778e-13	T	C	FALSE	IgG1_G0F	IgG1_G0	3.18927e-14	0.881096	-0.272628	0.00541631	3.18927e-14	0.0514583
rs72714423	14	65863561	NA	ratio_log_IgG1_G0F_IgG1_G0	-0.23412	0.0426467	4.65813e-08	A	G	FALSE	IgG1_G0F	IgG1_G0	2.66328e-09	0.538919	0.257662	-0.0267411	2.66328e-09	0.0571749
rs4359350	14	65863748	NA	ratio_log_IgG1_G0F_IgG1_G0	0.249807	0.0351506	1.76752e-12	C	T	FALSE	IgG1_G0F	IgG1_G0	9.0197e-14	0.920818	-0.267792	0.00359907	9.0197e-14	0.0510303
rs4587890	14	65863784	NA	ratio_log_IgG1_G0F_IgG1_G0	0.254938	0.0351397	6.17765e-13	A	T	FALSE	IgG1_G0F	IgG1_G0	3.16082e-14	0.881733	-0.272683	0.00538739	3.16082e-14	0.0511654
rs4587890	14	65863784	NA	ratio_log_IgG1_G0F_IgG1_G0	0.254938	0.0351397	6.17765e-13	A	T	FALSE	IgG1_G0F	IgG1_G0	3.16082e-14	0.881733	-0.272683	0.00538739	3.16082e-14	0.0511654
rs2411823	14	65865066	NA	ratio_log_IgG1_G0F_IgG1_G0	0.243946	0.0349483	4.26937e-12	T	C	FALSE	IgG1_G0F	IgG1_G0	4.38115e-13	0.97347	-0.258612	0.00119617	4.38115e-13	0.102618
rs2411823	14	65865066	NA	ratio_log_IgG1_G0F_IgG1_G0	0.243946	0.0349483	4.26937e-12	T	C	FALSE	IgG1_G0F	IgG1_G0	4.38115e-13	0.97347	-0.258612	0.00119617	4.38115e-13	0.102618
rs6573611	14	65865255	NA	ratio_log_IgG1_G0F_IgG1_G0	0.244211	0.0349263	3.93017e-12	T	G	FALSE	IgG1_G0F	IgG1_G0	4.15582e-13	0.973411	-0.258712	0.00119812	4.15582e-13	0.105741
rs6573611	14	65865255	NA	ratio_log_IgG1_G0F_IgG1_G0	0.244211	0.0349263	3.93017e-12	T	G	FALSE	IgG1_G0F	IgG1_G0	4.15582e-13	0.973411	-0.258712	0.00119812	4.15582e-13	0.105741
rs8022053	14	65867947	NA	ratio_log_IgG1_G0F_IgG1_G0	0.221525	0.0361677	1.13404e-09	G	T	FALSE	IgG1_G0F	IgG1_G0	2.0061e-10	0.717189	-0.234796	0.0134401	2.0061e-10	0.176899
rs34742130	14	65869387	NA	ratio_log_IgG1_G0F_IgG1_G0	0.219487	0.0361228	1.52856e-09	CA	C	FALSE	IgG1_G0F	IgG1_G0	1.41323e-10	0.857835	-0.236491	0.00663938	1.41323e-10	0.092455
rs2185454	14	65870594	NA	ratio_log_IgG1_G0F_IgG1_G0	0.222107	0.0360298	8.88698e-10	T	G	FALSE	IgG1_G0F	IgG1_G0	9.0254e-11	0.870071	-0.238328	0.0060466	9.0254e-11	0.101558
rs2185454	14	65870594	NA	ratio_log_IgG1_G0F_IgG1_G0	0.222107	0.0360298	8.88698e-10	T	G	FALSE	IgG1_G0F	IgG1_G0	9.0254e-11	0.870071	-0.238328	0.0060466	9.0254e-11	0.101558
rs7150448	14	65871502	NA	ratio_log_IgG1_G0F_IgG1_G0	0.233236	0.0362368	1.60311e-10	T	C	FALSE	IgG1_G0F	IgG1_G0	8.06002e-12	0.783845	-0.252961	0.0102112	8.06002e-12	0.0502774
rs8013442	14	65871861	NA	ratio_log_IgG1_G0F_IgG1_G0	0.229457	0.0362956	3.32476e-10	G	A	FALSE	IgG1_G0F	IgG1_G0	2.12089e-11	0.709125	-0.248238	0.0139071	2.12089e-11	0.0637908
rs2152374	14	65873447	NA	ratio_log_IgG1_G0F_IgG1_G0	0.230125	0.0362902	2.94172e-10	G	A	FALSE	IgG1_G0F	IgG1_G0	1.35187e-11	0.772166	-0.250617	0.0107939	1.35187e-11	0.0459551
rs7147536	14	65874698	NA	ratio_log_IgG1_G0F_IgG1_G0	0.21408	0.0359671	3.23263e-09	T	C	FALSE	IgG1_G0F	IgG1_G0	4.24689e-10	0.831239	-0.229223	0.00786242	4.24689e-10	0.131376
rs7147536	14	65874698	NA	ratio_log_IgG1_G0F_IgG1_G0	0.21408	0.0359671	3.23263e-09	T	C	FALSE	IgG1_G0F	IgG1_G0	4.24689e-10	0.831239	-0.229223	0.00786242	4.24689e-10	0.131376
rs72714425	14	65877493	FUT8,FUT8-AS1	ratio_log_IgG1_G0F_IgG1_G0	-0.234561	0.0432248	6.6082e-08	A	T	FALSE	IgG1_G0F	IgG1_G0	4.41216e-09	0.493624	0.257561	-0.0301968	4.41216e-09	0.066768
rs34785787	14	65878211	FUT8,FUT8-AS1	ratio_log_IgG1_G0F_IgG1_G0	0.220315	0.0358729	1.02399e-09	T	TAAG	FALSE	IgG1_G0F	IgG1_G0	1.54013e-10	0.778883	-0.234305	0.0103319	1.54013e-10	0.150405
rs2411822	14	65878395	FUT8,FUT8-AS1	ratio_log_IgG1_G0F_IgG1_G0	0.280369	0.0339083	2.77619e-16	G	A	FALSE	IgG1_G0F	IgG1_G0	5.2939e-19	0.899436	-0.308764	0.00443355	5.2939e-19	0.00190689
rs2411822	14	65878395	FUT8,FUT8-AS1	ratio_log_IgG1_G0F_IgG1_G0	0.280369	0.0339083	2.77619e-16	G	A	FALSE	IgG1_G0F	IgG1_G0	5.2939e-19	0.899436	-0.308764	0.00443355	5.2939e-19	0.00190689
rs1953416	14	65878807	FUT8,FUT8-AS1	ratio_log_IgG1_G0F_IgG1_G0	0.284228	0.0340022	1.33358e-16	T	C	FALSE	IgG1_G0F	IgG1_G0	2.65182e-19	0.899009	-0.31214	0.00446386	2.65182e-19	0.0019885
rs1953416	14	65878807	FUT8,FUT8-AS1	ratio_log_IgG1_G0F_IgG1_G0	0.284228	0.0340022	1.33358e-16	T	C	FALSE	IgG1_G0F	IgG1_G0	2.65182e-19	0.899009	-0.31214	0.00446386	2.65182e-19	0.0019885
rs2898820	14	65879354	FUT8,FUT8-AS1	ratio_log_IgG1_G0F_IgG1_G0	0.219617	0.0359489	1.24947e-09	G	T	FALSE	IgG1_G0F	IgG1_G0	1.29282e-10	0.843575	-0.235839	0.00727846	1.29282e-10	0.103469
rs883081	14	65880621	FUT8,FUT8-AS1	ratio_log_IgG1_G0F_IgG1_G0	0.291495	0.0339655	2.13061e-17	A	C	FALSE	IgG1_G0F	IgG1_G0	1.67876e-20	0.818987	-0.32228	0.0080498	1.67876e-20	0.000787925
rs883081	14	65880621	FUT8,FUT8-AS1	ratio_log_IgG1_G0F_IgG1_G0	0.291495	0.0339655	2.13061e-17	A	C	FALSE	IgG1_G0F	IgG1_G0	1.67876e-20	0.818987	-0.32228	0.0080498	1.67876e-20	0.000787925
rs883082	14	65880940	FUT8,FUT8-AS1	ratio_log_IgG1_G0F_IgG1_G0	0.291491	0.0339652	2.13146e-17	G	A	FALSE	IgG1_G0F	IgG1_G0	1.67695e-20	0.819155	-0.322281	0.0080421	1.67695e-20	0.000786761
rs883082	14	65880940	FUT8,FUT8-AS1	ratio_log_IgG1_G0F_IgG1_G0	0.291491	0.0339652	2.13146e-17	G	A	FALSE	IgG1_G0F	IgG1_G0	1.67695e-20	0.819155	-0.322281	0.0080421	1.67695e-20	0.000786761
rs11284050	14	65884030	FUT8	ratio_log_IgG1_G0F_IgG1_G0	0.23434	0.0361246	1.15717e-10	A	AT	FALSE	IgG1_G0F	IgG1_G0	5.69454e-12	0.820935	-0.254007	0.00840044	5.69454e-12	0.0492109
rs7145500	14	65884212	FUT8	ratio_log_IgG1_G0F_IgG1_G0	0.220984	0.0359033	9.42698e-10	A	G	FALSE	IgG1_G0F	IgG1_G0	1.24092e-10	0.830721	-0.235712	0.00787381	1.24092e-10	0.131635
rs7145500	14	65884212	FUT8	ratio_log_IgG1_G0F_IgG1_G0	0.220984	0.0359033	9.42698e-10	A	G	FALSE	IgG1_G0F	IgG1_G0	1.24092e-10	0.830721	-0.235712	0.00787381	1.24092e-10	0.131635
rs7145759	14	65884537	FUT8	ratio_log_IgG1_G0F_IgG1_G0	0.220597	0.0358702	9.72799e-10	A	C	FALSE	IgG1_G0F	IgG1_G0	1.03476e-10	0.857565	-0.236483	0.00660409	1.03476e-10	0.106369
rs7145759	14	65884537	FUT8	ratio_log_IgG1_G0F_IgG1_G0	0.220597	0.0358702	9.72799e-10	A	C	FALSE	IgG1_G0F	IgG1_G0	1.03476e-10	0.857565	-0.236483	0.00660409	1.03476e-10	0.106369
rs7150648	14	65890130	FUT8	ratio_log_IgG1_G0F_IgG1_G0	0.231264	0.0362327	2.26004e-10	C	T	FALSE	IgG1_G0F	IgG1_G0	1.01201e-11	0.79593	-0.251694	0.00962403	1.01201e-11	0.0447784
rs7151561	14	65890603	FUT8	ratio_log_IgG1_G0F_IgG1_G0	0.231075	0.0362828	2.47096e-10	C	T	FALSE	IgG1_G0F	IgG1_G0	1.8327e-11	0.735796	-0.24889	0.0125736	1.8327e-11	0.0741696
rs11628196	14	65891241	FUT8	ratio_log_IgG1_G0F_IgG1_G0	0.285875	0.0338987	7.28466e-17	G	A	FALSE	IgG1_G0F	IgG1_G0	4.52283e-20	0.846342	-0.318048	0.00680271	4.52283e-20	0.00062087
rs11628196	14	65891241	FUT8	ratio_log_IgG1_G0F_IgG1_G0	0.285875	0.0338987	7.28466e-17	G	A	FALSE	IgG1_G0F	IgG1_G0	4.52283e-20	0.846342	-0.318048	0.00680271	4.52283e-20	0.00062087
rs11629437	14	65892139	FUT8	ratio_log_IgG1_G0F_IgG1_G0	0.23143	0.0362189	2.161e-10	G	C	FALSE	IgG1_G0F	IgG1_G0	9.73405e-12	0.788714	-0.251806	0.00996885	9.73405e-12	0.0450442
rs11620634	14	65892171	FUT8	ratio_log_IgG1_G0F_IgG1_G0	0.211234	0.0361524	6.17875e-09	T	C	FALSE	IgG1_G0F	IgG1_G0	6.73118e-10	0.871288	-0.227632	0.00600495	6.73118e-10	0.108941
rs11620634	14	65892171	FUT8	ratio_log_IgG1_G0F_IgG1_G0	0.211234	0.0361524	6.17875e-09	T	C	FALSE	IgG1_G0F	IgG1_G0	6.73118e-10	0.871288	-0.227632	0.00600495	6.73118e-10	0.108941
rs11620634	14	65892171	FUT8	ratio_log_IgG1_G0F_IgG1_G0	0.211234	0.0361524	6.17875e-09	T	C	FALSE	IgG1_G0F	IgG1_G0	6.73118e-10	0.871288	-0.227632	0.00600495	6.73118e-10	0.108941
rs2210805	14	65892724	FUT8	ratio_log_IgG1_G0F_IgG1_G0	0.22032	0.0360101	1.18114e-09	G	C	FALSE	IgG1_G0F	IgG1_G0	1.07548e-10	0.875398	-0.237197	0.00579245	1.07548e-10	0.0910544
rs2210805	14	65892724	FUT8	ratio_log_IgG1_G0F_IgG1_G0	0.22032	0.0360101	1.18114e-09	G	C	FALSE	IgG1_G0F	IgG1_G0	1.07548e-10	0.875398	-0.237197	0.00579245	1.07548e-10	0.0910544
rs72714428	14	65892925	FUT8	ratio_log_IgG1_G0F_IgG1_G0	-0.23405	0.0428828	5.55834e-08	C	A	FALSE	IgG1_G0F	IgG1_G0	3.9872e-09	0.497085	0.256264	-0.029721	3.9872e-09	0.0717336
rs867972	14	65895761	FUT8	ratio_log_IgG1_G0F_IgG1_G0	0.283799	0.0340391	1.5899e-16	C	T	FALSE	IgG1_G0F	IgG1_G0	2.04114e-19	0.886938	-0.313442	0.00500605	2.04114e-19	0.00128382
rs867972	14	65895761	FUT8	ratio_log_IgG1_G0F_IgG1_G0	0.283799	0.0340391	1.5899e-16	C	T	FALSE	IgG1_G0F	IgG1_G0	2.04114e-19	0.886938	-0.313442	0.00500605	2.04114e-19	0.00128382
rs2184601	14	65897368	FUT8	ratio_log_IgG1_G0F_IgG1_G0	0.22023	0.0360067	1.19514e-09	A	T	FALSE	IgG1_G0F	IgG1_G0	1.0655e-10	0.880238	-0.237224	0.00556513	1.0655e-10	0.0891527
rs2184601	14	65897368	FUT8	ratio_log_IgG1_G0F_IgG1_G0	0.22023	0.0360067	1.19514e-09	A	T	FALSE	IgG1_G0F	IgG1_G0	1.0655e-10	0.880238	-0.237224	0.00556513	1.0655e-10	0.0891527
rs67071794	14	65897898	FUT8	ratio_log_IgG1_G0F_IgG1_G0	0.283139	0.034066	1.96189e-16	T	A	FALSE	IgG1_G0F	IgG1_G0	2.99074e-19	0.932174	-0.312231	0.0029987	2.99074e-19	0.00152442
rs67071794	14	65897898	FUT8	ratio_log_IgG1_G0F_IgG1_G0	0.283139	0.034066	1.96189e-16	T	A	FALSE	IgG1_G0F	IgG1_G0	2.99074e-19	0.932174	-0.312231	0.0029987	2.99074e-19	0.00152442
rs4456409	14	65897967	FUT8	ratio_log_IgG1_G0F_IgG1_G0	0.283137	0.0340658	1.96191e-16	C	T	FALSE	IgG1_G0F	IgG1_G0	2.98704e-19	0.932361	-0.312234	0.00299041	2.98704e-19	0.00152252
rs4456409	14	65897967	FUT8	ratio_log_IgG1_G0F_IgG1_G0	0.283137	0.0340658	1.96191e-16	C	T	FALSE	IgG1_G0F	IgG1_G0	2.98704e-19	0.932361	-0.312234	0.00299041	2.98704e-19	0.00152252
rs2002692	14	65899454	FUT8	ratio_log_IgG1_G0F_IgG1_G0	0.279232	0.0339697	4.09493e-16	G	A	FALSE	IgG1_G0F	IgG1_G0	5.9156e-19	0.935069	-0.308862	0.00286293	5.9156e-19	0.00144462
rs2002692	14	65899454	FUT8	ratio_log_IgG1_G0F_IgG1_G0	0.279232	0.0339697	4.09493e-16	G	A	FALSE	IgG1_G0F	IgG1_G0	5.9156e-19	0.935069	-0.308862	0.00286293	5.9156e-19	0.00144462
rs11620749	14	65899804	FUT8	ratio_log_IgG1_G0F_IgG1_G0	0.27923	0.0339691	4.09244e-16	G	A	FALSE	IgG1_G0F	IgG1_G0	5.89713e-19	0.935424	-0.308869	0.00284717	5.89713e-19	0.00144098
rs11620749	14	65899804	FUT8	ratio_log_IgG1_G0F_IgG1_G0	0.27923	0.0339691	4.09244e-16	G	A	FALSE	IgG1_G0F	IgG1_G0	5.89713e-19	0.935424	-0.308869	0.00284717	5.89713e-19	0.00144098
rs11851576	14	65900283	FUT8	ratio_log_IgG1_G0F_IgG1_G0	0.261356	0.0343976	5.03036e-14	C	T	FALSE	IgG1_G0F	IgG1_G0	2.94573e-17	0.815285	-0.296451	0.00828309	2.94573e-17	0.00058559
rs11851576	14	65900283	FUT8	ratio_log_IgG1_G0F_IgG1_G0	0.261356	0.0343976	5.03036e-14	C	T	FALSE	IgG1_G0F	IgG1_G0	2.94573e-17	0.815285	-0.296451	0.00828309	2.94573e-17	0.00058559
rs11851576	14	65900283	FUT8	ratio_log_IgG1_G0F_IgG1_G0	0.261356	0.0343976	5.03036e-14	C	T	FALSE	IgG1_G0F	IgG1_G0	2.94573e-17	0.815285	-0.296451	0.00828309	2.94573e-17	0.00058559
rs7157109	14	65900433	FUT8	ratio_log_IgG1_G0F_IgG1_G0	0.220051	0.0359989	1.22237e-09	G	C	FALSE	IgG1_G0F	IgG1_G0	1.04239e-10	0.8902	-0.23729	0.00509799	1.04239e-10	0.0852761
rs7157109	14	65900433	FUT8	ratio_log_IgG1_G0F_IgG1_G0	0.220051	0.0359989	1.22237e-09	G	C	FALSE	IgG1_G0F	IgG1_G0	1.04239e-10	0.8902	-0.23729	0.00509799	1.04239e-10	0.0852761
rs12879971	14	65901604	FUT8	ratio_log_IgG1_G0F_IgG1_G0	0.279421	0.0338923	3.36883e-16	A	G	FALSE	IgG1_G0F	IgG1_G0	4.13214e-19	0.937996	-0.309519	0.00272752	4.13214e-19	0.00122658
rs12879971	14	65901604	FUT8	ratio_log_IgG1_G0F_IgG1_G0	0.279421	0.0338923	3.36883e-16	A	G	FALSE	IgG1_G0F	IgG1_G0	4.13214e-19	0.937996	-0.309519	0.00272752	4.13214e-19	0.00122658
rs72714433	14	65902814	FUT8	ratio_log_IgG1_G0F_IgG1_G0	-0.233744	0.0425767	4.65348e-08	G	A	FALSE	IgG1_G0F	IgG1_G0	3.9093e-09	0.481643	0.254558	-0.030575	3.9093e-09	0.0840081
rs12892058	14	65903441	FUT8	ratio_log_IgG1_G0F_IgG1_G0	0.283609	0.0339703	1.45078e-16	C	T	FALSE	IgG1_G0F	IgG1_G0	2.44937e-19	0.923726	-0.312133	0.00336423	2.44937e-19	0.00168831
rs12892058	14	65903441	FUT8	ratio_log_IgG1_G0F_IgG1_G0	0.283609	0.0339703	1.45078e-16	C	T	FALSE	IgG1_G0F	IgG1_G0	2.44937e-19	0.923726	-0.312133	0.00336423	2.44937e-19	0.00168831
rs1999725	14	65904237	FUT8	ratio_log_IgG1_G0F_IgG1_G0	0.214794	0.0358119	2.45628e-09	A	G	FALSE	IgG1_G0F	IgG1_G0	2.89059e-10	0.885741	-0.230406	0.00527886	2.89059e-10	0.117682
rs1999725	14	65904237	FUT8	ratio_log_IgG1_G0F_IgG1_G0	0.214794	0.0358119	2.45628e-09	A	G	FALSE	IgG1_G0F	IgG1_G0	2.89059e-10	0.885741	-0.230406	0.00527886	2.89059e-10	0.117682
rs1999725	14	65904237	FUT8	ratio_log_IgG1_G0F_IgG1_G0	0.214794	0.0358119	2.45628e-09	A	G	FALSE	IgG1_G0F	IgG1_G0	2.89059e-10	0.885741	-0.230406	0.00527886	2.89059e-10	0.117682
rs11158595	14	65906369	FUT8	ratio_log_IgG1_G0F_IgG1_G0	0.231303	0.0361252	1.9881e-10	G	A	FALSE	IgG1_G0F	IgG1_G0	9.11096e-12	0.802628	-0.251579	0.00927682	9.11096e-12	0.0458275
rs72714436	14	65907478	FUT8	ratio_log_IgG1_G0F_IgG1_G0	-0.233706	0.042575	4.6709e-08	G	A	FALSE	IgG1_G0F	IgG1_G0	3.92141e-09	0.481895	0.254526	-0.0305562	3.92141e-09	0.0839541
rs8003464	14	65908235	FUT8	ratio_log_IgG1_G0F_IgG1_G0	0.21893	0.0359209	1.36398e-09	G	A	FALSE	IgG1_G0F	IgG1_G0	1.21689e-10	0.877767	-0.235977	0.00566842	1.21689e-10	0.0892161
rs79184805	14	65908314	FUT8	ratio_log_IgG1_G0F_IgG1_G0	-0.233818	0.0425915	4.6576e-08	C	A	FALSE	IgG1_G0F	IgG1_G0	3.56652e-09	0.509716	0.255295	-0.0286568	3.56652e-09	0.0765742
rs74897779	14	65909005	FUT8	ratio_log_IgG1_G0F_IgG1_G0	-0.233695	0.0425745	4.67567e-08	G	T	FALSE	IgG1_G0F	IgG1_G0	3.92815e-09	0.481827	0.25451	-0.0305605	3.92815e-09	0.0840126
rs11844682	14	65910844	FUT8	ratio_log_IgG1_G0F_IgG1_G0	0.219931	0.0360178	1.27226e-09	C	G	FALSE	IgG1_G0F	IgG1_G0	9.68438e-11	0.908492	-0.237902	0.0042482	9.68438e-11	0.0761195
rs11158596	14	65911975	FUT8	ratio_log_IgG1_G0F_IgG1_G0	0.28081	0.0338432	2.1985e-16	A	T	FALSE	IgG1_G0F	IgG1_G0	3.50881e-19	0.935265	-0.309757	0.00284449	3.50881e-19	0.001596
rs11158596	14	65911975	FUT8	ratio_log_IgG1_G0F_IgG1_G0	0.28081	0.0338432	2.1985e-16	A	T	FALSE	IgG1_G0F	IgG1_G0	3.50881e-19	0.935265	-0.309757	0.00284449	3.50881e-19	0.001596
rs6573612	14	65912829	FUT8	ratio_log_IgG1_G0F_IgG1_G0	0.218856	0.0359175	1.37659e-09	A	G	FALSE	IgG1_G0F	IgG1_G0	1.20742e-10	0.881778	-0.235997	0.0054805	1.20742e-10	0.0877109
rs10483776	14	65914867	FUT8	ratio_log_IgG1_G0F_IgG1_G0	-0.233979	0.0428968	5.66517e-08	G	A	FALSE	IgG1_G0F	IgG1_G0	4.43508e-09	0.479365	0.25555	-0.0309621	4.43508e-09	0.0782868
rs1953418	14	65915226	FUT8	ratio_log_IgG1_G0F_IgG1_G0	0.218805	0.0359156	1.38574e-09	A	G	FALSE	IgG1_G0F	IgG1_G0	1.20567e-10	0.883811	-0.235991	0.00538524	1.20567e-10	0.0870055
rs10150412	14	65916791	FUT8	ratio_log_IgG1_G0F_IgG1_G0	0.220039	0.035827	1.02299e-09	T	C	FALSE	IgG1_G0F	IgG1_G0	9.45131e-11	0.88397	-0.236684	0.00536344	9.45131e-11	0.0923891
rs10150412	14	65916791	FUT8	ratio_log_IgG1_G0F_IgG1_G0	0.220039	0.035827	1.02299e-09	T	C	FALSE	IgG1_G0F	IgG1_G0	9.45131e-11	0.88397	-0.236684	0.00536344	9.45131e-11	0.0923891
rs72714439	14	65916969	FUT8	ratio_log_IgG1_G0F_IgG1_G0	-0.233645	0.0425717	4.69764e-08	T	C	FALSE	IgG1_G0F	IgG1_G0	3.95038e-09	0.48193	0.254453	-0.0305513	3.95038e-09	0.0840929
rs72714440	14	65918591	FUT8	ratio_log_IgG1_G0F_IgG1_G0	-0.233639	0.0425717	4.70123e-08	T	C	FALSE	IgG1_G0F	IgG1_G0	3.95248e-09	0.48191	0.254449	-0.0305527	3.95248e-09	0.0840733
rs12885842	14	65918652	FUT8	ratio_log_IgG1_G0F_IgG1_G0	0.21649	0.0357906	1.80493e-09	T	C	FALSE	IgG1_G0F	IgG1_G0	1.55043e-10	0.973841	-0.233768	0.00120416	1.55043e-10	0.0858997
rs12885842	14	65918652	FUT8	ratio_log_IgG1_G0F_IgG1_G0	0.21649	0.0357906	1.80493e-09	T	C	FALSE	IgG1_G0F	IgG1_G0	1.55043e-10	0.973841	-0.233768	0.00120416	1.55043e-10	0.0858997
rs12885842	14	65918652	FUT8	ratio_log_IgG1_G0F_IgG1_G0	0.21649	0.0357906	1.80493e-09	T	C	FALSE	IgG1_G0F	IgG1_G0	1.55043e-10	0.973841	-0.233768	0.00120416	1.55043e-10	0.0858997
rs72714442	14	65919046	FUT8	ratio_log_IgG1_G0F_IgG1_G0	-0.233639	0.0425717	4.70123e-08	C	T	FALSE	IgG1_G0F	IgG1_G0	3.95248e-09	0.48191	0.254449	-0.0305527	3.95248e-09	0.0840733
rs12589698	14	65920435	FUT8	ratio_log_IgG1_G0F_IgG1_G0	0.283331	0.0339564	1.50773e-16	A	G	FALSE	IgG1_G0F	IgG1_G0	2.42866e-19	0.930787	-0.312032	0.00305065	2.42866e-19	0.00161081
rs12589698	14	65920435	FUT8	ratio_log_IgG1_G0F_IgG1_G0	0.283331	0.0339564	1.50773e-16	A	G	FALSE	IgG1_G0F	IgG1_G0	2.42866e-19	0.930787	-0.312032	0.00305065	2.42866e-19	0.00161081
rs12883815	14	65923367	FUT8	ratio_log_IgG1_G0F_IgG1_G0	0.283316	0.033956	1.51187e-16	T	C	FALSE	IgG1_G0F	IgG1_G0	2.43263e-19	0.931156	-0.312022	0.00303433	2.43263e-19	0.00160902
rs12883815	14	65923367	FUT8	ratio_log_IgG1_G0F_IgG1_G0	0.283316	0.033956	1.51187e-16	T	C	FALSE	IgG1_G0F	IgG1_G0	2.43263e-19	0.931156	-0.312022	0.00303433	2.43263e-19	0.00160902
rs4899179	14	65926748	FUT8	ratio_log_IgG1_G0F_IgG1_G0	0.279453	0.0338615	3.14755e-16	G	T	FALSE	IgG1_G0F	IgG1_G0	4.84989e-19	0.932302	-0.308652	0.00297601	4.84989e-19	0.00154085
rs4899179	14	65926748	FUT8	ratio_log_IgG1_G0F_IgG1_G0	0.279453	0.0338615	3.14755e-16	G	T	FALSE	IgG1_G0F	IgG1_G0	4.84989e-19	0.932302	-0.308652	0.00297601	4.84989e-19	0.00154085
rs7140695	14	65929132	FUT8	ratio_log_IgG1_G0F_IgG1_G0	0.232735	0.0360602	1.43113e-10	C	T	FALSE	IgG1_G0F	IgG1_G0	6.64966e-12	0.812064	-0.252718	0.00880739	6.64966e-12	0.0464644
rs2184603	14	65930670	FUT8	ratio_log_IgG1_G0F_IgG1_G0	0.286169	0.0338004	5.54637e-17	C	A	FALSE	IgG1_G0F	IgG1_G0	3.45404e-20	0.852191	-0.318143	0.00652263	3.45404e-20	0.000622757
rs2184603	14	65930670	FUT8	ratio_log_IgG1_G0F_IgG1_G0	0.286169	0.0338004	5.54637e-17	C	A	FALSE	IgG1_G0F	IgG1_G0	3.45404e-20	0.852191	-0.318143	0.00652263	3.45404e-20	0.000622757
rs8010726	14	65932597	FUT8	ratio_log_IgG1_G0F_IgG1_G0	0.221441	0.035832	8.07741e-10	A	G	FALSE	IgG1_G0F	IgG1_G0	7.65742e-11	0.897366	-0.237896	0.0047419	7.65742e-11	0.0948004
rs8010726	14	65932597	FUT8	ratio_log_IgG1_G0F_IgG1_G0	0.221441	0.035832	8.07741e-10	A	G	FALSE	IgG1_G0F	IgG1_G0	7.65742e-11	0.897366	-0.237896	0.0047419	7.65742e-11	0.0948004
rs9323460	14	65933199	FUT8	ratio_log_IgG1_G0F_IgG1_G0	0.218777	0.035914	1.39017e-09	G	T	FALSE	IgG1_G0F	IgG1_G0	1.19828e-10	0.885627	-0.236014	0.00530025	1.19828e-10	0.0861967
rs7150094	14	65936361	FUT8,MIR625	ratio_log_IgG1_G0F_IgG1_G0	0.229634	0.0361117	2.62853e-10	G	A	FALSE	IgG1_G0F	IgG1_G0	1.11902e-11	0.800472	-0.250368	0.00937523	1.11902e-11	0.0425721
rs7143318	14	65940689	FUT8	ratio_log_IgG1_G0F_IgG1_G0	0.221444	0.0358321	8.07298e-10	A	G	FALSE	IgG1_G0F	IgG1_G0	7.66978e-11	0.896901	-0.237888	0.00476354	7.66978e-11	0.0950056
rs7143318	14	65940689	FUT8	ratio_log_IgG1_G0F_IgG1_G0	0.221444	0.0358321	8.07298e-10	A	G	FALSE	IgG1_G0F	IgG1_G0	7.66978e-11	0.896901	-0.237888	0.00476354	7.66978e-11	0.0950056
rs72714447	14	65942142	FUT8	ratio_log_IgG1_G0F_IgG1_G0	-0.231848	0.0429403	7.67309e-08	A	C	FALSE	IgG1_G0F	IgG1_G0	4.43926e-09	0.522027	0.255759	-0.028049	4.43926e-09	0.0578549
rs1889731	14	65942711	FUT8	ratio_log_IgG1_G0F_IgG1_G0	0.229629	0.0361121	2.63203e-10	C	G	FALSE	IgG1_G0F	IgG1_G0	1.12185e-11	0.800353	-0.250357	0.00938109	1.12185e-11	0.042623
rs8017880	14	65942924	FUT8	ratio_log_IgG1_G0F_IgG1_G0	0.229633	0.0361121	2.63043e-10	C	G	FALSE	IgG1_G0F	IgG1_G0	1.1211e-11	0.800332	-0.250361	0.00938208	1.1211e-11	0.0426204
rs1959144	14	65946051	FUT8	ratio_log_IgG1_G0F_IgG1_G0	0.229607	0.0361126	2.64395e-10	G	T	FALSE	IgG1_G0F	IgG1_G0	1.13061e-11	0.800144	-0.25032	0.00939123	1.13061e-11	0.0427622
rs2411820	14	65946744	FUT8	ratio_log_IgG1_G0F_IgG1_G0	0.216621	0.035885	1.94455e-09	T	C	FALSE	IgG1_G0F	IgG1_G0	1.26908e-10	0.959181	-0.235369	0.00188337	1.26908e-10	0.0652634
rs2411820	14	65946744	FUT8	ratio_log_IgG1_G0F_IgG1_G0	0.216621	0.035885	1.94455e-09	T	C	FALSE	IgG1_G0F	IgG1_G0	1.26908e-10	0.959181	-0.235369	0.00188337	1.26908e-10	0.0652634
rs1959145	14	65954740	FUT8	ratio_log_IgG1_G0F_IgG1_G0	0.229802	0.0361374	2.62669e-10	G	A	FALSE	IgG1_G0F	IgG1_G0	1.41852e-11	0.773661	-0.249303	0.0106759	1.41852e-11	0.0540041
rs1959145	14	65954740	FUT8	ratio_log_IgG1_G0F_IgG1_G0	0.229802	0.0361374	2.62669e-10	G	A	FALSE	IgG1_G0F	IgG1_G0	1.41852e-11	0.773661	-0.249303	0.0106759	1.41852e-11	0.0540041
rs7142906	14	65956456	FUT8	ratio_log_IgG1_G0F_IgG1_G0	0.222954	0.0360092	7.51679e-10	T	A	FALSE	IgG1_G0F	IgG1_G0	4.12568e-11	0.811638	-0.242707	0.00881466	4.12568e-11	0.0548862
rs7142906	14	65956456	FUT8	ratio_log_IgG1_G0F_IgG1_G0	0.222954	0.0360092	7.51679e-10	T	A	FALSE	IgG1_G0F	IgG1_G0	4.12568e-11	0.811638	-0.242707	0.00881466	4.12568e-11	0.0548862
rs7142906	14	65956456	FUT8	ratio_log_IgG1_G0F_IgG1_G0	0.222954	0.0360092	7.51679e-10	T	A	FALSE	IgG1_G0F	IgG1_G0	4.12568e-11	0.811638	-0.242707	0.00881466	4.12568e-11	0.0548862
rs4902399	14	65956897	FUT8	ratio_log_IgG1_G0F_IgG1_G0	0.229543	0.0361149	2.68072e-10	G	A	FALSE	IgG1_G0F	IgG1_G0	1.1632e-11	0.798426	-0.250189	0.00947443	1.1632e-11	0.0433913
rs4902400	14	65957115	FUT8	ratio_log_IgG1_G0F_IgG1_G0	0.278837	0.0338572	3.61243e-16	G	A	FALSE	IgG1_G0F	IgG1_G0	5.66039e-19	0.936843	-0.308015	0.00277543	5.66039e-19	0.00156692
rs4902400	14	65957115	FUT8	ratio_log_IgG1_G0F_IgG1_G0	0.278837	0.0338572	3.61243e-16	G	A	FALSE	IgG1_G0F	IgG1_G0	5.66039e-19	0.936843	-0.308015	0.00277543	5.66039e-19	0.00156692
rs6573614	14	65958703	FUT8	ratio_log_IgG1_G0F_IgG1_G0	0.219917	0.0358303	1.04833e-09	A	G	FALSE	IgG1_G0F	IgG1_G0	9.89336e-11	0.881822	-0.236458	0.00546398	9.89336e-11	0.0943726
rs6573614	14	65958703	FUT8	ratio_log_IgG1_G0F_IgG1_G0	0.219917	0.0358303	1.04833e-09	A	G	FALSE	IgG1_G0F	IgG1_G0	9.89336e-11	0.881822	-0.236458	0.00546398	9.89336e-11	0.0943726
rs3825640	14	65961204	FUT8	ratio_log_IgG1_G0F_IgG1_G0	0.289479	0.0339118	3.11755e-17	G	C	FALSE	IgG1_G0F	IgG1_G0	2.06832e-20	0.856898	-0.32097	0.00633199	2.06832e-20	0.000663444
rs3825640	14	65961204	FUT8	ratio_log_IgG1_G0F_IgG1_G0	0.289479	0.0339118	3.11755e-17	G	C	FALSE	IgG1_G0F	IgG1_G0	2.06832e-20	0.856898	-0.32097	0.00633199	2.06832e-20	0.000663444
rs72714460	14	65962089	FUT8	ratio_log_IgG1_G0F_IgG1_G0	-0.236616	0.0429172	4.0856e-08	G	A	FALSE	IgG1_G0F	IgG1_G0	3.54416e-09	0.449467	0.257327	-0.0331287	3.54416e-09	0.0867476
rs8012834	14	65966555	FUT8	ratio_log_IgG1_G0F_IgG1_G0	0.224846	0.035984	5.27422e-10	T	C	FALSE	IgG1_G0F	IgG1_G0	3.12166e-11	0.809095	-0.243989	0.00892832	3.12166e-11	0.0591871
rs8012834	14	65966555	FUT8	ratio_log_IgG1_G0F_IgG1_G0	0.224846	0.035984	5.27422e-10	T	C	FALSE	IgG1_G0F	IgG1_G0	3.12166e-11	0.809095	-0.243989	0.00892832	3.12166e-11	0.0591871
rs8012834	14	65966555	FUT8	ratio_log_IgG1_G0F_IgG1_G0	0.224846	0.035984	5.27422e-10	T	C	FALSE	IgG1_G0F	IgG1_G0	3.12166e-11	0.809095	-0.243989	0.00892832	3.12166e-11	0.0591871
rs72714461	14	65968132	FUT8	ratio_log_IgG1_G0F_IgG1_G0	-0.236155	0.0425945	3.43617e-08	G	A	FALSE	IgG1_G0F	IgG1_G0	3.22616e-09	0.45144	0.256073	-0.0327397	3.22616e-09	0.0938883
rs72714461	14	65968132	FUT8	ratio_log_IgG1_G0F_IgG1_G0	-0.236155	0.0425945	3.43617e-08	G	A	FALSE	IgG1_G0F	IgG1_G0	3.22616e-09	0.45144	0.256073	-0.0327397	3.22616e-09	0.0938883
rs5809277	14	65968613	FUT8	ratio_log_IgG1_G0F_IgG1_G0	0.219258	0.0358803	1.23665e-09	A	ACTTTGT	FALSE	IgG1_G0F	IgG1_G0	1.2881e-10	0.895991	-0.235326	0.00481129	1.2881e-10	0.10416
rs8011224	14	65969670	FUT8	ratio_log_IgG1_G0F_IgG1_G0	0.222208	0.0358441	7.16509e-10	A	T	FALSE	IgG1_G0F	IgG1_G0	8.99969e-11	0.826869	-0.237122	0.00804404	8.99969e-11	0.125605
rs8011224	14	65969670	FUT8	ratio_log_IgG1_G0F_IgG1_G0	0.222208	0.0358441	7.16509e-10	A	T	FALSE	IgG1_G0F	IgG1_G0	8.99969e-11	0.826869	-0.237122	0.00804404	8.99969e-11	0.125605
rs2898818	14	65972584	FUT8	ratio_log_IgG1_G0F_IgG1_G0	0.220026	0.0359246	1.13588e-09	C	G	FALSE	IgG1_G0F	IgG1_G0	1.05263e-10	0.89316	-0.236832	0.00495123	1.05263e-10	0.0926709
rs12895074	14	65976793	FUT8	ratio_log_IgG1_G0F_IgG1_G0	0.281048	0.0341232	3.59496e-16	T	G	FALSE	IgG1_G0F	IgG1_G0	6.08344e-19	0.975516	-0.309997	0.00108285	6.08344e-19	0.00169221
rs12895074	14	65976793	FUT8	ratio_log_IgG1_G0F_IgG1_G0	0.281048	0.0341232	3.59496e-16	T	G	FALSE	IgG1_G0F	IgG1_G0	6.08344e-19	0.975516	-0.309997	0.00108285	6.08344e-19	0.00169221
rs12879202	14	65977182	FUT8	ratio_log_IgG1_G0F_IgG1_G0	0.281977	0.033942	2.02431e-16	T	C	FALSE	IgG1_G0F	IgG1_G0	3.41801e-19	0.93898	-0.310587	0.00268729	3.41801e-19	0.00168848
rs12879202	14	65977182	FUT8	ratio_log_IgG1_G0F_IgG1_G0	0.281977	0.033942	2.02431e-16	T	C	FALSE	IgG1_G0F	IgG1_G0	3.41801e-19	0.93898	-0.310587	0.00268729	3.41801e-19	0.00168848
rs72714468	14	65978214	FUT8	ratio_log_IgG1_G0F_IgG1_G0	-0.23648	0.0429212	4.17055e-08	C	A	FALSE	IgG1_G0F	IgG1_G0	3.65122e-09	0.448889	0.257137	-0.0331738	3.65122e-09	0.0875477
rs11627084	14	65978836	FUT8	ratio_log_IgG1_G0F_IgG1_G0	0.284797	0.0337913	7.59539e-17	G	T	FALSE	IgG1_G0F	IgG1_G0	5.03063e-20	0.859518	-0.316652	0.00619327	5.03063e-20	0.000662327
rs11627084	14	65978836	FUT8	ratio_log_IgG1_G0F_IgG1_G0	0.284797	0.0337913	7.59539e-17	G	T	FALSE	IgG1_G0F	IgG1_G0	5.03063e-20	0.859518	-0.316652	0.00619327	5.03063e-20	0.000662327
rs10483780	14	65980170	FUT8	ratio_log_IgG1_G0F_IgG1_G0	0.285266	0.0337311	5.98887e-17	C	T	FALSE	IgG1_G0F	IgG1_G0	1.15743e-19	0.721014	-0.312924	0.0124684	1.15743e-19	0.00193264
rs200183327	14	65980373	FUT8	ratio_log_IgG1_G0F_IgG1_G0	0.231485	0.0361182	1.90991e-10	CAAAAT	C	FALSE	IgG1_G0F	IgG1_G0	9.53588e-12	0.762037	-0.25131	0.0112373	9.53588e-12	0.0499284
chr14:65980939:I	14	65980939	NA	ratio_log_IgG1_G0F_IgG1_G0	0.228246	0.036378	4.48721e-10	TG	T	FALSE	IgG1_G0F	IgG1_G0	4.5605e-11	0.579242	-0.244614	0.0207148	4.5605e-11	0.101633
rs10873190	14	65981439	FUT8	ratio_log_IgG1_G0F_IgG1_G0	0.233253	0.0360383	1.27185e-10	T	G	FALSE	IgG1_G0F	IgG1_G0	6.27525e-12	0.769082	-0.252896	0.0108695	6.27525e-12	0.0493395
rs10873190	14	65981439	FUT8	ratio_log_IgG1_G0F_IgG1_G0	0.233253	0.0360383	1.27185e-10	T	G	FALSE	IgG1_G0F	IgG1_G0	6.27525e-12	0.769082	-0.252896	0.0108695	6.27525e-12	0.0493395
rs12890978	14	65982890	FUT8	ratio_log_IgG1_G0F_IgG1_G0	0.281934	0.0339417	2.04387e-16	T	C	FALSE	IgG1_G0F	IgG1_G0	3.45168e-19	0.939414	-0.310545	0.0026681	3.45168e-19	0.0016888
rs12890978	14	65982890	FUT8	ratio_log_IgG1_G0F_IgG1_G0	0.281934	0.0339417	2.04387e-16	T	C	FALSE	IgG1_G0F	IgG1_G0	3.45168e-19	0.939414	-0.310545	0.0026681	3.45168e-19	0.0016888
rs2149839	14	65983448	FUT8	ratio_log_IgG1_G0F_IgG1_G0	0.220017	0.0359247	1.13785e-09	A	G	FALSE	IgG1_G0F	IgG1_G0	1.05513e-10	0.893207	-0.236821	0.00494906	1.05513e-10	0.0927301
rs35402762	14	65984685	FUT8	ratio_log_IgG1_G0F_IgG1_G0	0.221284	0.0358377	8.34966e-10	A	AT	FALSE	IgG1_G0F	IgG1_G0	8.26309e-11	0.892301	-0.237524	0.00497818	8.26309e-11	0.0989632
rs142437037	14	65986959	FUT8	ratio_log_IgG1_G0F_IgG1_G0	0.22848	0.0362445	3.72572e-10	C	CAAAG	FALSE	IgG1_G0F	IgG1_G0	1.53573e-11	0.805707	-0.249732	0.00916466	1.53573e-11	0.0412197
rs7141536	14	65987312	FUT8	ratio_log_IgG1_G0F_IgG1_G0	0.232502	0.0360649	1.50013e-10	A	T	FALSE	IgG1_G0F	IgG1_G0	7.31086e-12	0.807335	-0.252265	0.00903477	7.31086e-12	0.0487348
rs1953415	14	65988034	FUT8	ratio_log_IgG1_G0F_IgG1_G0	0.227437	0.0359436	3.2074e-10	G	A	FALSE	IgG1_G0F	IgG1_G0	1.23731e-11	0.839354	-0.248532	0.00748082	1.23731e-11	0.0385767
rs147422602	14	65990143	FUT8	ratio_log_IgG1_G0F_IgG1_G0	0.285626	0.0338196	6.58151e-17	GT	G	FALSE	IgG1_G0F	IgG1_G0	3.71227e-20	0.86682	-0.318054	0.0058738	3.71227e-20	0.000564045
rs7154536	14	65991737	FUT8	ratio_log_IgG1_G0F_IgG1_G0	0.256962	0.0343883	1.27645e-13	G	A	FALSE	IgG1_G0F	IgG1_G0	2.20163e-16	0.850345	-0.288147	0.00668703	2.20163e-16	0.00172481
rs7154536	14	65991737	FUT8	ratio_log_IgG1_G0F_IgG1_G0	0.256962	0.0343883	1.27645e-13	G	A	FALSE	IgG1_G0F	IgG1_G0	2.20163e-16	0.850345	-0.288147	0.00668703	2.20163e-16	0.00172481
rs7154536	14	65991737	FUT8	ratio_log_IgG1_G0F_IgG1_G0	0.256962	0.0343883	1.27645e-13	G	A	FALSE	IgG1_G0F	IgG1_G0	2.20163e-16	0.850345	-0.288147	0.00668703	2.20163e-16	0.00172481
rs7144415	14	65993090	FUT8	ratio_log_IgG1_G0F_IgG1_G0	0.231283	0.0360858	1.90822e-10	C	G	FALSE	IgG1_G0F	IgG1_G0	1.13123e-11	0.770671	-0.250097	0.0108041	1.13123e-11	0.0592819
rs7144415	14	65993090	FUT8	ratio_log_IgG1_G0F_IgG1_G0	0.231283	0.0360858	1.90822e-10	C	G	FALSE	IgG1_G0F	IgG1_G0	1.13123e-11	0.770671	-0.250097	0.0108041	1.13123e-11	0.0592819
rs2411816	14	65994880	FUT8	ratio_log_IgG1_G0F_IgG1_G0	0.277822	0.0338452	4.48689e-16	A	G	FALSE	IgG1_G0F	IgG1_G0	7.27372e-19	0.943506	-0.306933	0.00248097	7.27372e-19	0.00162111
rs2411816	14	65994880	FUT8	ratio_log_IgG1_G0F_IgG1_G0	0.277822	0.0338452	4.48689e-16	A	G	FALSE	IgG1_G0F	IgG1_G0	7.27372e-19	0.943506	-0.306933	0.00248097	7.27372e-19	0.00162111
rs10144979	14	65997638	FUT8	ratio_log_IgG1_G0F_IgG1_G0	0.221849	0.0358127	7.37286e-10	A	G	FALSE	IgG1_G0F	IgG1_G0	7.59944e-11	0.850339	-0.237829	0.00693327	7.59944e-11	0.103073
rs10144979	14	65997638	FUT8	ratio_log_IgG1_G0F_IgG1_G0	0.221849	0.0358127	7.37286e-10	A	G	FALSE	IgG1_G0F	IgG1_G0	7.59944e-11	0.850339	-0.237829	0.00693327	7.59944e-11	0.103073
rs12890123	14	65998069	FUT8	ratio_log_IgG1_G0F_IgG1_G0	0.281508	0.0339358	2.23583e-16	T	C	FALSE	IgG1_G0F	IgG1_G0	3.81865e-19	0.94259	-0.310102	0.00252746	3.81865e-19	0.00170793
rs12890123	14	65998069	FUT8	ratio_log_IgG1_G0F_IgG1_G0	0.281508	0.0339358	2.23583e-16	T	C	FALSE	IgG1_G0F	IgG1_G0	3.81865e-19	0.94259	-0.310102	0.00252746	3.81865e-19	0.00170793
rs8022080	14	65999088	FUT8	ratio_log_IgG1_G0F_IgG1_G0	0.216613	0.0358824	1.94192e-09	C	T	FALSE	IgG1_G0F	IgG1_G0	8.42176e-11	0.852257	-0.237837	0.00685981	8.42176e-11	0.0433682
rs8022080	14	65999088	FUT8	ratio_log_IgG1_G0F_IgG1_G0	0.216613	0.0358824	1.94192e-09	C	T	FALSE	IgG1_G0F	IgG1_G0	8.42176e-11	0.852257	-0.237837	0.00685981	8.42176e-11	0.0433682
rs8022080	14	65999088	FUT8	ratio_log_IgG1_G0F_IgG1_G0	0.216613	0.0358824	1.94192e-09	C	T	FALSE	IgG1_G0F	IgG1_G0	8.42176e-11	0.852257	-0.237837	0.00685981	8.42176e-11	0.0433682
rs7153297	14	66003466	FUT8	ratio_log_IgG1_G0F_IgG1_G0	0.281132	0.0339301	2.41767e-16	A	T	FALSE	IgG1_G0F	IgG1_G0	4.17146e-19	0.945194	-0.309707	0.00241211	4.17146e-19	0.00172541
rs7153297	14	66003466	FUT8	ratio_log_IgG1_G0F_IgG1_G0	0.281132	0.0339301	2.41767e-16	A	T	FALSE	IgG1_G0F	IgG1_G0	4.17146e-19	0.945194	-0.309707	0.00241211	4.17146e-19	0.00172541
rs1113962	14	66005798	FUT8	ratio_log_IgG1_G0F_IgG1_G0	0.221769	0.0358121	7.47109e-10	T	C	FALSE	IgG1_G0F	IgG1_G0	7.79596e-11	0.84934	-0.237687	0.00698004	7.79596e-11	0.104348
rs1113962	14	66005798	FUT8	ratio_log_IgG1_G0F_IgG1_G0	0.221769	0.0358121	7.47109e-10	T	C	FALSE	IgG1_G0F	IgG1_G0	7.79596e-11	0.84934	-0.237687	0.00698004	7.79596e-11	0.104348
rs2149841	14	66010319	FUT8	ratio_log_IgG1_G0F_IgG1_G0	0.287817	0.0338879	4.44831e-17	T	C	FALSE	IgG1_G0F	IgG1_G0	3.12134e-20	0.867052	-0.319205	0.00587318	3.12134e-20	0.000701691
rs72714483	14	66012624	FUT8	ratio_log_IgG1_G0F_IgG1_G0	-0.235445	0.0429375	4.82519e-08	A	G	FALSE	IgG1_G0F	IgG1_G0	4.50223e-09	0.445294	0.255723	-0.0334478	4.50223e-09	0.0933068
rs11621680	14	66014681	FUT8	ratio_log_IgG1_G0F_IgG1_G0	0.276944	0.0336232	3.58317e-16	G	T	FALSE	IgG1_G0F	IgG1_G0	3.955e-19	0.978915	-0.307273	0.000919467	3.955e-19	0.00110377
rs72714484	14	66016247	FUT8	ratio_log_IgG1_G0F_IgG1_G0	-0.234756	0.042937	5.27222e-08	G	A	FALSE	IgG1_G0F	IgG1_G0	5.10244e-09	0.443386	0.254811	-0.0335862	5.10244e-09	0.0967797
rs78230848	14	66016384	FUT8	ratio_log_IgG1_G0F_IgG1_G0	0.274839	0.0337923	8.18178e-16	A	G	FALSE	IgG1_G0F	IgG1_G0	1.42424e-18	0.964434	-0.303826	0.00155821	1.42424e-18	0.00174075
rs78230848	14	66016384	FUT8	ratio_log_IgG1_G0F_IgG1_G0	0.274839	0.0337923	8.18178e-16	A	G	FALSE	IgG1_G0F	IgG1_G0	1.42424e-18	0.964434	-0.303826	0.00155821	1.42424e-18	0.00174075
rs2411815	14	66020071	FUT8	ratio_log_IgG1_G0F_IgG1_G0	0.216309	0.0359544	2.19877e-09	T	A	FALSE	IgG1_G0F	IgG1_G0	2.20891e-10	0.858471	-0.232908	0.00657864	2.20891e-10	0.100461
rs11623662	14	66021192	FUT8	ratio_log_IgG1_G0F_IgG1_G0	0.247307	0.0349209	2.10392e-12	G	T	FALSE	IgG1_G0F	IgG1_G0	1.50205e-13	0.823103	-0.263809	0.00804493	1.50205e-13	0.0713929
rs11623662	14	66021192	FUT8	ratio_log_IgG1_G0F_IgG1_G0	0.247307	0.0349209	2.10392e-12	G	T	FALSE	IgG1_G0F	IgG1_G0	1.50205e-13	0.823103	-0.263809	0.00804493	1.50205e-13	0.0713929
rs9972106	14	66023131	FUT8	ratio_log_IgG1_G0F_IgG1_G0	0.248202	0.0349463	1.82247e-12	T	A	FALSE	IgG1_G0F	IgG1_G0	1.16148e-13	0.863715	-0.265227	0.0061821	1.16148e-13	0.0637311
rs9972106	14	66023131	FUT8	ratio_log_IgG1_G0F_IgG1_G0	0.248202	0.0349463	1.82247e-12	T	A	FALSE	IgG1_G0F	IgG1_G0	1.16148e-13	0.863715	-0.265227	0.0061821	1.16148e-13	0.0637311
rs2898814	14	66023961	FUT8	ratio_log_IgG1_G0F_IgG1_G0	0.230955	0.0360759	1.99981e-10	C	T	FALSE	IgG1_G0F	IgG1_G0	9.33612e-12	0.767582	-0.251134	0.0109551	9.33612e-12	0.046685
rs11158601	14	66025363	FUT8	ratio_log_IgG1_G0F_IgG1_G0	0.279881	0.0337121	2.11653e-16	G	A	FALSE	IgG1_G0F	IgG1_G0	1.53796e-19	0.898784	-0.311661	0.00443814	1.53796e-19	0.000726642
rs11158601	14	66025363	FUT8	ratio_log_IgG1_G0F_IgG1_G0	0.279881	0.0337121	2.11653e-16	G	A	FALSE	IgG1_G0F	IgG1_G0	1.53796e-19	0.898784	-0.311661	0.00443814	1.53796e-19	0.000726642
rs2229677	14	66028446	FUT8	ratio_log_IgG1_G0F_IgG1_G0	0.230563	0.0360744	2.13993e-10	G	A	FALSE	IgG1_G0F	IgG1_G0	1.11916e-11	0.760052	-0.250167	0.0113202	1.11916e-11	0.0522989
rs3825639	14	66028505	FUT8	ratio_log_IgG1_G0F_IgG1_G0	0.230563	0.0360744	2.13993e-10	C	T	FALSE	IgG1_G0F	IgG1_G0	1.11916e-11	0.760052	-0.250167	0.0113202	1.11916e-11	0.0522989
rs12433597	14	66028847	FUT8	ratio_log_IgG1_G0F_IgG1_G0	0.22751	0.0360644	3.6202e-10	C	T	FALSE	IgG1_G0F	IgG1_G0	2.63704e-11	0.686686	-0.245483	0.0149411	2.63704e-11	0.0728424
rs33927018	14	66029423	FUT8	ratio_log_IgG1_G0F_IgG1_G0	0.230492	0.0360799	2.18037e-10	GAA	G	FALSE	IgG1_G0F	IgG1_G0	1.12842e-11	0.763331	-0.25016	0.0111623	1.12842e-11	0.0517536
rs9323461	14	66031405	FUT8	ratio_log_IgG1_G0F_IgG1_G0	0.230547	0.0360748	2.14686e-10	C	T	FALSE	IgG1_G0F	IgG1_G0	1.11741e-11	0.760637	-0.250177	0.0112918	1.11741e-11	0.0520486
rs7147002	14	66032546	FUT8	ratio_log_IgG1_G0F_IgG1_G0	0.230543	0.0360749	2.14857e-10	C	T	FALSE	IgG1_G0F	IgG1_G0	1.11699e-11	0.760771	-0.25018	0.0112853	1.11699e-11	0.0519876
rs7146742	14	66032934	FUT8	ratio_log_IgG1_G0F_IgG1_G0	0.25715	0.0340413	6.98136e-14	A	G	FALSE	IgG1_G0F	IgG1_G0	5.01383e-17	0.809159	-0.291306	0.00847534	5.01383e-17	0.000718174
rs7146742	14	66032934	FUT8	ratio_log_IgG1_G0F_IgG1_G0	0.25715	0.0340413	6.98136e-14	A	G	FALSE	IgG1_G0F	IgG1_G0	5.01383e-17	0.809159	-0.291306	0.00847534	5.01383e-17	0.000718174
rs7146742	14	66032934	FUT8	ratio_log_IgG1_G0F_IgG1_G0	0.25715	0.0340413	6.98136e-14	A	G	FALSE	IgG1_G0F	IgG1_G0	5.01383e-17	0.809159	-0.291306	0.00847534	5.01383e-17	0.000718174
rs7158153	14	66034586	FUT8	ratio_log_IgG1_G0F_IgG1_G0	0.232206	0.0360184	1.49888e-10	A	C	FALSE	IgG1_G0F	IgG1_G0	8.26096e-12	0.760149	-0.251319	0.0112962	8.26096e-12	0.0551142
rs2183277	14	66035429	FUT8	ratio_log_IgG1_G0F_IgG1_G0	0.230541	0.0360749	2.14936e-10	C	T	FALSE	IgG1_G0F	IgG1_G0	1.11707e-11	0.76081	-0.250179	0.0112834	1.11707e-11	0.0519722
rs1958561	14	66036761	FUT8	ratio_log_IgG1_G0F_IgG1_G0	0.280638	0.033717	1.7824e-16	G	T	FALSE	IgG1_G0F	IgG1_G0	1.37413e-19	0.881335	-0.312154	0.00520984	1.37413e-19	0.000770944
rs1958561	14	66036761	FUT8	ratio_log_IgG1_G0F_IgG1_G0	0.280638	0.033717	1.7824e-16	G	T	FALSE	IgG1_G0F	IgG1_G0	1.37413e-19	0.881335	-0.312154	0.00520984	1.37413e-19	0.000770944
rs1958560	14	66036795	FUT8	ratio_log_IgG1_G0F_IgG1_G0	0.212045	0.0347441	1.29687e-09	A	G	FALSE	IgG1_G0F	IgG1_G0	8.34009e-11	0.973652	-0.230096	-0.00117696	8.34009e-11	0.0643094
rs1958560	14	66036795	FUT8	ratio_log_IgG1_G0F_IgG1_G0	0.212045	0.0347441	1.29687e-09	A	G	FALSE	IgG1_G0F	IgG1_G0	8.34009e-11	0.973652	-0.230096	-0.00117696	8.34009e-11	0.0643094
rs11622014	14	66041645	FUT8	ratio_log_IgG1_G0F_IgG1_G0	0.286875	0.0338051	4.71553e-17	T	C	FALSE	IgG1_G0F	IgG1_G0	6.01538e-20	0.818956	-0.316049	0.00801064	6.01538e-20	0.00127565
rs11622014	14	66041645	FUT8	ratio_log_IgG1_G0F_IgG1_G0	0.286875	0.0338051	4.71553e-17	T	C	FALSE	IgG1_G0F	IgG1_G0	6.01538e-20	0.818956	-0.316049	0.00801064	6.01538e-20	0.00127565
rs72714499	14	66042459	FUT8	ratio_log_IgG1_G0F_IgG1_G0	-0.237927	0.0426469	2.82606e-08	T	C	FALSE	IgG1_G0F	IgG1_G0	3.13946e-09	0.418866	0.256622	-0.0351958	3.13946e-09	0.11109
rs72714499	14	66042459	FUT8	ratio_log_IgG1_G0F_IgG1_G0	-0.237927	0.0426469	2.82606e-08	T	C	FALSE	IgG1_G0F	IgG1_G0	3.13946e-09	0.418866	0.256622	-0.0351958	3.13946e-09	0.11109
rs10142283	14	66044129	FUT8	ratio_log_IgG1_G0F_IgG1_G0	0.23536	0.0360503	8.83088e-11	A	G	FALSE	IgG1_G0F	IgG1_G0	5.10291e-12	0.730888	-0.254121	0.0127423	5.10291e-12	0.0577848
rs8007497	14	66044476	FUT8	ratio_log_IgG1_G0F_IgG1_G0	0.230848	0.0361235	2.15071e-10	C	T	FALSE	IgG1_G0F	IgG1_G0	1.52166e-11	0.698275	-0.248893	0.014388	1.52166e-11	0.0707515
rs12887134	14	66045543	FUT8	ratio_log_IgG1_G0F_IgG1_G0	0.284962	0.0338369	8.00776e-17	C	G	FALSE	IgG1_G0F	IgG1_G0	6.31163e-20	0.879376	-0.316072	0.00531469	6.31163e-20	0.000788189
rs12887134	14	66045543	FUT8	ratio_log_IgG1_G0F_IgG1_G0	0.284962	0.0338369	8.00776e-17	C	G	FALSE	IgG1_G0F	IgG1_G0	6.31163e-20	0.879376	-0.316072	0.00531469	6.31163e-20	0.000788189
rs7155541	14	66046242	FUT8	ratio_log_IgG1_G0F_IgG1_G0	0.284961	0.0338369	8.00918e-17	C	G	FALSE	IgG1_G0F	IgG1_G0	6.31474e-20	0.879339	-0.31607	0.00531633	6.31474e-20	0.000788438
rs7155541	14	66046242	FUT8	ratio_log_IgG1_G0F_IgG1_G0	0.284961	0.0338369	8.00918e-17	C	G	FALSE	IgG1_G0F	IgG1_G0	6.31474e-20	0.879339	-0.31607	0.00531633	6.31474e-20	0.000788438
rs6573615	14	66046534	FUT8	ratio_log_IgG1_G0F_IgG1_G0	0.244778	0.034911	3.43746e-12	A	G	FALSE	IgG1_G0F	IgG1_G0	1.55439e-13	0.903744	-0.263468	0.00434899	1.55439e-13	0.0452191
rs6573615	14	66046534	FUT8	ratio_log_IgG1_G0F_IgG1_G0	0.244778	0.034911	3.43746e-12	A	G	FALSE	IgG1_G0F	IgG1_G0	1.55439e-13	0.903744	-0.263468	0.00434899	1.55439e-13	0.0452191
rs6573616	14	66046816	FUT8	ratio_log_IgG1_G0F_IgG1_G0	0.230537	0.0360764	2.15471e-10	G	A	FALSE	IgG1_G0F	IgG1_G0	1.11392e-11	0.761802	-0.250204	0.0112356	1.11392e-11	0.051697
rs4902404	14	66047022	FUT8	ratio_log_IgG1_G0F_IgG1_G0	0.229898	0.0360989	2.47357e-10	C	T	FALSE	IgG1_G0F	IgG1_G0	1.24095e-11	0.801985	-0.249776	0.00930085	1.24095e-11	0.0501684
rs10152007	14	66047434	FUT8	ratio_log_IgG1_G0F_IgG1_G0	0.233652	0.0361069	1.2822e-10	T	A	FALSE	IgG1_G0F	IgG1_G0	6.93068e-12	0.732664	-0.252975	0.0126764	6.93068e-12	0.054053
rs12879805	14	66047795	FUT8	ratio_log_IgG1_G0F_IgG1_G0	0.282502	0.0336869	1.07023e-16	C	T	FALSE	IgG1_G0F	IgG1_G0	1.34661e-19	0.819252	-0.312043	0.00797021	1.34661e-19	0.00125824
rs12879805	14	66047795	FUT8	ratio_log_IgG1_G0F_IgG1_G0	0.282502	0.0336869	1.07023e-16	C	T	FALSE	IgG1_G0F	IgG1_G0	1.34661e-19	0.819252	-0.312043	0.00797021	1.34661e-19	0.00125824
rs7146993	14	66048872	FUT8	ratio_log_IgG1_G0F_IgG1_G0	0.231207	0.0361023	1.97066e-10	T	C	FALSE	IgG1_G0F	IgG1_G0	6.88822e-12	0.815135	-0.252888	0.00867284	6.88822e-12	0.0349539
rs2411357	14	66051100	FUT8	ratio_log_IgG1_G0F_IgG1_G0	0.278708	0.0337425	2.97447e-16	T	G	FALSE	IgG1_G0F	IgG1_G0	1.40106e-19	0.954954	-0.312196	0.00197217	1.40106e-19	0.000471028
rs2411357	14	66051100	FUT8	ratio_log_IgG1_G0F_IgG1_G0	0.278708	0.0337425	2.97447e-16	T	G	FALSE	IgG1_G0F	IgG1_G0	1.40106e-19	0.954954	-0.312196	0.00197217	1.40106e-19	0.000471028
rs8016322	14	66051536	FUT8	ratio_log_IgG1_G0F_IgG1_G0	0.24949	0.0348601	1.24122e-12	A	G	FALSE	IgG1_G0F	IgG1_G0	4.52439e-14	0.909325	-0.268932	0.00409213	4.52439e-14	0.0364512
rs8016322	14	66051536	FUT8	ratio_log_IgG1_G0F_IgG1_G0	0.24949	0.0348601	1.24122e-12	A	G	FALSE	IgG1_G0F	IgG1_G0	4.52439e-14	0.909325	-0.268932	0.00409213	4.52439e-14	0.0364512
rs1958559	14	66052055	FUT8	ratio_log_IgG1_G0F_IgG1_G0	0.208269	0.034748	2.5184e-09	T	C	FALSE	IgG1_G0F	IgG1_G0	1.27622e-10	0.922568	-0.227755	-0.0034624	1.27622e-10	0.0506758
rs1958559	14	66052055	FUT8	ratio_log_IgG1_G0F_IgG1_G0	0.208269	0.034748	2.5184e-09	T	C	FALSE	IgG1_G0F	IgG1_G0	1.27622e-10	0.922568	-0.227755	-0.0034624	1.27622e-10	0.0506758
rs7160780	14	66052713	FUT8	ratio_log_IgG1_G0F_IgG1_G0	0.246485	0.0348913	2.37873e-12	T	G	FALSE	IgG1_G0F	IgG1_G0	7.88356e-14	0.979446	-0.266528	0.000926183	7.88356e-14	0.0331419
rs7160780	14	66052713	FUT8	ratio_log_IgG1_G0F_IgG1_G0	0.246485	0.0348913	2.37873e-12	T	G	FALSE	IgG1_G0F	IgG1_G0	7.88356e-14	0.979446	-0.266528	0.000926183	7.88356e-14	0.0331419
rs7161123	14	66052901	FUT8	ratio_log_IgG1_G0F_IgG1_G0	0.278694	0.0337421	2.98291e-16	A	G	FALSE	IgG1_G0F	IgG1_G0	1.4111e-19	0.954457	-0.312167	0.00199391	1.4111e-19	0.000473062
rs34640387	14	66053006	FUT8	ratio_log_IgG1_G0F_IgG1_G0	-0.2301	0.042888	9.24642e-08	A	G	FALSE	IgG1_G0F	IgG1_G0	5.86613e-09	0.523544	0.25341	-0.0279087	5.86613e-09	0.0634422
rs34772005	14	66053091	FUT8	ratio_log_IgG1_G0F_IgG1_G0	-0.230103	0.0428879	9.24312e-08	A	G	FALSE	IgG1_G0F	IgG1_G0	5.86381e-09	0.523536	0.253413	-0.0279092	5.86381e-09	0.0634397
rs2411356	14	66053161	FUT8	ratio_log_IgG1_G0F_IgG1_G0	0.246918	0.0348602	2.08641e-12	A	G	FALSE	IgG1_G0F	IgG1_G0	7.15658e-14	0.939061	-0.266751	0.00274607	7.15658e-14	0.0343009
rs2411356	14	66053161	FUT8	ratio_log_IgG1_G0F_IgG1_G0	0.246918	0.0348602	2.08641e-12	A	G	FALSE	IgG1_G0F	IgG1_G0	7.15658e-14	0.939061	-0.266751	0.00274607	7.15658e-14	0.0343009
rs10572775	14	66055427	FUT8	ratio_log_IgG1_G0F_IgG1_G0	0.277252	0.03391	5.81581e-16	G	GAT	FALSE	IgG1_G0F	IgG1_G0	1.14131e-18	0.947364	-0.305804	0.00231558	1.14131e-18	0.00196243
rs4581615	14	66055943	FUT8	ratio_log_IgG1_G0F_IgG1_G0	0.278695	0.0337421	2.98206e-16	A	C	FALSE	IgG1_G0F	IgG1_G0	1.4113e-19	0.954368	-0.312166	0.00199779	1.4113e-19	0.000473263
rs4581615	14	66055943	FUT8	ratio_log_IgG1_G0F_IgG1_G0	0.278695	0.0337421	2.98206e-16	A	C	FALSE	IgG1_G0F	IgG1_G0	1.4113e-19	0.954368	-0.312166	0.00199779	1.4113e-19	0.000473263
rs6573617	14	66056408	FUT8	ratio_log_IgG1_G0F_IgG1_G0	0.229049	0.0361379	2.99945e-10	T	C	FALSE	IgG1_G0F	IgG1_G0	1.23632e-11	0.819528	-0.250019	0.00846939	1.23632e-11	0.0412182
rs6573618	14	66056452	FUT8	ratio_log_IgG1_G0F_IgG1_G0	0.230505	0.0360774	2.16923e-10	G	A	FALSE	IgG1_G0F	IgG1_G0	1.11062e-11	0.762846	-0.250225	0.0111851	1.11062e-11	0.0511988
rs17753508	14	66057452	FUT8	ratio_log_IgG1_G0F_IgG1_G0	-0.234016	0.0429322	5.7803e-08	G	A	FALSE	IgG1_G0F	IgG1_G0	5.62834e-09	0.445551	0.254062	-0.0334212	5.62834e-09	0.0973711
rs3783709	14	66058664	FUT8	ratio_log_IgG1_G0F_IgG1_G0	0.278695	0.0337421	2.98213e-16	A	T	FALSE	IgG1_G0F	IgG1_G0	1.41158e-19	0.954342	-0.312165	0.00199893	1.41158e-19	0.000473346
rs3783709	14	66058664	FUT8	ratio_log_IgG1_G0F_IgG1_G0	0.278695	0.0337421	2.98213e-16	A	T	FALSE	IgG1_G0F	IgG1_G0	1.41158e-19	0.954342	-0.312165	0.00199893	1.41158e-19	0.000473346
rs2411355	14	66060707	FUT8	ratio_log_IgG1_G0F_IgG1_G0	0.278729	0.0337431	2.96341e-16	A	C	FALSE	IgG1_G0F	IgG1_G0	1.40917e-19	0.953482	-0.312182	0.00203671	1.40917e-19	0.000475523
rs2411355	14	66060707	FUT8	ratio_log_IgG1_G0F_IgG1_G0	0.278729	0.0337431	2.96341e-16	A	C	FALSE	IgG1_G0F	IgG1_G0	1.40917e-19	0.953482	-0.312182	0.00203671	1.40917e-19	0.000475523
rs6573619	14	66061560	FUT8	ratio_log_IgG1_G0F_IgG1_G0	0.23106	0.0361016	2.021e-10	C	T	FALSE	IgG1_G0F	IgG1_G0	7.06721e-12	0.813565	-0.252746	0.00874756	7.06721e-12	0.0349689
rs12889002	14	66063582	FUT8	ratio_log_IgG1_G0F_IgG1_G0	0.280513	0.0337158	1.83223e-16	G	C	FALSE	IgG1_G0F	IgG1_G0	1.47605e-19	0.875959	-0.311874	0.00544744	1.47605e-19	0.000805603
rs12889002	14	66063582	FUT8	ratio_log_IgG1_G0F_IgG1_G0	0.280513	0.0337158	1.83223e-16	G	C	FALSE	IgG1_G0F	IgG1_G0	1.47605e-19	0.875959	-0.311874	0.00544744	1.47605e-19	0.000805603
rs35439429	14	66063919	FUT8	ratio_log_IgG1_G0F_IgG1_G0	0.248312	0.0349508	1.79411e-12	T	TA	FALSE	IgG1_G0F	IgG1_G0	1.1338e-13	0.864532	-0.265376	0.00614553	1.1338e-13	0.0631957
rs113131712	14	66064120	FUT8	ratio_log_IgG1_G0F_IgG1_G0	0.279131	0.033765	2.812e-16	A	G	FALSE	IgG1_G0F	IgG1_G0	1.79801e-19	0.912016	-0.311528	0.00386086	1.79801e-19	0.000639406
rs113131712	14	66064120	FUT8	ratio_log_IgG1_G0F_IgG1_G0	0.279131	0.033765	2.812e-16	A	G	FALSE	IgG1_G0F	IgG1_G0	1.79801e-19	0.912016	-0.311528	0.00386086	1.79801e-19	0.000639406
rs12895401	14	66064827	FUT8	ratio_log_IgG1_G0F_IgG1_G0	0.209675	0.0347179	1.91111e-09	A	G	FALSE	IgG1_G0F	IgG1_G0	1.57869e-10	0.955784	-0.226479	0.0019738	1.57869e-10	0.0826059
rs12895401	14	66064827	FUT8	ratio_log_IgG1_G0F_IgG1_G0	0.209675	0.0347179	1.91111e-09	A	G	FALSE	IgG1_G0F	IgG1_G0	1.57869e-10	0.955784	-0.226479	0.0019738	1.57869e-10	0.0826059
rs72716407	14	66065231	FUT8	ratio_log_IgG1_G0F_IgG1_G0	-0.234011	0.042932	5.78301e-08	T	G	FALSE	IgG1_G0F	IgG1_G0	5.62049e-09	0.445851	0.254071	-0.033399	5.62049e-09	0.0971897
rs8005243	14	66065634	FUT8	ratio_log_IgG1_G0F_IgG1_G0	0.229883	0.0360998	2.48299e-10	G	C	FALSE	IgG1_G0F	IgG1_G0	1.23575e-11	0.802432	-0.249803	0.0092796	1.23575e-11	0.0497686
rs8005710	14	66065666	FUT8	ratio_log_IgG1_G0F_IgG1_G0	0.280524	0.0337158	1.82769e-16	A	G	FALSE	IgG1_G0F	IgG1_G0	1.47353e-19	0.87566	-0.311881	0.0054607	1.47353e-19	0.000806225
rs8005710	14	66065666	FUT8	ratio_log_IgG1_G0F_IgG1_G0	0.280524	0.0337158	1.82769e-16	A	G	FALSE	IgG1_G0F	IgG1_G0	1.47353e-19	0.87566	-0.311881	0.0054607	1.47353e-19	0.000806225
rs72716408	14	66066001	FUT8	ratio_log_IgG1_G0F_IgG1_G0	-0.234013	0.0429321	5.78162e-08	G	A	FALSE	IgG1_G0F	IgG1_G0	5.61828e-09	0.445867	0.254074	-0.033398	5.61828e-09	0.0971748
rs12587057	14	66066375	FUT8	ratio_log_IgG1_G0F_IgG1_G0	0.230526	0.0360774	2.16102e-10	T	C	FALSE	IgG1_G0F	IgG1_G0	1.10736e-11	0.762296	-0.250241	0.0112118	1.10736e-11	0.0512425
rs76087165	14	66067006	FUT8	ratio_log_IgG1_G0F_IgG1_G0	-0.234016	0.0429322	5.77975e-08	C	T	FALSE	IgG1_G0F	IgG1_G0	5.61465e-09	0.4459	0.254079	-0.0333956	5.61465e-09	0.0971435
rs2064695	14	66067088	FUT8	ratio_log_IgG1_G0F_IgG1_G0	0.210133	0.0346848	1.70307e-09	G	T	FALSE	IgG1_G0F	IgG1_G0	1.45006e-10	0.915507	-0.226727	0.00377346	1.45006e-10	0.0851439
rs2064695	14	66067088	FUT8	ratio_log_IgG1_G0F_IgG1_G0	0.210133	0.0346848	1.70307e-09	G	T	FALSE	IgG1_G0F	IgG1_G0	1.45006e-10	0.915507	-0.226727	0.00377346	1.45006e-10	0.0851439
rs743085	14	66068133	FUT8	ratio_log_IgG1_G0F_IgG1_G0	0.280534	0.0337158	1.82315e-16	G	A	FALSE	IgG1_G0F	IgG1_G0	1.47076e-19	0.875358	-0.311889	0.00547406	1.47076e-19	0.000806714
rs743085	14	66068133	FUT8	ratio_log_IgG1_G0F_IgG1_G0	0.280534	0.0337158	1.82315e-16	G	A	FALSE	IgG1_G0F	IgG1_G0	1.47076e-19	0.875358	-0.311889	0.00547406	1.47076e-19	0.000806714
rs200274176	14	66069056	FUT8	ratio_log_IgG1_G0F_IgG1_G0	0.260219	0.0347702	1.1721e-13	A	ATCTC	FALSE	IgG1_G0F	IgG1_G0	4.14442e-15	0.862267	-0.279094	0.00622247	4.14442e-15	0.0353589
rs7140341	14	66070417	FUT8	ratio_log_IgG1_G0F_IgG1_G0	0.234241	0.0361614	1.22915e-10	G	C	FALSE	IgG1_G0F	IgG1_G0	1.27892e-11	0.582351	-0.250161	0.0204404	1.27892e-11	0.104049
rs61987992	14	66070731	FUT8	ratio_log_IgG1_G0F_IgG1_G0	0.231606	0.036151	1.9403e-10	T	C	FALSE	IgG1_G0F	IgG1_G0	2.27568e-11	0.557675	-0.24695	0.0217775	2.27568e-11	0.117285
rs61987993	14	66070732	FUT8	ratio_log_IgG1_G0F_IgG1_G0	0.231606	0.036151	1.9403e-10	G	C	FALSE	IgG1_G0F	IgG1_G0	2.27568e-11	0.557675	-0.24695	0.0217775	2.27568e-11	0.117285
rs61987994	14	66070733	FUT8	ratio_log_IgG1_G0F_IgG1_G0	0.231606	0.036151	1.9403e-10	G	A	FALSE	IgG1_G0F	IgG1_G0	2.27568e-11	0.557675	-0.24695	0.0217775	2.27568e-11	0.117285
rs11158602	14	66071733	FUT8	ratio_log_IgG1_G0F_IgG1_G0	0.285024	0.0335931	4.77586e-17	G	T	FALSE	IgG1_G0F	IgG1_G0	9.94212e-20	0.664013	-0.312464	0.015117	9.94212e-20	0.00208174
rs11158602	14	66071733	FUT8	ratio_log_IgG1_G0F_IgG1_G0	0.285024	0.0335931	4.77586e-17	G	T	FALSE	IgG1_G0F	IgG1_G0	9.94212e-20	0.664013	-0.312464	0.015117	9.94212e-20	0.00208174
rs11158603	14	66072040	FUT8	ratio_log_IgG1_G0F_IgG1_G0	0.234128	0.0361629	1.25633e-10	T	C	FALSE	IgG1_G0F	IgG1_G0	1.31234e-11	0.581815	-0.250032	0.02047	1.31234e-11	0.104458
rs4902407	14	66074635	FUT8	ratio_log_IgG1_G0F_IgG1_G0	0.285028	0.0335929	4.76941e-17	G	T	FALSE	IgG1_G0F	IgG1_G0	9.93321e-20	0.663849	-0.312466	0.0151248	9.93321e-20	0.00208269
rs4902407	14	66074635	FUT8	ratio_log_IgG1_G0F_IgG1_G0	0.285028	0.0335929	4.76941e-17	G	T	FALSE	IgG1_G0F	IgG1_G0	9.93321e-20	0.663849	-0.312466	0.0151248	9.93321e-20	0.00208269
rs10145146	14	66075004	FUT8	ratio_log_IgG1_G0F_IgG1_G0	0.23425	0.0361612	1.22697e-10	T	C	FALSE	IgG1_G0F	IgG1_G0	1.27716e-11	0.58213	-0.250166	0.0204523	1.27716e-11	0.104091
rs199534978	14	66076028	FUT8	ratio_log_IgG1_G0F_IgG1_G0	0.283346	0.033644	7.99143e-17	A	AT	FALSE	IgG1_G0F	IgG1_G0	8.28209e-20	0.775764	-0.313513	0.00992531	8.28209e-20	0.00103637
rs7155963	14	66076029	FUT8	ratio_log_IgG1_G0F_IgG1_G0	0.285834	0.0336216	4.15386e-17	A	T	FALSE	IgG1_G0F	IgG1_G0	5.54871e-20	0.72678	-0.314877	0.0121716	5.54871e-20	0.0013358
rs12882763	14	66078025	FUT8	ratio_log_IgG1_G0F_IgG1_G0	0.198963	0.0357497	3.05064e-08	T	C	FALSE	IgG1_G0F	IgG1_G0	4.01163e-09	0.732372	-0.214372	0.0125141	4.01163e-09	0.131501
rs2092914	14	66079115	FUT8	ratio_log_IgG1_G0F_IgG1_G0	0.193353	0.0357656	7.39218e-08	T	C	FALSE	IgG1_G0F	IgG1_G0	5.38431e-09	0.819681	-0.212606	0.00834161	5.38431e-09	0.0728379
rs8012278	14	66082573	FUT8	ratio_log_IgG1_G0F_IgG1_G0	0.281059	0.0337385	1.68153e-16	G	A	FALSE	IgG1_G0F	IgG1_G0	2.09463e-19	0.799467	-0.310813	0.00887192	2.09463e-19	0.00124567
rs8012278	14	66082573	FUT8	ratio_log_IgG1_G0F_IgG1_G0	0.281059	0.0337385	1.68153e-16	G	A	FALSE	IgG1_G0F	IgG1_G0	2.09463e-19	0.799467	-0.310813	0.00887192	2.09463e-19	0.00124567
rs8019762	14	66087178	FUT8	ratio_log_IgG1_G0F_IgG1_G0	0.233272	0.0360405	1.27093e-10	G	A	FALSE	IgG1_G0F	IgG1_G0	7.38175e-12	0.686496	-0.25217	0.01495	7.38175e-12	0.0580815
rs76601910	14	66087341	FUT8	ratio_log_IgG1_G0F_IgG1_G0	-0.235032	0.0429386	5.0937e-08	C	G	FALSE	IgG1_G0F	IgG1_G0	4.25509e-09	0.462527	0.256126	-0.0321949	4.25509e-09	0.0835363
rs2268955	14	66090009	FUT8	ratio_log_IgG1_G0F_IgG1_G0	0.21756	0.0347983	5.15886e-10	A	T	FALSE	IgG1_G0F	IgG1_G0	6.10639e-11	0.882701	-0.232118	0.00526664	6.10639e-11	0.118367
rs2268956	14	66090145	FUT8	ratio_log_IgG1_G0F_IgG1_G0	0.233249	0.0360719	1.32335e-10	A	G	FALSE	IgG1_G0F	IgG1_G0	8.68197e-12	0.659438	-0.251544	0.0163373	8.68197e-12	0.065606
rs74245865	14	66094063	FUT8	ratio_log_IgG1_G0F_IgG1_G0	-0.235034	0.0429385	5.09192e-08	G	A	FALSE	IgG1_G0F	IgG1_G0	4.25097e-09	0.4626	0.256132	-0.0321896	4.25097e-09	0.0834846
rs11158604	14	66094450	FUT8	ratio_log_IgG1_G0F_IgG1_G0	0.233281	0.0360402	1.2682e-10	A	G	FALSE	IgG1_G0F	IgG1_G0	7.37061e-12	0.68614	-0.252175	0.0149678	7.37061e-12	0.0581187
rs12886334	14	66094671	FUT8	ratio_log_IgG1_G0F_IgG1_G0	0.282175	0.0337004	1.19041e-16	G	T	FALSE	IgG1_G0F	IgG1_G0	1.23119e-19	0.801612	-0.312474	0.00876675	1.23119e-19	0.00103426
rs12886334	14	66094671	FUT8	ratio_log_IgG1_G0F_IgG1_G0	0.282175	0.0337004	1.19041e-16	G	T	FALSE	IgG1_G0F	IgG1_G0	1.23119e-19	0.801612	-0.312474	0.00876675	1.23119e-19	0.00103426
rs80253746	14	66100692	FUT8	ratio_log_IgG1_G0F_IgG1_G0	0.24191	0.0352425	9.46492e-12	G	A	FALSE	IgG1_G0F	IgG1_G0	2.48028e-12	0.673746	-0.252195	0.0152631	2.48028e-12	0.26205
rs80297942	14	66100698	FUT8	ratio_log_IgG1_G0F_IgG1_G0	0.280429	0.0343399	6.28953e-16	A	G	FALSE	IgG1_G0F	IgG1_G0	4.18238e-19	0.904977	-0.313561	0.00424103	4.18238e-19	0.000664975
rs80297942	14	66100698	FUT8	ratio_log_IgG1_G0F_IgG1_G0	0.280429	0.0343399	6.28953e-16	A	G	FALSE	IgG1_G0F	IgG1_G0	4.18238e-19	0.904977	-0.313561	0.00424103	4.18238e-19	0.000664975
rs9796385	14	66101219	FUT8	ratio_log_IgG1_G0F_IgG1_G0	0.275602	0.0345014	2.5616e-15	G	A	FALSE	IgG1_G0F	IgG1_G0	4.84419e-18	0.945705	-0.304837	-0.00242504	4.84419e-18	0.00189108
rs9796385	14	66101219	FUT8	ratio_log_IgG1_G0F_IgG1_G0	0.275602	0.0345014	2.5616e-15	G	A	FALSE	IgG1_G0F	IgG1_G0	4.84419e-18	0.945705	-0.304837	-0.00242504	4.84419e-18	0.00189108
rs145772892	14	66102816	FUT8	ratio_log_IgG1_G0F_IgG1_G0	-0.235039	0.0429384	5.08804e-08	T	C	FALSE	IgG1_G0F	IgG1_G0	4.24465e-09	0.462663	0.256142	-0.032185	4.24465e-09	0.0834241
rs71126773	14	66103040	FUT8	ratio_log_IgG1_G0F_IgG1_G0	0.281536	0.0337455	1.52086e-16	TG	T	FALSE	IgG1_G0F	IgG1_G0	5.20803e-19	0.700389	-0.307517	0.013442	5.20803e-19	0.0034244
rs10148529	14	66104703	FUT8	ratio_log_IgG1_G0F_IgG1_G0	0.233298	0.0360397	1.26376e-10	T	A	FALSE	IgG1_G0F	IgG1_G0	7.35533e-12	0.685562	-0.252183	0.0149968	7.35533e-12	0.058202
rs12896663	14	66104969	FUT8	ratio_log_IgG1_G0F_IgG1_G0	0.282555	0.0336894	1.06203e-16	A	G	FALSE	IgG1_G0F	IgG1_G0	1.05251e-19	0.797912	-0.312964	0.0089315	1.05251e-19	0.000991036
rs12896663	14	66104969	FUT8	ratio_log_IgG1_G0F_IgG1_G0	0.282555	0.0336894	1.06203e-16	A	G	FALSE	IgG1_G0F	IgG1_G0	1.05251e-19	0.797912	-0.312964	0.0089315	1.05251e-19	0.000991036
rs11158605	14	66107920	FUT8	ratio_log_IgG1_G0F_IgG1_G0	0.19387	0.0358288	7.19625e-08	A	T	FALSE	IgG1_G0F	IgG1_G0	5.59048e-09	0.818948	-0.212762	0.00839107	5.59048e-09	0.077686
rs11624045	14	66108018	FUT8	ratio_log_IgG1_G0F_IgG1_G0	0.282556	0.0336893	1.06153e-16	T	C	FALSE	IgG1_G0F	IgG1_G0	1.05252e-19	0.797774	-0.312963	0.00893769	1.05252e-19	0.000991512
rs11624045	14	66108018	FUT8	ratio_log_IgG1_G0F_IgG1_G0	0.282556	0.0336893	1.06153e-16	T	C	FALSE	IgG1_G0F	IgG1_G0	1.05252e-19	0.797774	-0.312963	0.00893769	1.05252e-19	0.000991512
rs11158606	14	66110150	FUT8	ratio_log_IgG1_G0F_IgG1_G0	0.233822	0.036207	1.39606e-10	A	G	FALSE	IgG1_G0F	IgG1_G0	1.13024e-11	0.594241	-0.250932	0.0198091	1.13024e-11	0.0809593
rs10873191	14	66110628	FUT8	ratio_log_IgG1_G0F_IgG1_G0	0.232667	0.0360618	1.45126e-10	C	T	FALSE	IgG1_G0F	IgG1_G0	8.20784e-12	0.723855	-0.25175	0.0130937	8.20784e-12	0.0565566
rs11158607	14	66110797	FUT8	ratio_log_IgG1_G0F_IgG1_G0	0.193401	0.0357643	7.33008e-08	G	T	FALSE	IgG1_G0F	IgG1_G0	5.35176e-09	0.818091	-0.212636	0.00841618	5.35176e-09	0.0730109
rs61348705	14	66111019	FUT8	ratio_log_IgG1_G0F_IgG1_G0	-0.291778	0.0407847	1.26607e-12	A	T	FALSE	IgG1_G0F	IgG1_G0	6.61253e-15	0.247633	0.323685	-0.0484638	6.61253e-15	0.00522288
rs7144345	14	66111841	FUT8	ratio_log_IgG1_G0F_IgG1_G0	0.233306	0.0360394	1.26147e-10	C	G	FALSE	IgG1_G0F	IgG1_G0	7.34501e-12	0.685296	-0.252189	0.0150101	7.34501e-12	0.0582258
rs3216656	14	66113327	FUT8	ratio_log_IgG1_G0F_IgG1_G0	0.283441	0.0337623	9.93927e-17	CA	C	FALSE	IgG1_G0F	IgG1_G0	8.34034e-20	0.820182	-0.314467	0.00794551	8.34034e-20	0.00083913
rs12890902	14	66116622	FUT8	ratio_log_IgG1_G0F_IgG1_G0	0.282564	0.0336889	1.05886e-16	A	T	FALSE	IgG1_G0F	IgG1_G0	1.05099e-19	0.797384	-0.312966	0.00895524	1.05099e-19	0.000992567
rs12890902	14	66116622	FUT8	ratio_log_IgG1_G0F_IgG1_G0	0.282564	0.0336889	1.05886e-16	A	T	FALSE	IgG1_G0F	IgG1_G0	1.05099e-19	0.797384	-0.312966	0.00895524	1.05099e-19	0.000992567
rs60708728	14	66116790	FUT8	ratio_log_IgG1_G0F_IgG1_G0	-0.23507	0.0429385	5.06866e-08	A	G	FALSE	IgG1_G0F	IgG1_G0	4.20824e-09	0.463328	0.256205	-0.0321374	4.20824e-09	0.0830247
rs72416175	14	66116826	FUT8	ratio_log_IgG1_G0F_IgG1_G0	-0.247212	0.0448046	3.98987e-08	A	AAC	FALSE	IgG1_G0F	IgG1_G0	6.02587e-09	0.416877	0.264878	-0.0371512	6.02587e-09	0.151029
rs2300864	14	66119800	FUT8	ratio_log_IgG1_G0F_IgG1_G0	0.233244	0.0360267	1.25684e-10	G	A	FALSE	IgG1_G0F	IgG1_G0	4.88248e-12	0.76755	-0.254202	0.0109442	4.88248e-12	0.0388473
rs2300865	14	66120015	FUT8	ratio_log_IgG1_G0F_IgG1_G0	0.283163	0.0337181	9.71786e-17	C	G	FALSE	IgG1_G0F	IgG1_G0	5.68464e-20	0.878081	-0.315492	0.00535586	5.68464e-20	0.000584968
rs2300865	14	66120015	FUT8	ratio_log_IgG1_G0F_IgG1_G0	0.283163	0.0337181	9.71786e-17	C	G	FALSE	IgG1_G0F	IgG1_G0	5.68464e-20	0.878081	-0.315492	0.00535586	5.68464e-20	0.000584968
rs2300865	14	66120015	FUT8	ratio_log_IgG1_G0F_IgG1_G0	0.283163	0.0337181	9.71786e-17	C	G	FALSE	IgG1_G0F	IgG1_G0	5.68464e-20	0.878081	-0.315492	0.00535586	5.68464e-20	0.000584968
rs7144971	14	66120650	FUT8	ratio_log_IgG1_G0F_IgG1_G0	0.233248	0.0360267	1.25608e-10	A	G	FALSE	IgG1_G0F	IgG1_G0	4.88011e-12	0.767491	-0.254205	0.0109471	4.88011e-12	0.0388519
rs10143206	14	66120675	FUT8	ratio_log_IgG1_G0F_IgG1_G0	0.233248	0.0360267	1.25608e-10	T	C	FALSE	IgG1_G0F	IgG1_G0	4.88011e-12	0.767491	-0.254205	0.0109471	4.88011e-12	0.0388519
rs72716418	14	66121045	FUT8	ratio_log_IgG1_G0F_IgG1_G0	-0.232604	0.042707	5.91915e-08	A	G	FALSE	IgG1_G0F	IgG1_G0	3.37325e-09	0.54814	0.256333	-0.0261699	3.37325e-09	0.0569888
rs11627184	14	66121443	FUT8	ratio_log_IgG1_G0F_IgG1_G0	0.283889	0.0337101	8.01857e-17	T	C	FALSE	IgG1_G0F	IgG1_G0	4.81859e-20	0.839441	-0.316053	0.00707297	4.81859e-20	0.000600929
rs11627184	14	66121443	FUT8	ratio_log_IgG1_G0F_IgG1_G0	0.283889	0.0337101	8.01857e-17	T	C	FALSE	IgG1_G0F	IgG1_G0	4.81859e-20	0.839441	-0.316053	0.00707297	4.81859e-20	0.000600929
rs11627184	14	66121443	FUT8	ratio_log_IgG1_G0F_IgG1_G0	0.283889	0.0337101	8.01857e-17	T	C	FALSE	IgG1_G0F	IgG1_G0	4.81859e-20	0.839441	-0.316053	0.00707297	4.81859e-20	0.000600929
rs11627185	14	66121492	FUT8	ratio_log_IgG1_G0F_IgG1_G0	0.283889	0.0337101	8.01857e-17	G	A	FALSE	IgG1_G0F	IgG1_G0	4.81859e-20	0.839441	-0.316053	0.00707297	4.81859e-20	0.000600929
rs11627185	14	66121492	FUT8	ratio_log_IgG1_G0F_IgG1_G0	0.283889	0.0337101	8.01857e-17	G	A	FALSE	IgG1_G0F	IgG1_G0	4.81859e-20	0.839441	-0.316053	0.00707297	4.81859e-20	0.000600929
rs11627185	14	66121492	FUT8	ratio_log_IgG1_G0F_IgG1_G0	0.283889	0.0337101	8.01857e-17	G	A	FALSE	IgG1_G0F	IgG1_G0	4.81859e-20	0.839441	-0.316053	0.00707297	4.81859e-20	0.000600929
rs57476621	14	66122725	FUT8	ratio_log_IgG1_G0F_IgG1_G0	0.192419	0.0358558	9.18082e-08	T	TG	FALSE	IgG1_G0F	IgG1_G0	4.33958e-09	0.897601	-0.214421	0.00472086	4.33958e-09	0.0472679
rs7493004	14	66124104	FUT8	ratio_log_IgG1_G0F_IgG1_G0	0.283167	0.0337179	9.70577e-17	C	A	FALSE	IgG1_G0F	IgG1_G0	5.68087e-20	0.877885	-0.315493	0.00536454	5.68087e-20	0.000585309
rs7493004	14	66124104	FUT8	ratio_log_IgG1_G0F_IgG1_G0	0.283167	0.0337179	9.70577e-17	C	A	FALSE	IgG1_G0F	IgG1_G0	5.68087e-20	0.877885	-0.315493	0.00536454	5.68087e-20	0.000585309
rs7493004	14	66124104	FUT8	ratio_log_IgG1_G0F_IgG1_G0	0.283167	0.0337179	9.70577e-17	C	A	FALSE	IgG1_G0F	IgG1_G0	5.68087e-20	0.877885	-0.315493	0.00536454	5.68087e-20	0.000585309
rs67957534	14	66124585	FUT8	ratio_log_IgG1_G0F_IgG1_G0	0.28389	0.03371	8.01392e-17	G	T	FALSE	IgG1_G0F	IgG1_G0	4.81732e-20	0.839321	-0.316053	0.00707832	4.81732e-20	0.000601119
rs67957534	14	66124585	FUT8	ratio_log_IgG1_G0F_IgG1_G0	0.28389	0.03371	8.01392e-17	G	T	FALSE	IgG1_G0F	IgG1_G0	4.81732e-20	0.839321	-0.316053	0.00707832	4.81732e-20	0.000601119
rs67957534	14	66124585	FUT8	ratio_log_IgG1_G0F_IgG1_G0	0.28389	0.03371	8.01392e-17	G	T	FALSE	IgG1_G0F	IgG1_G0	4.81732e-20	0.839321	-0.316053	0.00707832	4.81732e-20	0.000601119
rs72716420	14	66132280	FUT8	ratio_log_IgG1_G0F_IgG1_G0	-0.232771	0.0428145	6.24728e-08	T	C	FALSE	IgG1_G0F	IgG1_G0	3.64402e-09	0.53986	0.25642	-0.0267795	3.64402e-09	0.0583297
rs7142651	14	66132721	FUT8	ratio_log_IgG1_G0F_IgG1_G0	0.283172	0.0337176	9.68815e-17	G	C	FALSE	IgG1_G0F	IgG1_G0	5.67867e-20	0.87747	-0.315491	0.00538284	5.67867e-20	0.000586146
rs7142651	14	66132721	FUT8	ratio_log_IgG1_G0F_IgG1_G0	0.283172	0.0337176	9.68815e-17	G	C	FALSE	IgG1_G0F	IgG1_G0	5.67867e-20	0.87747	-0.315491	0.00538284	5.67867e-20	0.000586146
rs7142651	14	66132721	FUT8	ratio_log_IgG1_G0F_IgG1_G0	0.283172	0.0337176	9.68815e-17	G	C	FALSE	IgG1_G0F	IgG1_G0	5.67867e-20	0.87747	-0.315491	0.00538284	5.67867e-20	0.000586146
rs72716421	14	66134551	FUT8	ratio_log_IgG1_G0F_IgG1_G0	-0.232619	0.0427051	5.90022e-08	C	T	FALSE	IgG1_G0F	IgG1_G0	3.37302e-09	0.547383	0.256322	-0.0262184	3.37302e-09	0.0571677
rs1998036	14	66138199	FUT8	ratio_log_IgG1_G0F_IgG1_G0	0.282405	0.0337571	1.26283e-16	C	G	FALSE	IgG1_G0F	IgG1_G0	5.79914e-20	0.938929	-0.315957	0.0026795	5.79914e-20	0.000459218
rs1998036	14	66138199	FUT8	ratio_log_IgG1_G0F_IgG1_G0	0.282405	0.0337571	1.26283e-16	C	G	FALSE	IgG1_G0F	IgG1_G0	5.79914e-20	0.938929	-0.315957	0.0026795	5.79914e-20	0.000459218
rs1998036	14	66138199	FUT8	ratio_log_IgG1_G0F_IgG1_G0	0.282405	0.0337571	1.26283e-16	C	G	FALSE	IgG1_G0F	IgG1_G0	5.79914e-20	0.938929	-0.315957	0.0026795	5.79914e-20	0.000459218
rs12586842	14	66145022	FUT8	ratio_log_IgG1_G0F_IgG1_G0	0.283852	0.0337088	8.06891e-17	G	T	FALSE	IgG1_G0F	IgG1_G0	5.43093e-20	0.827115	-0.315606	0.00762402	5.43093e-20	0.000673069
rs12586842	14	66145022	FUT8	ratio_log_IgG1_G0F_IgG1_G0	0.283852	0.0337088	8.06891e-17	G	T	FALSE	IgG1_G0F	IgG1_G0	5.43093e-20	0.827115	-0.315606	0.00762402	5.43093e-20	0.000673069
rs12586842	14	66145022	FUT8	ratio_log_IgG1_G0F_IgG1_G0	0.283852	0.0337088	8.06891e-17	G	T	FALSE	IgG1_G0F	IgG1_G0	5.43093e-20	0.827115	-0.315606	0.00762402	5.43093e-20	0.000673069
rs2268959	14	66145318	FUT8	ratio_log_IgG1_G0F_IgG1_G0	-0.232453	0.0426966	5.99214e-08	A	C	FALSE	IgG1_G0F	IgG1_G0	3.75185e-09	0.535246	0.255515	-0.0270113	3.75185e-09	0.0626129
rs12883382	14	66145396	FUT8	ratio_log_IgG1_G0F_IgG1_G0	0.2828	0.0337372	1.10289e-16	T	C	FALSE	IgG1_G0F	IgG1_G0	7.235e-20	0.871638	-0.314775	0.00564416	7.235e-20	0.000656004
rs12883382	14	66145396	FUT8	ratio_log_IgG1_G0F_IgG1_G0	0.2828	0.0337372	1.10289e-16	T	C	FALSE	IgG1_G0F	IgG1_G0	7.235e-20	0.871638	-0.314775	0.00564416	7.235e-20	0.000656004
rs12883382	14	66145396	FUT8	ratio_log_IgG1_G0F_IgG1_G0	0.2828	0.0337372	1.10289e-16	T	C	FALSE	IgG1_G0F	IgG1_G0	7.235e-20	0.871638	-0.314775	0.00564416	7.235e-20	0.000656004
rs2268961	14	66146765	FUT8	ratio_log_IgG1_G0F_IgG1_G0	0.283112	0.0337152	9.78196e-17	C	T	FALSE	IgG1_G0F	IgG1_G0	6.58674e-20	0.862427	-0.314928	0.0060495	6.58674e-20	0.000673356
rs2268961	14	66146765	FUT8	ratio_log_IgG1_G0F_IgG1_G0	0.283112	0.0337152	9.78196e-17	C	T	FALSE	IgG1_G0F	IgG1_G0	6.58674e-20	0.862427	-0.314928	0.0060495	6.58674e-20	0.000673356
rs2268961	14	66146765	FUT8	ratio_log_IgG1_G0F_IgG1_G0	0.283112	0.0337152	9.78196e-17	C	T	FALSE	IgG1_G0F	IgG1_G0	6.58674e-20	0.862427	-0.314928	0.0060495	6.58674e-20	0.000673356
rs2268962	14	66147273	FUT8	ratio_log_IgG1_G0F_IgG1_G0	0.283111	0.0337152	9.78281e-17	G	A	FALSE	IgG1_G0F	IgG1_G0	6.63151e-20	0.861696	-0.314903	0.00608198	6.63151e-20	0.000677874
rs2268962	14	66147273	FUT8	ratio_log_IgG1_G0F_IgG1_G0	0.283111	0.0337152	9.78281e-17	G	A	FALSE	IgG1_G0F	IgG1_G0	6.63151e-20	0.861696	-0.314903	0.00608198	6.63151e-20	0.000677874
rs2268962	14	66147273	FUT8	ratio_log_IgG1_G0F_IgG1_G0	0.283111	0.0337152	9.78281e-17	G	A	FALSE	IgG1_G0F	IgG1_G0	6.63151e-20	0.861696	-0.314903	0.00608198	6.63151e-20	0.000677874
rs2064694	14	66148246	FUT8	ratio_log_IgG1_G0F_IgG1_G0	0.283102	0.0337149	9.79946e-17	T	G	FALSE	IgG1_G0F	IgG1_G0	6.72635e-20	0.860392	-0.314849	0.00613984	6.72635e-20	0.0006864
rs2064694	14	66148246	FUT8	ratio_log_IgG1_G0F_IgG1_G0	0.283102	0.0337149	9.79946e-17	T	G	FALSE	IgG1_G0F	IgG1_G0	6.72635e-20	0.860392	-0.314849	0.00613984	6.72635e-20	0.0006864
rs2064694	14	66148246	FUT8	ratio_log_IgG1_G0F_IgG1_G0	0.283102	0.0337149	9.79946e-17	T	G	FALSE	IgG1_G0F	IgG1_G0	6.72635e-20	0.860392	-0.314849	0.00613984	6.72635e-20	0.0006864
rs11622271	14	66149065	FUT8	ratio_log_IgG1_G0F_IgG1_G0	0.281463	0.0337246	1.48414e-16	T	A	FALSE	IgG1_G0F	IgG1_G0	8.01375e-20	0.919611	-0.31422	0.00352338	8.01375e-20	0.000539959
rs11622271	14	66149065	FUT8	ratio_log_IgG1_G0F_IgG1_G0	0.281463	0.0337246	1.48414e-16	T	A	FALSE	IgG1_G0F	IgG1_G0	8.01375e-20	0.919611	-0.31422	0.00352338	8.01375e-20	0.000539959
rs11622271	14	66149065	FUT8	ratio_log_IgG1_G0F_IgG1_G0	0.281463	0.0337246	1.48414e-16	T	A	FALSE	IgG1_G0F	IgG1_G0	8.01375e-20	0.919611	-0.31422	0.00352338	8.01375e-20	0.000539959
rs1121885	14	66156914	FUT8	ratio_log_IgG1_G0F_IgG1_G0	0.234538	0.0359978	9.62937e-11	G	A	FALSE	IgG1_G0F	IgG1_G0	4.3057e-12	0.733608	-0.25468	0.0125928	4.3057e-12	0.0447142
rs12882200	14	66157861	FUT8	ratio_log_IgG1_G0F_IgG1_G0	0.282355	0.0337053	1.1514e-16	A	C	FALSE	IgG1_G0F	IgG1_G0	1.67453e-19	0.770964	-0.311389	0.0101587	1.67453e-19	0.00145434
rs12882200	14	66157861	FUT8	ratio_log_IgG1_G0F_IgG1_G0	0.282355	0.0337053	1.1514e-16	A	C	FALSE	IgG1_G0F	IgG1_G0	1.67453e-19	0.770964	-0.311389	0.0101587	1.67453e-19	0.00145434
rs12882200	14	66157861	FUT8	ratio_log_IgG1_G0F_IgG1_G0	0.282355	0.0337053	1.1514e-16	A	C	FALSE	IgG1_G0F	IgG1_G0	1.67453e-19	0.770964	-0.311389	0.0101587	1.67453e-19	0.00145434
rs186501115	14	66159405	FUT8	ratio_log_IgG1_G0F_IgG1_G0	-0.232137	0.0426784	6.16285e-08	A	G	FALSE	IgG1_G0F	IgG1_G0	4.45771e-09	0.516342	0.254177	-0.0282607	4.45771e-09	0.072332
rs34263575	14	66160754	FUT8	ratio_log_IgG1_G0F_IgG1_G0	0.282207	0.0337925	1.42206e-16	C	CCTGT	FALSE	IgG1_G0F	IgG1_G0	1.65313e-19	0.80668	-0.31222	0.00856101	1.65313e-19	0.00116249
rs7152023	14	66160827	FUT8	ratio_log_IgG1_G0F_IgG1_G0	0.210063	0.0346541	1.66868e-09	A	C	FALSE	IgG1_G0F	IgG1_G0	1.49812e-10	0.942385	-0.226365	0.00256851	1.49812e-10	0.0897787
rs12894902	14	66161799	FUT8	ratio_log_IgG1_G0F_IgG1_G0	0.282207	0.0337926	1.42267e-16	T	C	FALSE	IgG1_G0F	IgG1_G0	1.65402e-19	0.806674	-0.312219	0.0085613	1.65402e-19	0.00116262
rs12894902	14	66161799	FUT8	ratio_log_IgG1_G0F_IgG1_G0	0.282207	0.0337926	1.42267e-16	T	C	FALSE	IgG1_G0F	IgG1_G0	1.65402e-19	0.806674	-0.312219	0.0085613	1.65402e-19	0.00116262
rs12894902	14	66161799	FUT8	ratio_log_IgG1_G0F_IgG1_G0	0.282207	0.0337926	1.42267e-16	T	C	FALSE	IgG1_G0F	IgG1_G0	1.65402e-19	0.806674	-0.312219	0.0085613	1.65402e-19	0.00116262
rs12588838	14	66162638	FUT8	ratio_log_IgG1_G0F_IgG1_G0	0.283004	0.0337122	9.97882e-17	T	G	FALSE	IgG1_G0F	IgG1_G0	7.92752e-20	0.844967	-0.314221	0.00682586	7.92752e-20	0.000794435
rs12588838	14	66162638	FUT8	ratio_log_IgG1_G0F_IgG1_G0	0.283004	0.0337122	9.97882e-17	T	G	FALSE	IgG1_G0F	IgG1_G0	7.92752e-20	0.844967	-0.314221	0.00682586	7.92752e-20	0.000794435
rs12588838	14	66162638	FUT8	ratio_log_IgG1_G0F_IgG1_G0	0.283004	0.0337122	9.97882e-17	T	G	FALSE	IgG1_G0F	IgG1_G0	7.92752e-20	0.844967	-0.314221	0.00682586	7.92752e-20	0.000794435
rs11628765	14	66168449	FUT8	ratio_log_IgG1_G0F_IgG1_G0	0.282778	0.0337244	1.08029e-16	C	T	FALSE	IgG1_G0F	IgG1_G0	1.03212e-19	0.817718	-0.313463	0.00805063	1.03212e-19	0.00095541
rs11628765	14	66168449	FUT8	ratio_log_IgG1_G0F_IgG1_G0	0.282778	0.0337244	1.08029e-16	C	T	FALSE	IgG1_G0F	IgG1_G0	1.03212e-19	0.817718	-0.313463	0.00805063	1.03212e-19	0.00095541
rs11628765	14	66168449	FUT8	ratio_log_IgG1_G0F_IgG1_G0	0.282778	0.0337244	1.08029e-16	C	T	FALSE	IgG1_G0F	IgG1_G0	1.03212e-19	0.817718	-0.313463	0.00805063	1.03212e-19	0.00095541
rs2411351	14	66171541	FUT8	ratio_log_IgG1_G0F_IgG1_G0	0.282248	0.0337141	1.20273e-16	C	T	FALSE	IgG1_G0F	IgG1_G0	1.44559e-19	0.751939	-0.312002	0.0110326	1.44559e-19	0.00120192
rs2411351	14	66171541	FUT8	ratio_log_IgG1_G0F_IgG1_G0	0.282248	0.0337141	1.20273e-16	C	T	FALSE	IgG1_G0F	IgG1_G0	1.44559e-19	0.751939	-0.312002	0.0110326	1.44559e-19	0.00120192
rs2411351	14	66171541	FUT8	ratio_log_IgG1_G0F_IgG1_G0	0.282248	0.0337141	1.20273e-16	C	T	FALSE	IgG1_G0F	IgG1_G0	1.44559e-19	0.751939	-0.312002	0.0110326	1.44559e-19	0.00120192
rs8018278	14	66180088	FUT8	ratio_log_IgG1_G0F_IgG1_G0	0.283623	0.0337721	9.70184e-17	G	A	FALSE	IgG1_G0F	IgG1_G0	8.61758e-20	0.805517	-0.314493	0.00861031	8.61758e-20	0.000888242
rs8018278	14	66180088	FUT8	ratio_log_IgG1_G0F_IgG1_G0	0.283623	0.0337721	9.70184e-17	G	A	FALSE	IgG1_G0F	IgG1_G0	8.61758e-20	0.805517	-0.314493	0.00861031	8.61758e-20	0.000888242
rs8018278	14	66180088	FUT8	ratio_log_IgG1_G0F_IgG1_G0	0.283623	0.0337721	9.70184e-17	G	A	FALSE	IgG1_G0F	IgG1_G0	8.61758e-20	0.805517	-0.314493	0.00861031	8.61758e-20	0.000888242
rs11627067	14	66182953	FUT8	ratio_log_IgG1_G0F_IgG1_G0	0.269509	0.0338492	3.13918e-15	G	T	FALSE	IgG1_G0F	IgG1_G0	7.7944e-18	0.836089	-0.297637	0.00723745	7.7944e-18	0.00248294
rs11627067	14	66182953	FUT8	ratio_log_IgG1_G0F_IgG1_G0	0.269509	0.0338492	3.13918e-15	G	T	FALSE	IgG1_G0F	IgG1_G0	7.7944e-18	0.836089	-0.297637	0.00723745	7.7944e-18	0.00248294
rs11627067	14	66182953	FUT8	ratio_log_IgG1_G0F_IgG1_G0	0.269509	0.0338492	3.13918e-15	G	T	FALSE	IgG1_G0F	IgG1_G0	7.7944e-18	0.836089	-0.297637	0.00723745	7.7944e-18	0.00248294
rs139525066	14	66184172	FUT8	ratio_log_IgG1_G0F_IgG1_G0	0.286589	0.0343882	1.63589e-16	C	T	FALSE	IgG1_G0F	IgG1_G0	1.14078e-19	0.694726	-0.319315	0.0139758	1.14078e-19	0.000697345
rs139525066	14	66184172	FUT8	ratio_log_IgG1_G0F_IgG1_G0	0.286589	0.0343882	1.63589e-16	C	T	FALSE	IgG1_G0F	IgG1_G0	1.14078e-19	0.694726	-0.319315	0.0139758	1.14078e-19	0.000697345
rs139525066	14	66184172	FUT8	ratio_log_IgG1_G0F_IgG1_G0	0.286589	0.0343882	1.63589e-16	C	T	FALSE	IgG1_G0F	IgG1_G0	1.14078e-19	0.694726	-0.319315	0.0139758	1.14078e-19	0.000697345
rs4902412	14	66187067	FUT8	ratio_log_IgG1_G0F_IgG1_G0	0.237373	0.0344224	7.62187e-12	C	T	FALSE	IgG1_G0F	IgG1_G0	1.86461e-14	0.848648	-0.26888	0.00675607	1.86461e-14	0.00244639
rs4902412	14	66187067	FUT8	ratio_log_IgG1_G0F_IgG1_G0	0.237373	0.0344224	7.62187e-12	C	T	FALSE	IgG1_G0F	IgG1_G0	1.86461e-14	0.848648	-0.26888	0.00675607	1.86461e-14	0.00244639
rs4143898	14	66188882	FUT8	ratio_log_IgG1_G0F_IgG1_G0	0.256833	0.0341577	9.04807e-14	A	T	FALSE	IgG1_G0F	IgG1_G0	5.1572e-17	0.82798	-0.292215	0.00765246	5.1572e-17	0.000569978
rs4143898	14	66188882	FUT8	ratio_log_IgG1_G0F_IgG1_G0	0.256833	0.0341577	9.04807e-14	A	T	FALSE	IgG1_G0F	IgG1_G0	5.1572e-17	0.82798	-0.292215	0.00765246	5.1572e-17	0.000569978
rs11622829	14	66191782	FUT8	ratio_log_IgG1_G0F_IgG1_G0	0.282729	0.0337959	1.26311e-16	A	T	FALSE	IgG1_G0F	IgG1_G0	1.07174e-19	0.794918	-0.313873	0.00909509	1.07174e-19	0.000848493
rs11622829	14	66191782	FUT8	ratio_log_IgG1_G0F_IgG1_G0	0.282729	0.0337959	1.26311e-16	A	T	FALSE	IgG1_G0F	IgG1_G0	1.07174e-19	0.794918	-0.313873	0.00909509	1.07174e-19	0.000848493
rs11622829	14	66191782	FUT8	ratio_log_IgG1_G0F_IgG1_G0	0.282729	0.0337959	1.26311e-16	A	T	FALSE	IgG1_G0F	IgG1_G0	1.07174e-19	0.794918	-0.313873	0.00909509	1.07174e-19	0.000848493
rs7146829	14	66194531	FUT8	ratio_log_IgG1_G0F_IgG1_G0	0.268936	0.033864	3.67812e-15	C	T	FALSE	IgG1_G0F	IgG1_G0	1.22079e-17	0.794602	-0.295994	0.00910996	1.22079e-17	0.00331906
rs7146829	14	66194531	FUT8	ratio_log_IgG1_G0F_IgG1_G0	0.268936	0.033864	3.67812e-15	C	T	FALSE	IgG1_G0F	IgG1_G0	1.22079e-17	0.794602	-0.295994	0.00910996	1.22079e-17	0.00331906
rs7146829	14	66194531	FUT8	ratio_log_IgG1_G0F_IgG1_G0	0.268936	0.033864	3.67812e-15	C	T	FALSE	IgG1_G0F	IgG1_G0	1.22079e-17	0.794602	-0.295994	0.00910996	1.22079e-17	0.00331906
rs34746444	14	66195404	FUT8	ratio_log_IgG1_G0F_IgG1_G0	0.28062	0.0345002	8.1377e-16	T	TA	FALSE	IgG1_G0F	IgG1_G0	5.99652e-19	0.742855	-0.313774	0.0117106	5.99652e-19	0.000736881
rs11624104	14	66196137	FUT8	ratio_log_IgG1_G0F_IgG1_G0	0.270074	0.033886	2.94922e-15	G	A	FALSE	IgG1_G0F	IgG1_G0	4.56156e-18	0.88937	-0.300057	0.00487153	4.56156e-18	0.0015467
rs11624104	14	66196137	FUT8	ratio_log_IgG1_G0F_IgG1_G0	0.270074	0.033886	2.94922e-15	G	A	FALSE	IgG1_G0F	IgG1_G0	4.56156e-18	0.88937	-0.300057	0.00487153	4.56156e-18	0.0015467
rs11624104	14	66196137	FUT8	ratio_log_IgG1_G0F_IgG1_G0	0.270074	0.033886	2.94922e-15	G	A	FALSE	IgG1_G0F	IgG1_G0	4.56156e-18	0.88937	-0.300057	0.00487153	4.56156e-18	0.0015467
rs1535173	14	66199139	FUT8	ratio_log_IgG1_G0F_IgG1_G0	0.270256	0.0338432	2.61405e-15	G	C	FALSE	IgG1_G0F	IgG1_G0	6.63718e-18	0.798686	-0.298241	0.00892116	6.63718e-18	0.00253904
rs1535173	14	66199139	FUT8	ratio_log_IgG1_G0F_IgG1_G0	0.270256	0.0338432	2.61405e-15	G	C	FALSE	IgG1_G0F	IgG1_G0	6.63718e-18	0.798686	-0.298241	0.00892116	6.63718e-18	0.00253904
rs1535173	14	66199139	FUT8	ratio_log_IgG1_G0F_IgG1_G0	0.270256	0.0338432	2.61405e-15	G	C	FALSE	IgG1_G0F	IgG1_G0	6.63718e-18	0.798686	-0.298241	0.00892116	6.63718e-18	0.00253904
rs3742597	14	66200177	FUT8	ratio_log_IgG1_G0F_IgG1_G0	-0.282686	0.0388052	4.99049e-13	G	A	FALSE	IgG1_G0F	IgG1_G0	6.00453e-16	0.516011	0.319288	-0.025894	6.00453e-16	0.00120319
rs12888212	14	66200458	FUT8	ratio_log_IgG1_G0F_IgG1_G0	0.270157	0.0338539	2.7274e-15	C	T	FALSE	IgG1_G0F	IgG1_G0	7.04025e-18	0.799137	-0.298101	0.00890336	7.04025e-18	0.0025813
rs12888212	14	66200458	FUT8	ratio_log_IgG1_G0F_IgG1_G0	0.270157	0.0338539	2.7274e-15	C	T	FALSE	IgG1_G0F	IgG1_G0	7.04025e-18	0.799137	-0.298101	0.00890336	7.04025e-18	0.0025813
rs12888212	14	66200458	FUT8	ratio_log_IgG1_G0F_IgG1_G0	0.270157	0.0338539	2.7274e-15	C	T	FALSE	IgG1_G0F	IgG1_G0	7.04025e-18	0.799137	-0.298101	0.00890336	7.04025e-18	0.0025813
rs927004	14	66200911	FUT8	ratio_log_IgG1_G0F_IgG1_G0	0.270206	0.0338445	2.651e-15	C	G	FALSE	IgG1_G0F	IgG1_G0	6.58083e-18	0.803663	-0.298283	0.00869619	6.58083e-18	0.0024824
rs927004	14	66200911	FUT8	ratio_log_IgG1_G0F_IgG1_G0	0.270206	0.0338445	2.651e-15	C	G	FALSE	IgG1_G0F	IgG1_G0	6.58083e-18	0.803663	-0.298283	0.00869619	6.58083e-18	0.0024824
rs927004	14	66200911	FUT8	ratio_log_IgG1_G0F_IgG1_G0	0.270206	0.0338445	2.651e-15	C	G	FALSE	IgG1_G0F	IgG1_G0	6.58083e-18	0.803663	-0.298283	0.00869619	6.58083e-18	0.0024824
rs1950557	14	66201757	FUT8	ratio_log_IgG1_G0F_IgG1_G0	-0.280457	0.0388707	8.21285e-13	T	C	FALSE	IgG1_G0F	IgG1_G0	1.03723e-15	0.513935	0.317153	-0.0260591	1.03723e-15	0.00126294
rs8010876	14	66206976	FUT8	ratio_log_IgG1_G0F_IgG1_G0	0.269564	0.0338544	3.12988e-15	G	A	FALSE	IgG1_G0F	IgG1_G0	7.69951e-18	0.840388	-0.297726	0.00704598	7.69951e-18	0.00246
rs8010876	14	66206976	FUT8	ratio_log_IgG1_G0F_IgG1_G0	0.269564	0.0338544	3.12988e-15	G	A	FALSE	IgG1_G0F	IgG1_G0	7.69951e-18	0.840388	-0.297726	0.00704598	7.69951e-18	0.00246
rs8010876	14	66206976	FUT8	ratio_log_IgG1_G0F_IgG1_G0	0.269564	0.0338544	3.12988e-15	G	A	FALSE	IgG1_G0F	IgG1_G0	7.69951e-18	0.840388	-0.297726	0.00704598	7.69951e-18	0.00246
rs1054218	14	66209190	FUT8	ratio_log_IgG1_G0F_IgG1_G0	0.286095	0.0343831	1.81935e-16	G	C	FALSE	IgG1_G0F	IgG1_G0	2.07979e-19	0.646998	-0.316983	0.0163036	2.07979e-19	0.00114315
rs1054218	14	66209190	FUT8	ratio_log_IgG1_G0F_IgG1_G0	0.286095	0.0343831	1.81935e-16	G	C	FALSE	IgG1_G0F	IgG1_G0	2.07979e-19	0.646998	-0.316983	0.0163036	2.07979e-19	0.00114315
rs1054218	14	66209190	FUT8	ratio_log_IgG1_G0F_IgG1_G0	0.286095	0.0343831	1.81935e-16	G	C	FALSE	IgG1_G0F	IgG1_G0	2.07979e-19	0.646998	-0.316983	0.0163036	2.07979e-19	0.00114315
rs8003811	14	66211250	FUT8	ratio_log_IgG1_G0F_IgG1_G0	0.286374	0.0343994	1.75897e-16	T	C	FALSE	IgG1_G0F	IgG1_G0	1.23172e-19	0.696489	-0.319108	0.0138943	1.23172e-19	0.000700251
rs8003811	14	66211250	FUT8	ratio_log_IgG1_G0F_IgG1_G0	0.286374	0.0343994	1.75897e-16	T	C	FALSE	IgG1_G0F	IgG1_G0	1.23172e-19	0.696489	-0.319108	0.0138943	1.23172e-19	0.000700251
rs8003811	14	66211250	FUT8	ratio_log_IgG1_G0F_IgG1_G0	0.286374	0.0343994	1.75897e-16	T	C	FALSE	IgG1_G0F	IgG1_G0	1.23172e-19	0.696489	-0.319108	0.0138943	1.23172e-19	0.000700251
rs761830	14	66212986	NA	ratio_log_IgG1_G0F_IgG1_G0	0.286453	0.0344022	1.73581e-16	A	G	FALSE	IgG1_G0F	IgG1_G0	1.21843e-19	0.696225	-0.319175	0.0139082	1.21843e-19	0.000701937
rs761830	14	66212986	NA	ratio_log_IgG1_G0F_IgG1_G0	0.286453	0.0344022	1.73581e-16	A	G	FALSE	IgG1_G0F	IgG1_G0	1.21843e-19	0.696225	-0.319175	0.0139082	1.21843e-19	0.000701937
rs761830	14	66212986	NA	ratio_log_IgG1_G0F_IgG1_G0	0.286453	0.0344022	1.73581e-16	A	G	FALSE	IgG1_G0F	IgG1_G0	1.21843e-19	0.696225	-0.319175	0.0139082	1.21843e-19	0.000701937
rs60273099	14	66214850	NA	ratio_log_IgG1_G0F_IgG1_G0	-0.283117	0.0388253	4.73449e-13	T	C	FALSE	IgG1_G0F	IgG1_G0	5.70526e-16	0.518263	0.319695	-0.0257686	5.70526e-16	0.00120504
rs61298903	14	66218595	NA	ratio_log_IgG1_G0F_IgG1_G0	-0.283424	0.038839	4.55616e-13	T	C	FALSE	IgG1_G0F	IgG1_G0	5.50334e-16	0.519241	0.319979	-0.0257177	5.50334e-16	0.00120789
rs10483785	14	66219517	NA	ratio_log_IgG1_G0F_IgG1_G0	0.273139	0.0338737	1.41943e-15	A	G	FALSE	IgG1_G0F	IgG1_G0	7.02298e-18	0.72699	-0.298277	0.0122224	7.02298e-18	0.00494775
rs10483785	14	66219517	NA	ratio_log_IgG1_G0F_IgG1_G0	0.273139	0.0338737	1.41943e-15	A	G	FALSE	IgG1_G0F	IgG1_G0	7.02298e-18	0.72699	-0.298277	0.0122224	7.02298e-18	0.00494775
rs10483785	14	66219517	NA	ratio_log_IgG1_G0F_IgG1_G0	0.273139	0.0338737	1.41943e-15	A	G	FALSE	IgG1_G0F	IgG1_G0	7.02298e-18	0.72699	-0.298277	0.0122224	7.02298e-18	0.00494775
rs12887673	14	66221771	NA	ratio_log_IgG1_G0F_IgG1_G0	0.271109	0.0338907	2.34387e-15	C	T	FALSE	IgG1_G0F	IgG1_G0	9.30715e-18	0.79994	-0.297239	0.0088736	9.30715e-18	0.00397085
rs12887673	14	66221771	NA	ratio_log_IgG1_G0F_IgG1_G0	0.271109	0.0338907	2.34387e-15	C	T	FALSE	IgG1_G0F	IgG1_G0	9.30715e-18	0.79994	-0.297239	0.0088736	9.30715e-18	0.00397085
rs12887673	14	66221771	NA	ratio_log_IgG1_G0F_IgG1_G0	0.271109	0.0338907	2.34387e-15	C	T	FALSE	IgG1_G0F	IgG1_G0	9.30715e-18	0.79994	-0.297239	0.0088736	9.30715e-18	0.00397085
rs35206478	14	66223213	NA	ratio_log_IgG1_G0F_IgG1_G0	-0.285228	0.0388837	3.46411e-13	G	A	FALSE	IgG1_G0F	IgG1_G0	4.57345e-16	0.529395	0.32123	-0.0251264	4.57345e-16	0.00132024
rs34443059	14	66225456	NA	ratio_log_IgG1_G0F_IgG1_G0	0.272607	0.0339243	1.76477e-15	C	CAT	FALSE	IgG1_G0F	IgG1_G0	8.74053e-18	0.821503	-0.297788	0.00790786	8.74053e-18	0.00495279
rs6573624	14	66226885	NA	ratio_log_IgG1_G0F_IgG1_G0	0.274015	0.033981	1.41587e-15	A	G	FALSE	IgG1_G0F	IgG1_G0	6.61746e-18	0.758581	-0.299451	0.0107935	6.61746e-18	0.00467378
rs6573624	14	66226885	NA	ratio_log_IgG1_G0F_IgG1_G0	0.274015	0.033981	1.41587e-15	A	G	FALSE	IgG1_G0F	IgG1_G0	6.61746e-18	0.758581	-0.299451	0.0107935	6.61746e-18	0.00467378
rs6573624	14	66226885	NA	ratio_log_IgG1_G0F_IgG1_G0	0.274015	0.033981	1.41587e-15	A	G	FALSE	IgG1_G0F	IgG1_G0	6.61746e-18	0.758581	-0.299451	0.0107935	6.61746e-18	0.00467378
rs7148737	14	66230032	NA	ratio_log_IgG1_G0F_IgG1_G0	0.27013	0.0344843	8.48017e-15	A	C	FALSE	IgG1_G0F	IgG1_G0	2.00627e-16	0.488372	-0.290085	0.0246831	2.00627e-16	0.0236584
rs7149301	14	66230414	NA	ratio_log_IgG1_G0F_IgG1_G0	0.255831	0.0338496	6.78711e-14	G	A	FALSE	IgG1_G0F	IgG1_G0	6.96753e-15	0.550367	-0.269515	0.0208572	6.96753e-15	0.102658
rs7149301	14	66230414	NA	ratio_log_IgG1_G0F_IgG1_G0	0.255831	0.0338496	6.78711e-14	G	A	FALSE	IgG1_G0F	IgG1_G0	6.96753e-15	0.550367	-0.269515	0.0208572	6.96753e-15	0.102658
rs7149301	14	66230414	NA	ratio_log_IgG1_G0F_IgG1_G0	0.255831	0.0338496	6.78711e-14	G	A	FALSE	IgG1_G0F	IgG1_G0	6.96753e-15	0.550367	-0.269515	0.0208572	6.96753e-15	0.102658
rs2411405	14	66232086	NA	ratio_log_IgG1_G0F_IgG1_G0	0.254445	0.0337784	8.17431e-14	G	A	FALSE	IgG1_G0F	IgG1_G0	1.06562e-14	0.514544	-0.267073	0.0227107	1.06562e-14	0.130362
rs2411405	14	66232086	NA	ratio_log_IgG1_G0F_IgG1_G0	0.254445	0.0337784	8.17431e-14	G	A	FALSE	IgG1_G0F	IgG1_G0	1.06562e-14	0.514544	-0.267073	0.0227107	1.06562e-14	0.130362
rs2411405	14	66232086	NA	ratio_log_IgG1_G0F_IgG1_G0	0.254445	0.0337784	8.17431e-14	G	A	FALSE	IgG1_G0F	IgG1_G0	1.06562e-14	0.514544	-0.267073	0.0227107	1.06562e-14	0.130362
rs743084	14	66232602	NA	ratio_log_IgG1_G0F_IgG1_G0	0.255439	0.03381	6.92679e-14	C	T	FALSE	IgG1_G0F	IgG1_G0	8.16304e-15	0.546332	-0.268504	0.0210428	8.16304e-15	0.117847
rs743084	14	66232602	NA	ratio_log_IgG1_G0F_IgG1_G0	0.255439	0.03381	6.92679e-14	C	T	FALSE	IgG1_G0F	IgG1_G0	8.16304e-15	0.546332	-0.268504	0.0210428	8.16304e-15	0.117847
rs743084	14	66232602	NA	ratio_log_IgG1_G0F_IgG1_G0	0.255439	0.03381	6.92679e-14	C	T	FALSE	IgG1_G0F	IgG1_G0	8.16304e-15	0.546332	-0.268504	0.0210428	8.16304e-15	0.117847
rs11625362	14	66232869	NA	ratio_log_IgG1_G0F_IgG1_G0	0.255424	0.0338084	6.9296e-14	A	G	FALSE	IgG1_G0F	IgG1_G0	8.20465e-15	0.546133	-0.268468	0.0210522	8.20465e-15	0.1184
rs11625362	14	66232869	NA	ratio_log_IgG1_G0F_IgG1_G0	0.255424	0.0338084	6.9296e-14	A	G	FALSE	IgG1_G0F	IgG1_G0	8.20465e-15	0.546133	-0.268468	0.0210522	8.20465e-15	0.1184
rs11625362	14	66232869	NA	ratio_log_IgG1_G0F_IgG1_G0	0.255424	0.0338084	6.9296e-14	A	G	FALSE	IgG1_G0F	IgG1_G0	8.20465e-15	0.546133	-0.268468	0.0210522	8.20465e-15	0.1184
rs201678871	14	66232956	NA	ratio_log_IgG1_G0F_IgG1_G0	0.254805	0.0338535	8.55009e-14	GT	G	FALSE	IgG1_G0F	IgG1_G0	9.89585e-15	0.580977	-0.267988	0.0192759	9.89585e-15	0.11574
rs71126788	14	66232958	NA	ratio_log_IgG1_G0F_IgG1_G0	0.254804	0.0338535	8.55193e-14	TA	T	FALSE	IgG1_G0F	IgG1_G0	9.90031e-15	0.580929	-0.267986	0.0192783	9.90031e-15	0.115767
rs4080329	14	66233490	NA	ratio_log_IgG1_G0F_IgG1_G0	0.283082	0.0345933	5.4997e-16	C	T	FALSE	IgG1_G0F	IgG1_G0	1.42675e-17	0.404205	-0.302245	0.0298518	1.42675e-17	0.0259423
rs4080329	14	66233490	NA	ratio_log_IgG1_G0F_IgG1_G0	0.283082	0.0345933	5.4997e-16	C	T	FALSE	IgG1_G0F	IgG1_G0	1.42675e-17	0.404205	-0.302245	0.0298518	1.42675e-17	0.0259423
rs11627605	14	66234313	NA	ratio_log_IgG1_G0F_IgG1_G0	0.254291	0.0337762	8.42471e-14	A	G	FALSE	IgG1_G0F	IgG1_G0	1.12391e-14	0.514542	-0.266818	0.0227088	1.12391e-14	0.133406
rs11627605	14	66234313	NA	ratio_log_IgG1_G0F_IgG1_G0	0.254291	0.0337762	8.42471e-14	A	G	FALSE	IgG1_G0F	IgG1_G0	1.12391e-14	0.514542	-0.266818	0.0227088	1.12391e-14	0.133406
rs11627605	14	66234313	NA	ratio_log_IgG1_G0F_IgG1_G0	0.254291	0.0337762	8.42471e-14	A	G	FALSE	IgG1_G0F	IgG1_G0	1.12391e-14	0.514542	-0.266818	0.0227088	1.12391e-14	0.133406
rs11627578	14	66234448	NA	ratio_log_IgG1_G0F_IgG1_G0	0.254278	0.0337775	8.46628e-14	T	C	FALSE	IgG1_G0F	IgG1_G0	1.12879e-14	0.514668	-0.266808	0.0227027	1.12879e-14	0.133328
rs11627578	14	66234448	NA	ratio_log_IgG1_G0F_IgG1_G0	0.254278	0.0337775	8.46628e-14	T	C	FALSE	IgG1_G0F	IgG1_G0	1.12879e-14	0.514668	-0.266808	0.0227027	1.12879e-14	0.133328
rs11627578	14	66234448	NA	ratio_log_IgG1_G0F_IgG1_G0	0.254278	0.0337775	8.46628e-14	T	C	FALSE	IgG1_G0F	IgG1_G0	1.12879e-14	0.514668	-0.266808	0.0227027	1.12879e-14	0.133328
rs12050231	14	66235016	NA	ratio_log_IgG1_G0F_IgG1_G0	0.254234	0.0337842	8.64297e-14	C	T	FALSE	IgG1_G0F	IgG1_G0	1.14802e-14	0.515211	-0.266784	0.0226776	1.14802e-14	0.132827
rs12050231	14	66235016	NA	ratio_log_IgG1_G0F_IgG1_G0	0.254234	0.0337842	8.64297e-14	C	T	FALSE	IgG1_G0F	IgG1_G0	1.14802e-14	0.515211	-0.266784	0.0226776	1.14802e-14	0.132827
rs12050231	14	66235016	NA	ratio_log_IgG1_G0F_IgG1_G0	0.254234	0.0337842	8.64297e-14	C	T	FALSE	IgG1_G0F	IgG1_G0	1.14802e-14	0.515211	-0.266784	0.0226776	1.14802e-14	0.132827
rs11158611	14	66235074	NA	ratio_log_IgG1_G0F_IgG1_G0	0.254232	0.033785	8.65794e-14	A	G	FALSE	IgG1_G0F	IgG1_G0	1.14891e-14	0.515308	-0.266787	0.0226729	1.14891e-14	0.1327
rs11158611	14	66235074	NA	ratio_log_IgG1_G0F_IgG1_G0	0.254232	0.033785	8.65794e-14	A	G	FALSE	IgG1_G0F	IgG1_G0	1.14891e-14	0.515308	-0.266787	0.0226729	1.14891e-14	0.1327
rs11158611	14	66235074	NA	ratio_log_IgG1_G0F_IgG1_G0	0.254232	0.033785	8.65794e-14	A	G	FALSE	IgG1_G0F	IgG1_G0	1.14891e-14	0.515308	-0.266787	0.0226729	1.14891e-14	0.1327
rs11628840	14	66235642	NA	ratio_log_IgG1_G0F_IgG1_G0	0.254166	0.0337904	8.86309e-14	G	A	FALSE	IgG1_G0F	IgG1_G0	1.1726e-14	0.516069	-0.266737	0.022635	1.1726e-14	0.132301
rs11628840	14	66235642	NA	ratio_log_IgG1_G0F_IgG1_G0	0.254166	0.0337904	8.86309e-14	G	A	FALSE	IgG1_G0F	IgG1_G0	1.1726e-14	0.516069	-0.266737	0.022635	1.1726e-14	0.132301
rs11628840	14	66235642	NA	ratio_log_IgG1_G0F_IgG1_G0	0.254166	0.0337904	8.86309e-14	G	A	FALSE	IgG1_G0F	IgG1_G0	1.1726e-14	0.516069	-0.266737	0.022635	1.1726e-14	0.132301
rs4902415	14	66235690	NA	ratio_log_IgG1_G0F_IgG1_G0	0.254159	0.0337908	8.88391e-14	C	T	FALSE	IgG1_G0F	IgG1_G0	1.17368e-14	0.516273	-0.266736	0.0226243	1.17368e-14	0.132113
rs4902415	14	66235690	NA	ratio_log_IgG1_G0F_IgG1_G0	0.254159	0.0337908	8.88391e-14	C	T	FALSE	IgG1_G0F	IgG1_G0	1.17368e-14	0.516273	-0.266736	0.0226243	1.17368e-14	0.132113
rs4902415	14	66235690	NA	ratio_log_IgG1_G0F_IgG1_G0	0.254159	0.0337908	8.88391e-14	C	T	FALSE	IgG1_G0F	IgG1_G0	1.17368e-14	0.516273	-0.266736	0.0226243	1.17368e-14	0.132113
rs5809288	14	66237586	NA	ratio_log_IgG1_G0F_IgG1_G0	0.257216	0.0339804	6.22292e-14	CA	C	FALSE	IgG1_G0F	IgG1_G0	6.71725e-15	0.546101	-0.270735	0.0211636	6.71725e-15	0.107944
rs1003401	14	66237720	NA	ratio_log_IgG1_G0F_IgG1_G0	0.274624	0.0344605	2.96846e-15	A	G	FALSE	IgG1_G0F	IgG1_G0	1.28978e-16	0.421813	-0.291915	0.0286148	1.28978e-16	0.0434495
rs4902416	14	66238090	NA	ratio_log_IgG1_G0F_IgG1_G0	0.25498	0.0338521	8.21106e-14	C	G	FALSE	IgG1_G0F	IgG1_G0	9.5533e-15	0.551032	-0.268127	0.0208202	9.5533e-15	0.116347
rs4902416	14	66238090	NA	ratio_log_IgG1_G0F_IgG1_G0	0.25498	0.0338521	8.21106e-14	C	G	FALSE	IgG1_G0F	IgG1_G0	9.5533e-15	0.551032	-0.268127	0.0208202	9.5533e-15	0.116347
rs4902416	14	66238090	NA	ratio_log_IgG1_G0F_IgG1_G0	0.25498	0.0338521	8.21106e-14	C	G	FALSE	IgG1_G0F	IgG1_G0	9.5533e-15	0.551032	-0.268127	0.0208202	9.5533e-15	0.116347
rs7156078	14	66238701	NA	ratio_log_IgG1_G0F_IgG1_G0	0.274611	0.0344695	3.02567e-15	A	G	FALSE	IgG1_G0F	IgG1_G0	1.31908e-16	0.422414	-0.291893	0.0285847	1.31908e-16	0.0435963
rs12894034	14	66238763	NA	ratio_log_IgG1_G0F_IgG1_G0	0.254114	0.0338849	1.04654e-13	C	T	FALSE	IgG1_G0F	IgG1_G0	1.15717e-14	0.542336	-0.267523	0.0212944	1.15717e-14	0.110571
rs12894034	14	66238763	NA	ratio_log_IgG1_G0F_IgG1_G0	0.254114	0.0338849	1.04654e-13	C	T	FALSE	IgG1_G0F	IgG1_G0	1.15717e-14	0.542336	-0.267523	0.0212944	1.15717e-14	0.110571
rs12894034	14	66238763	NA	ratio_log_IgG1_G0F_IgG1_G0	0.254114	0.0338849	1.04654e-13	C	T	FALSE	IgG1_G0F	IgG1_G0	1.15717e-14	0.542336	-0.267523	0.0212944	1.15717e-14	0.110571
rs1984855	14	66239257	NA	ratio_log_IgG1_G0F_IgG1_G0	0.274956	0.0344705	2.8039e-15	C	G	FALSE	IgG1_G0F	IgG1_G0	1.3211e-16	0.402594	-0.291905	0.0298248	1.3211e-16	0.0471165
rs730807	14	66239290	NA	ratio_log_IgG1_G0F_IgG1_G0	0.255353	0.0338702	7.79628e-14	T	C	FALSE	IgG1_G0F	IgG1_G0	9.62696e-15	0.529293	-0.268243	0.0219802	9.62696e-15	0.123481
rs730807	14	66239290	NA	ratio_log_IgG1_G0F_IgG1_G0	0.255353	0.0338702	7.79628e-14	T	C	FALSE	IgG1_G0F	IgG1_G0	9.62696e-15	0.529293	-0.268243	0.0219802	9.62696e-15	0.123481
rs730807	14	66239290	NA	ratio_log_IgG1_G0F_IgG1_G0	0.255353	0.0338702	7.79628e-14	T	C	FALSE	IgG1_G0F	IgG1_G0	9.62696e-15	0.529293	-0.268243	0.0219802	9.62696e-15	0.123481
rs761831	14	66239370	NA	ratio_log_IgG1_G0F_IgG1_G0	0.255342	0.0338711	7.82781e-14	C	T	FALSE	IgG1_G0F	IgG1_G0	9.65869e-15	0.529458	-0.268236	0.0219719	9.65869e-15	0.123389
rs761831	14	66239370	NA	ratio_log_IgG1_G0F_IgG1_G0	0.255342	0.0338711	7.82781e-14	C	T	FALSE	IgG1_G0F	IgG1_G0	9.65869e-15	0.529458	-0.268236	0.0219719	9.65869e-15	0.123389
rs761831	14	66239370	NA	ratio_log_IgG1_G0F_IgG1_G0	0.255342	0.0338711	7.82781e-14	C	T	FALSE	IgG1_G0F	IgG1_G0	9.65869e-15	0.529458	-0.268236	0.0219719	9.65869e-15	0.123389
rs2411404	14	66239401	NA	ratio_log_IgG1_G0F_IgG1_G0	0.255347	0.0338716	7.825e-14	G	C	FALSE	IgG1_G0F	IgG1_G0	9.65141e-15	0.52939	-0.268243	0.0219758	9.65141e-15	0.123341
rs2411404	14	66239401	NA	ratio_log_IgG1_G0F_IgG1_G0	0.255347	0.0338716	7.825e-14	G	C	FALSE	IgG1_G0F	IgG1_G0	9.65141e-15	0.52939	-0.268243	0.0219758	9.65141e-15	0.123341
rs2411404	14	66239401	NA	ratio_log_IgG1_G0F_IgG1_G0	0.255347	0.0338716	7.825e-14	G	C	FALSE	IgG1_G0F	IgG1_G0	9.65141e-15	0.52939	-0.268243	0.0219758	9.65141e-15	0.123341
rs1075566	14	66239457	NA	ratio_log_IgG1_G0F_IgG1_G0	0.255337	0.0338719	7.84556e-14	T	C	FALSE	IgG1_G0F	IgG1_G0	9.68002e-15	0.529604	-0.268232	0.0219646	9.68002e-15	0.123382
rs1075566	14	66239457	NA	ratio_log_IgG1_G0F_IgG1_G0	0.255337	0.0338719	7.84556e-14	T	C	FALSE	IgG1_G0F	IgG1_G0	9.68002e-15	0.529604	-0.268232	0.0219646	9.68002e-15	0.123382
rs1075566	14	66239457	NA	ratio_log_IgG1_G0F_IgG1_G0	0.255337	0.0338719	7.84556e-14	T	C	FALSE	IgG1_G0F	IgG1_G0	9.68002e-15	0.529604	-0.268232	0.0219646	9.68002e-15	0.123382
rs7157449	14	66240137	NA	ratio_log_IgG1_G0F_IgG1_G0	0.255261	0.0338796	8.07841e-14	G	T	FALSE	IgG1_G0F	IgG1_G0	9.9011e-15	0.530532	-0.26819	0.0219196	9.9011e-15	0.122562
rs7157449	14	66240137	NA	ratio_log_IgG1_G0F_IgG1_G0	0.255261	0.0338796	8.07841e-14	G	T	FALSE	IgG1_G0F	IgG1_G0	9.9011e-15	0.530532	-0.26819	0.0219196	9.9011e-15	0.122562
rs7157449	14	66240137	NA	ratio_log_IgG1_G0F_IgG1_G0	0.255261	0.0338796	8.07841e-14	G	T	FALSE	IgG1_G0F	IgG1_G0	9.9011e-15	0.530532	-0.26819	0.0219196	9.9011e-15	0.122562
rs6573625	14	66240634	NA	ratio_log_IgG1_G0F_IgG1_G0	0.282063	0.0346948	8.40262e-16	C	T	FALSE	IgG1_G0F	IgG1_G0	3.49718e-17	0.396162	-0.299419	0.0304455	3.49718e-17	0.0416201
rs6573625	14	66240634	NA	ratio_log_IgG1_G0F_IgG1_G0	0.282063	0.0346948	8.40262e-16	C	T	FALSE	IgG1_G0F	IgG1_G0	3.49718e-17	0.396162	-0.299419	0.0304455	3.49718e-17	0.0416201
rs6573626	14	66240695	NA	ratio_log_IgG1_G0F_IgG1_G0	0.255198	0.0338855	8.27082e-14	C	G	FALSE	IgG1_G0F	IgG1_G0	1.01146e-14	0.530935	-0.26814	0.0219016	1.01146e-14	0.122293
rs6573626	14	66240695	NA	ratio_log_IgG1_G0F_IgG1_G0	0.255198	0.0338855	8.27082e-14	C	G	FALSE	IgG1_G0F	IgG1_G0	1.01146e-14	0.530935	-0.26814	0.0219016	1.01146e-14	0.122293
rs6573626	14	66240695	NA	ratio_log_IgG1_G0F_IgG1_G0	0.255198	0.0338855	8.27082e-14	C	G	FALSE	IgG1_G0F	IgG1_G0	1.01146e-14	0.530935	-0.26814	0.0219016	1.01146e-14	0.122293
rs7158556	14	66240729	NA	ratio_log_IgG1_G0F_IgG1_G0	0.282056	0.034696	8.43346e-16	A	T	FALSE	IgG1_G0F	IgG1_G0	3.51009e-17	0.396179	-0.299413	0.0304454	3.51009e-17	0.041621
rs7158556	14	66240729	NA	ratio_log_IgG1_G0F_IgG1_G0	0.282056	0.034696	8.43346e-16	A	T	FALSE	IgG1_G0F	IgG1_G0	3.51009e-17	0.396179	-0.299413	0.0304454	3.51009e-17	0.041621
rs12894466	14	66240767	NA	ratio_log_IgG1_G0F_IgG1_G0	0.255188	0.0338863	8.30024e-14	A	G	FALSE	IgG1_G0F	IgG1_G0	1.01361e-14	0.531176	-0.268137	0.0218892	1.01361e-14	0.122118
rs12894466	14	66240767	NA	ratio_log_IgG1_G0F_IgG1_G0	0.255188	0.0338863	8.30024e-14	A	G	FALSE	IgG1_G0F	IgG1_G0	1.01361e-14	0.531176	-0.268137	0.0218892	1.01361e-14	0.122118
rs12894466	14	66240767	NA	ratio_log_IgG1_G0F_IgG1_G0	0.255188	0.0338863	8.30024e-14	A	G	FALSE	IgG1_G0F	IgG1_G0	1.01361e-14	0.531176	-0.268137	0.0218892	1.01361e-14	0.122118
rs72712459	14	65734600	LOC105370536	ratio_log_IgG1_G0FN_IgG1_G0N	-0.224269	0.0369214	1.54719e-09	A	G	FALSE	IgG1_G0FN	IgG1_G0N	1.05563e-12	0.65686	0.26625	0.0167385	1.05563e-12	0.000682289
rs1256519	14	65736324	LOC105370536	ratio_log_IgG1_G0FN_IgG1_G0N	-0.208613	0.0349767	3.00551e-09	A	G	FALSE	IgG1_G0FN	IgG1_G0N	6.79333e-10	0.880547	0.219353	0.00537658	6.79333e-10	0.226029
rs1256527	14	65740296	LOC105370536	ratio_log_IgG1_G0FN_IgG1_G0N	-0.207145	0.0352523	5.08299e-09	G	A	FALSE	IgG1_G0FN	IgG1_G0N	1.32271e-09	0.845979	0.217225	0.00700164	1.32271e-09	0.260223
rs79230737	14	65742463	LOC105370536	ratio_log_IgG1_G0FN_IgG1_G0N	-0.200616	0.0371521	7.65286e-08	T	C	FALSE	IgG1_G0FN	IgG1_G0N	1.70254e-09	0.782672	0.226899	0.0104626	1.70254e-09	0.0222471
rs9783622	14	65749045	LOC105370536	ratio_log_IgG1_G0FN_IgG1_G0N	-0.200233	0.0373456	9.42931e-08	G	C	FALSE	IgG1_G0FN	IgG1_G0N	1.69733e-07	0.444857	0.19839	-0.0291438	1.69733e-07	1.80006
rs12147994	14	65751627	LOC105370536	ratio_log_IgG1_G0FN_IgG1_G0N	-0.203545	0.0378257	8.47812e-08	A	C	FALSE	IgG1_G0FN	IgG1_G0N	9.94684e-09	0.927169	0.219956	-0.00353103	9.94684e-09	0.117324
rs12147994	14	65751627	LOC105370536	ratio_log_IgG1_G0FN_IgG1_G0N	-0.203545	0.0378257	8.47812e-08	A	C	FALSE	IgG1_G0FN	IgG1_G0N	9.94684e-09	0.927169	0.219956	-0.00353103	9.94684e-09	0.117324
rs28666010	14	65758148	LOC105370536	ratio_log_IgG1_G0FN_IgG1_G0N	-0.231884	0.0405016	1.22668e-08	T	C	FALSE	IgG1_G0FN	IgG1_G0N	5.21716e-09	0.619657	0.239799	-0.0204926	5.21716e-09	0.425307
rs76824828	14	65758236	LOC105370536	ratio_log_IgG1_G0FN_IgG1_G0N	-0.234625	0.0407577	1.02348e-08	A	G	FALSE	IgG1_G0FN	IgG1_G0N	2.22809e-09	0.644341	0.247079	-0.0191837	2.22809e-09	0.217697
rs7159888	14	65758642	LOC105370536	ratio_log_IgG1_G0FN_IgG1_G0N	-0.232101	0.0352868	6.42316e-11	A	G	FALSE	IgG1_G0FN	IgG1_G0N	3.21517e-12	0.741282	0.250104	0.0119407	3.21517e-12	0.0500559
rs10047879	14	65760543	LOC105370536	ratio_log_IgG1_G0FN_IgG1_G0N	-0.212645	0.0351154	1.7329e-09	A	C	FALSE	IgG1_G0FN	IgG1_G0N	3.21471e-08	0.275617	0.197314	-0.0391223	3.21471e-08	18.551
rs1256536	14	65762476	LOC105370536	ratio_log_IgG1_G0FN_IgG1_G0N	-0.21416	0.0351383	1.36487e-09	G	A	FALSE	IgG1_G0FN	IgG1_G0N	3.19326e-08	0.250888	0.19752	-0.0412365	3.19326e-08	23.3961
rs1256540	14	65764069	LOC105370536	ratio_log_IgG1_G0FN_IgG1_G0N	-0.203734	0.0348626	6.14479e-09	C	T	FALSE	IgG1_G0FN	IgG1_G0N	7.27093e-08	0.37575	0.190633	-0.0315293	7.27093e-08	11.8327
rs1256540	14	65764069	LOC105370536	ratio_log_IgG1_G0FN_IgG1_G0N	-0.203734	0.0348626	6.14479e-09	C	T	FALSE	IgG1_G0FN	IgG1_G0N	7.27093e-08	0.37575	0.190633	-0.0315293	7.27093e-08	11.8327
rs1269068	14	65767333	LOC105370536	ratio_log_IgG1_G0FN_IgG1_G0N	-0.204017	0.0347359	5.16481e-09	T	C	FALSE	IgG1_G0FN	IgG1_G0N	5.13494e-08	0.354052	0.192122	-0.0328695	5.13494e-08	9.94217
rs1269068	14	65767333	LOC105370536	ratio_log_IgG1_G0FN_IgG1_G0N	-0.204017	0.0347359	5.16481e-09	T	C	FALSE	IgG1_G0FN	IgG1_G0N	5.13494e-08	0.354052	0.192122	-0.0328695	5.13494e-08	9.94217
rs1760978	14	65771047	LOC105370536	ratio_log_IgG1_G0FN_IgG1_G0N	-0.23794	0.0351085	1.70553e-11	G	T	FALSE	IgG1_G0FN	IgG1_G0N	5.30686e-11	0.309506	0.23463	-0.0366105	5.30686e-11	3.11156
rs1760978	14	65771047	LOC105370536	ratio_log_IgG1_G0FN_IgG1_G0N	-0.23794	0.0351085	1.70553e-11	G	T	FALSE	IgG1_G0FN	IgG1_G0N	5.30686e-11	0.309506	0.23463	-0.0366105	5.30686e-11	3.11156
rs201067714	14	65772934	LOC105370536	ratio_log_IgG1_G0FN_IgG1_G0N	-0.260808	0.0461039	1.81632e-08	T	TTC	FALSE	IgG1_G0FN	IgG1_G0N	1.11646e-07	0.475815	0.248258	-0.0335076	1.11646e-07	6.14682
rs59850638	14	65772935	LOC105370536	ratio_log_IgG1_G0FN_IgG1_G0N	-0.256819	0.0460837	2.92657e-08	T	TC	FALSE	IgG1_G0FN	IgG1_G0N	1.12048e-07	0.560926	0.248043	-0.0273047	1.12048e-07	3.82865
rs10131385	14	65773555	LOC105370536	ratio_log_IgG1_G0FN_IgG1_G0N	-0.300247	0.0558335	8.64529e-08	C	T	FALSE	IgG1_G0FN	IgG1_G0N	2.94839e-09	0.964353	0.337187	-0.00255356	2.94839e-09	0.034104
rs10142617	14	65773671	LOC105370536	ratio_log_IgG1_G0FN_IgG1_G0N	-0.269708	0.0451113	2.75734e-09	T	G	FALSE	IgG1_G0FN	IgG1_G0N	1.33799e-08	0.54642	0.260799	-0.0278301	1.33799e-08	4.85247
rs10144975	14	65773982	LOC105370536	ratio_log_IgG1_G0FN_IgG1_G0N	-0.269702	0.0451086	2.75349e-09	T	C	FALSE	IgG1_G0FN	IgG1_G0N	1.33536e-08	0.546408	0.260799	-0.0278293	1.33536e-08	4.8497
rs17102587	14	65774477	LOC105370536	ratio_log_IgG1_G0FN_IgG1_G0N	-0.269687	0.0451093	2.76044e-09	C	T	FALSE	IgG1_G0FN	IgG1_G0N	1.33823e-08	0.546442	0.260785	-0.0278273	1.33823e-08	4.84789
rs61602020	14	65774613	LOC105370536	ratio_log_IgG1_G0FN_IgG1_G0N	-0.269682	0.0451098	2.7633e-09	G	GT	FALSE	IgG1_G0FN	IgG1_G0N	1.33943e-08	0.54644	0.260782	-0.0278278	1.33943e-08	4.84721
rs8012054	14	65774762	LOC105370536	ratio_log_IgG1_G0FN_IgG1_G0N	-0.269681	0.0451094	2.7631e-09	C	A	FALSE	IgG1_G0FN	IgG1_G0N	1.33908e-08	0.546462	0.260781	-0.027826	1.33908e-08	4.8463
rs8013568	14	65774875	LOC105370536	ratio_log_IgG1_G0FN_IgG1_G0N	-0.269674	0.0451096	2.76576e-09	A	T	FALSE	IgG1_G0FN	IgG1_G0N	1.33993e-08	0.546481	0.260777	-0.0278247	1.33993e-08	4.84471
rs8017974	14	65775187	LOC105370536	ratio_log_IgG1_G0FN_IgG1_G0N	-0.269668	0.0451097	2.76843e-09	C	T	FALSE	IgG1_G0FN	IgG1_G0N	1.34078e-08	0.546501	0.260773	-0.0278234	1.34078e-08	4.84311
rs11847263	14	65775695	LOC105370536	ratio_log_IgG1_G0FN_IgG1_G0N	-0.272715	0.0359952	5.91823e-14	G	T	FALSE	IgG1_G0FN	IgG1_G0N	1.04645e-13	0.353905	0.272907	-0.0343206	1.04645e-13	1.76818
rs4902385	14	65778179	LOC105370536	ratio_log_IgG1_G0FN_IgG1_G0N	0.265677	0.0449119	4.02265e-09	G	A	FALSE	IgG1_G0FN	IgG1_G0N	2.23788e-08	0.525335	-0.255549	0.0291674	2.23788e-08	5.5632
rs139022691	14	65778230	LOC105370536	ratio_log_IgG1_G0FN_IgG1_G0N	0.267548	0.0447994	2.86831e-09	A	AAAG	FALSE	IgG1_G0FN	IgG1_G0N	1.08876e-08	0.568591	-0.260498	0.0261171	1.08876e-08	3.79582
rs4902386	14	65778290	LOC105370536	ratio_log_IgG1_G0FN_IgG1_G0N	0.265671	0.0449115	4.0249e-09	C	A	FALSE	IgG1_G0FN	IgG1_G0N	2.24042e-08	0.525157	-0.255538	0.0291797	2.24042e-08	5.5664
rs10147958	14	65778833	LOC105370536	ratio_log_IgG1_G0FN_IgG1_G0N	-0.300118	0.0558257	8.71941e-08	C	T	FALSE	IgG1_G0FN	IgG1_G0N	2.98592e-09	0.963609	0.33702	-0.00260647	2.98592e-09	0.0342445
rs8019473	14	65779128	LOC105370536	ratio_log_IgG1_G0FN_IgG1_G0N	-0.269559	0.0451126	2.81529e-09	A	G	FALSE	IgG1_G0FN	IgG1_G0N	1.35566e-08	0.546866	0.260701	-0.0277996	1.35566e-08	4.81535
rs10138662	14	65779482	LOC105370536	ratio_log_IgG1_G0FN_IgG1_G0N	-0.269546	0.0451129	2.82074e-09	G	A	FALSE	IgG1_G0FN	IgG1_G0N	1.35739e-08	0.546905	0.260693	-0.0277971	1.35739e-08	4.81218
rs10134589	14	65781234	LOC105370536	ratio_log_IgG1_G0FN_IgG1_G0N	-0.27356	0.0454002	2.07938e-09	T	A	FALSE	IgG1_G0FN	IgG1_G0N	4.79422e-09	0.69458	0.270458	-0.0182397	4.79422e-09	2.3056
rs7151301	14	65781496	LOC105370536	ratio_log_IgG1_G0FN_IgG1_G0N	-0.269488	0.0451144	2.84594e-09	A	G	FALSE	IgG1_G0FN	IgG1_G0N	1.36548e-08	0.547076	0.260654	-0.027786	1.36548e-08	4.79799
rs11414976	14	65781578	LOC105370536	ratio_log_IgG1_G0FN_IgG1_G0N	-0.300067	0.0558233	8.75196e-08	CA	C	FALSE	IgG1_G0FN	IgG1_G0N	3.00065e-09	0.963383	0.336959	-0.00262257	3.00065e-09	0.0342855
rs7151212	14	65781622	LOC105370536	ratio_log_IgG1_G0FN_IgG1_G0N	-0.269488	0.0451144	2.84623e-09	G	C	FALSE	IgG1_G0FN	IgG1_G0N	1.3655e-08	0.547094	0.260654	-0.0277848	1.3655e-08	4.79757
rs11158587	14	65782712	LOC105370536	ratio_log_IgG1_G0FN_IgG1_G0N	-0.269455	0.0451152	2.86037e-09	A	G	FALSE	IgG1_G0FN	IgG1_G0N	1.36992e-08	0.547212	0.260633	-0.027777	1.36992e-08	4.78931
rs8019767	14	65782785	LOC105370536	ratio_log_IgG1_G0FN_IgG1_G0N	-0.269449	0.0451153	2.86285e-09	T	G	FALSE	IgG1_G0FN	IgG1_G0N	1.37077e-08	0.547213	0.260628	-0.027777	1.37077e-08	4.78813
rs6573598	14	65783019	LOC105370536	ratio_log_IgG1_G0FN_IgG1_G0N	-0.269442	0.0451155	2.86592e-09	C	T	FALSE	IgG1_G0FN	IgG1_G0N	1.37168e-08	0.547251	0.260624	-0.0277744	1.37168e-08	4.78618
rs6573599	14	65783127	LOC105370536	ratio_log_IgG1_G0FN_IgG1_G0N	-0.269442	0.0451155	2.86599e-09	A	C	FALSE	IgG1_G0FN	IgG1_G0N	1.3717e-08	0.547253	0.260624	-0.0277743	1.3717e-08	4.78613
rs6573600	14	65783270	LOC105370536	ratio_log_IgG1_G0FN_IgG1_G0N	-0.269522	0.0451336	2.87664e-09	G	T	FALSE	IgG1_G0FN	IgG1_G0N	1.41059e-08	0.544112	0.260513	-0.0280038	1.41059e-08	4.9036
rs8004239	14	65783460	LOC105370536	ratio_log_IgG1_G0FN_IgG1_G0N	-0.269423	0.0451159	2.87429e-09	G	A	FALSE	IgG1_G0FN	IgG1_G0N	1.37433e-08	0.547311	0.260611	-0.0277706	1.37433e-08	4.78146
rs28740895	14	65783523	LOC105370536	ratio_log_IgG1_G0FN_IgG1_G0N	-0.26186	0.035789	3.96722e-13	A	G	FALSE	IgG1_G0FN	IgG1_G0N	2.34133e-12	0.242651	0.255674	-0.0429208	2.34133e-12	5.90169
rs28740895	14	65783523	LOC105370536	ratio_log_IgG1_G0FN_IgG1_G0N	-0.26186	0.035789	3.96722e-13	A	G	FALSE	IgG1_G0FN	IgG1_G0N	2.34133e-12	0.242651	0.255674	-0.0429208	2.34133e-12	5.90169
rs10144503	14	65784109	LOC105370536	ratio_log_IgG1_G0FN_IgG1_G0N	-0.300003	0.0558203	8.79287e-08	A	G	FALSE	IgG1_G0FN	IgG1_G0N	3.02166e-09	0.962955	0.336875	-0.00265307	3.02166e-09	0.0343649
rs6573602	14	65784610	LOC105370536	ratio_log_IgG1_G0FN_IgG1_G0N	-0.269371	0.0451172	2.89727e-09	C	G	FALSE	IgG1_G0FN	IgG1_G0N	1.38168e-08	0.547462	0.260576	-0.0277607	1.38168e-08	4.7689
rs17102598	14	65784860	LOC105370536	ratio_log_IgG1_G0FN_IgG1_G0N	-0.269357	0.0451175	2.90322e-09	T	G	FALSE	IgG1_G0FN	IgG1_G0N	1.38349e-08	0.54752	0.260568	-0.0277569	1.38349e-08	4.76536
rs12436299	14	65785194	LOC105370536	ratio_log_IgG1_G0FN_IgG1_G0N	-0.299934	0.0558176	8.83984e-08	A	G	FALSE	IgG1_G0FN	IgG1_G0N	3.04161e-09	0.962627	0.336797	-0.00267643	3.04161e-09	0.034408
rs10137464	14	65785829	LOC105370536	ratio_log_IgG1_G0FN_IgG1_G0N	-0.269285	0.0451192	2.93515e-09	C	T	FALSE	IgG1_G0FN	IgG1_G0N	1.39343e-08	0.547775	0.26052	-0.02774	1.39343e-08	4.74739
rs8006316	14	65787115	LOC105370536	ratio_log_IgG1_G0FN_IgG1_G0N	-0.268173	0.0451391	3.45542e-09	T	A	FALSE	IgG1_G0FN	IgG1_G0N	1.5543e-08	0.551176	0.25976	-0.0275145	1.5543e-08	4.49815
rs6573604	14	65787941	NA	ratio_log_IgG1_G0FN_IgG1_G0N	-0.266145	0.0451542	4.56731e-09	C	T	FALSE	IgG1_G0FN	IgG1_G0N	1.88007e-08	0.556983	0.258314	-0.0271189	1.88007e-08	4.11636
rs57071950	14	65788437	NA	ratio_log_IgG1_G0FN_IgG1_G0N	-0.264832	0.0451529	5.4192e-09	T	C	FALSE	IgG1_G0FN	IgG1_G0N	2.11872e-08	0.560397	0.257339	-0.0268809	2.11872e-08	3.90965
rs12893094	14	65789077	NA	ratio_log_IgG1_G0FN_IgG1_G0N	0.245157	0.0343843	1.50307e-12	A	G	FALSE	IgG1_G0FN	IgG1_G0N	3.0404e-12	0.385239	-0.244309	0.0306641	3.0404e-12	2.02279
rs12893094	14	65789077	NA	ratio_log_IgG1_G0FN_IgG1_G0N	0.245157	0.0343843	1.50307e-12	A	G	FALSE	IgG1_G0FN	IgG1_G0N	3.0404e-12	0.385239	-0.244309	0.0306641	3.0404e-12	2.02279
rs12893094	14	65789077	NA	ratio_log_IgG1_G0FN_IgG1_G0N	0.245157	0.0343843	1.50307e-12	A	G	FALSE	IgG1_G0FN	IgG1_G0N	3.0404e-12	0.385239	-0.244309	0.0306641	3.0404e-12	2.02279
rs7156013	14	65789201	NA	ratio_log_IgG1_G0FN_IgG1_G0N	-0.23808	0.0443437	9.05942e-08	T	A	FALSE	IgG1_G0FN	IgG1_G0N	1.74926e-07	0.747958	0.235313	-0.0145377	1.74926e-07	1.93087
rs899959	14	65791928	NA	ratio_log_IgG1_G0FN_IgG1_G0N	0.254583	0.0345088	2.55909e-13	G	A	FALSE	IgG1_G0FN	IgG1_G0N	1.52507e-12	0.250274	-0.248824	0.0407948	1.52507e-12	5.95942
rs899959	14	65791928	NA	ratio_log_IgG1_G0FN_IgG1_G0N	0.254583	0.0345088	2.55909e-13	G	A	FALSE	IgG1_G0FN	IgG1_G0N	1.52507e-12	0.250274	-0.248824	0.0407948	1.52507e-12	5.95942
rs899959	14	65791928	NA	ratio_log_IgG1_G0FN_IgG1_G0N	0.254583	0.0345088	2.55909e-13	G	A	FALSE	IgG1_G0FN	IgG1_G0N	1.52507e-12	0.250274	-0.248824	0.0407948	1.52507e-12	5.95942
rs11627598	14	65797766	NA	ratio_log_IgG1_G0FN_IgG1_G0N	0.245191	0.0345353	1.85865e-12	T	G	FALSE	IgG1_G0FN	IgG1_G0N	3.80626e-12	0.412072	-0.244233	0.0290894	3.80626e-12	2.04786
rs11627598	14	65797766	NA	ratio_log_IgG1_G0FN_IgG1_G0N	0.245191	0.0345353	1.85865e-12	T	G	FALSE	IgG1_G0FN	IgG1_G0N	3.80626e-12	0.412072	-0.244233	0.0290894	3.80626e-12	2.04786
rs11627598	14	65797766	NA	ratio_log_IgG1_G0FN_IgG1_G0N	0.245191	0.0345353	1.85865e-12	T	G	FALSE	IgG1_G0FN	IgG1_G0N	3.80626e-12	0.412072	-0.244233	0.0290894	3.80626e-12	2.04786
rs12880725	14	65799805	NA	ratio_log_IgG1_G0FN_IgG1_G0N	0.244535	0.0346797	2.60893e-12	A	G	FALSE	IgG1_G0FN	IgG1_G0N	3.20145e-12	0.458609	-0.245992	0.0263825	3.20145e-12	1.22711
rs12880725	14	65799805	NA	ratio_log_IgG1_G0FN_IgG1_G0N	0.244535	0.0346797	2.60893e-12	A	G	FALSE	IgG1_G0FN	IgG1_G0N	3.20145e-12	0.458609	-0.245992	0.0263825	3.20145e-12	1.22711
rs12880725	14	65799805	NA	ratio_log_IgG1_G0FN_IgG1_G0N	0.244535	0.0346797	2.60893e-12	A	G	FALSE	IgG1_G0FN	IgG1_G0N	3.20145e-12	0.458609	-0.245992	0.0263825	3.20145e-12	1.22711
rs12881755	14	65801811	MIR4708	ratio_log_IgG1_G0FN_IgG1_G0N	0.212821	0.0362811	5.39768e-09	G	A	FALSE	IgG1_G0FN	IgG1_G0N	2.81382e-10	0.711315	-0.232611	0.0137473	2.81382e-10	0.0521302
rs12878872	14	65804665	NA	ratio_log_IgG1_G0FN_IgG1_G0N	0.248093	0.0346787	1.26797e-12	A	G	FALSE	IgG1_G0FN	IgG1_G0N	2.07739e-14	0.919143	-0.269249	-0.00361064	2.07739e-14	0.0163836
rs12878872	14	65804665	NA	ratio_log_IgG1_G0FN_IgG1_G0N	0.248093	0.0346787	1.26797e-12	A	G	FALSE	IgG1_G0FN	IgG1_G0N	2.07739e-14	0.919143	-0.269249	-0.00361064	2.07739e-14	0.0163836
rs747541	14	65805410	NA	ratio_log_IgG1_G0FN_IgG1_G0N	0.239059	0.0346415	7.36965e-12	A	C	FALSE	IgG1_G0FN	IgG1_G0N	5.15685e-14	0.69212	-0.264589	-0.0140529	5.15685e-14	0.00699742
rs1954052	14	65805709	NA	ratio_log_IgG1_G0FN_IgG1_G0N	0.247344	0.0346512	1.41884e-12	A	T	FALSE	IgG1_G0FN	IgG1_G0N	2.19619e-14	0.911787	-0.268764	-0.00393695	2.19619e-14	0.0154788
rs12895337	14	65807442	NA	ratio_log_IgG1_G0FN_IgG1_G0N	0.225389	0.0356546	3.33631e-10	T	C	FALSE	IgG1_G0FN	IgG1_G0N	3.50772e-12	0.971387	-0.251847	0.00130996	3.50772e-12	0.0105138
rs12895337	14	65807442	NA	ratio_log_IgG1_G0FN_IgG1_G0N	0.225389	0.0356546	3.33631e-10	T	C	FALSE	IgG1_G0FN	IgG1_G0N	3.50772e-12	0.971387	-0.251847	0.00130996	3.50772e-12	0.0105138
rs12895337	14	65807442	NA	ratio_log_IgG1_G0FN_IgG1_G0N	0.225389	0.0356546	3.33631e-10	T	C	FALSE	IgG1_G0FN	IgG1_G0N	3.50772e-12	0.971387	-0.251847	0.00130996	3.50772e-12	0.0105138
rs12886005	14	65809247	NA	ratio_log_IgG1_G0FN_IgG1_G0N	0.245719	0.0346408	1.94393e-12	T	C	FALSE	IgG1_G0FN	IgG1_G0N	3.00075e-14	0.894065	-0.267239	-0.00472984	3.00075e-14	0.0154365
rs12886005	14	65809247	NA	ratio_log_IgG1_G0FN_IgG1_G0N	0.245719	0.0346408	1.94393e-12	T	C	FALSE	IgG1_G0FN	IgG1_G0N	3.00075e-14	0.894065	-0.267239	-0.00472984	3.00075e-14	0.0154365
rs12886168	14	65809286	NA	ratio_log_IgG1_G0FN_IgG1_G0N	0.23731	0.0346266	1.01915e-11	A	C	FALSE	IgG1_G0FN	IgG1_G0N	7.10167e-14	0.674723	-0.262974	-0.0148842	7.10167e-14	0.00696823
rs7143666	14	65809977	NA	ratio_log_IgG1_G0FN_IgG1_G0N	0.223983	0.0356692	4.34687e-10	C	A	FALSE	IgG1_G0FN	IgG1_G0N	4.18286e-12	0.996716	-0.251023	0.000150344	4.18286e-12	0.00962269
rs7143666	14	65809977	NA	ratio_log_IgG1_G0FN_IgG1_G0N	0.223983	0.0356692	4.34687e-10	C	A	FALSE	IgG1_G0FN	IgG1_G0N	4.18286e-12	0.996716	-0.251023	0.000150344	4.18286e-12	0.00962269
rs7143666	14	65809977	NA	ratio_log_IgG1_G0FN_IgG1_G0N	0.223983	0.0356692	4.34687e-10	C	A	FALSE	IgG1_G0FN	IgG1_G0N	4.18286e-12	0.996716	-0.251023	0.000150344	4.18286e-12	0.00962269
rs4899174	14	65811400	NA	ratio_log_IgG1_G0FN_IgG1_G0N	0.244402	0.0346306	2.49952e-12	T	A	FALSE	IgG1_G0FN	IgG1_G0N	3.92209e-14	0.880969	-0.265918	-0.00531624	3.92209e-14	0.0156914
rs4899174	14	65811400	NA	ratio_log_IgG1_G0FN_IgG1_G0N	0.244402	0.0346306	2.49952e-12	T	A	FALSE	IgG1_G0FN	IgG1_G0N	3.92209e-14	0.880969	-0.265918	-0.00531624	3.92209e-14	0.0156914
rs144508295	14	65811418	NA	ratio_log_IgG1_G0FN_IgG1_G0N	0.222944	0.0356459	5.0857e-10	T	TCCTGGAAGTTCTTTC	FALSE	IgG1_G0FN	IgG1_G0N	5.53321e-12	0.998341	-0.249418	7.59165e-05	5.53321e-12	0.0108799
rs8014475	14	65811537	NA	ratio_log_IgG1_G0FN_IgG1_G0N	0.222904	0.0356442	5.11157e-10	C	T	FALSE	IgG1_G0FN	IgG1_G0N	5.57741e-12	0.998082	-0.249365	8.77215e-05	5.57741e-12	0.0109113
rs8014475	14	65811537	NA	ratio_log_IgG1_G0FN_IgG1_G0N	0.222904	0.0356442	5.11157e-10	C	T	FALSE	IgG1_G0FN	IgG1_G0N	5.57741e-12	0.998082	-0.249365	8.77215e-05	5.57741e-12	0.0109113
rs8014475	14	65811537	NA	ratio_log_IgG1_G0FN_IgG1_G0N	0.222904	0.0356442	5.11157e-10	C	T	FALSE	IgG1_G0FN	IgG1_G0N	5.57741e-12	0.998082	-0.249365	8.77215e-05	5.57741e-12	0.0109113
rs4902391	14	65815979	NA	ratio_log_IgG1_G0FN_IgG1_G0N	0.236312	0.0346226	1.23256e-11	T	G	FALSE	IgG1_G0FN	IgG1_G0N	8.15886e-14	0.659063	-0.262283	-0.0156442	8.15886e-14	0.00661944
rs11623920	14	65819314	NA	ratio_log_IgG1_G0FN_IgG1_G0N	0.245014	0.034636	2.22602e-12	C	A	FALSE	IgG1_G0FN	IgG1_G0N	2.95583e-14	0.871323	-0.267247	-0.00575204	2.95583e-14	0.0132785
rs11623920	14	65819314	NA	ratio_log_IgG1_G0FN_IgG1_G0N	0.245014	0.034636	2.22602e-12	C	A	FALSE	IgG1_G0FN	IgG1_G0N	2.95583e-14	0.871323	-0.267247	-0.00575204	2.95583e-14	0.0132785
rs11621121	14	65822493	NA	ratio_log_IgG1_G0FN_IgG1_G0N	0.244527	0.0346479	2.49788e-12	T	C	FALSE	IgG1_G0FN	IgG1_G0N	2.26321e-14	0.82034	-0.268512	-0.00806709	2.26321e-14	0.00906052
rs11621121	14	65822493	NA	ratio_log_IgG1_G0FN_IgG1_G0N	0.244527	0.0346479	2.49788e-12	T	C	FALSE	IgG1_G0FN	IgG1_G0N	2.26321e-14	0.82034	-0.268512	-0.00806709	2.26321e-14	0.00906052
rs60488013	14	65825854	NA	ratio_log_IgG1_G0FN_IgG1_G0N	-0.264186	0.0379887	5.10809e-12	A	C	FALSE	IgG1_G0FN	IgG1_G0N	2.19262e-14	0.647903	0.294568	-0.0177737	2.19262e-14	0.00429245
rs7152441	14	65827903	NA	ratio_log_IgG1_G0FN_IgG1_G0N	0.254925	0.0351337	6.14637e-13	A	G	FALSE	IgG1_G0FN	IgG1_G0N	9.11043e-17	0.352559	-0.296152	-0.03348	9.11043e-17	0.000148225
rs7152441	14	65827903	NA	ratio_log_IgG1_G0FN_IgG1_G0N	0.254925	0.0351337	6.14637e-13	A	G	FALSE	IgG1_G0FN	IgG1_G0N	9.11043e-17	0.352559	-0.296152	-0.03348	9.11043e-17	0.000148225
rs7157006	14	65828207	NA	ratio_log_IgG1_G0FN_IgG1_G0N	0.242791	0.0344977	2.86372e-12	T	C	FALSE	IgG1_G0FN	IgG1_G0N	6.43707e-14	0.994561	-0.262755	0.000241184	6.43707e-14	0.022478
rs7157006	14	65828207	NA	ratio_log_IgG1_G0FN_IgG1_G0N	0.242791	0.0344977	2.86372e-12	T	C	FALSE	IgG1_G0FN	IgG1_G0N	6.43707e-14	0.994561	-0.262755	0.000241184	6.43707e-14	0.022478
rs11628611	14	65828525	NA	ratio_log_IgG1_G0FN_IgG1_G0N	0.251939	0.044247	1.46975e-08	T	C	FALSE	IgG1_G0FN	IgG1_G0N	2.37229e-11	0.0975958	-0.29837	-0.0744957	2.37229e-11	0.00161408
rs7158347	14	65828955	NA	ratio_log_IgG1_G0FN_IgG1_G0N	0.242555	0.0344815	2.93526e-12	T	C	FALSE	IgG1_G0FN	IgG1_G0N	6.65516e-14	0.989371	-0.262476	0.000471087	6.65516e-14	0.0226732
rs7158347	14	65828955	NA	ratio_log_IgG1_G0FN_IgG1_G0N	0.242555	0.0344815	2.93526e-12	T	C	FALSE	IgG1_G0FN	IgG1_G0N	6.65516e-14	0.989371	-0.262476	0.000471087	6.65516e-14	0.0226732
rs72090965	14	65829951	NA	ratio_log_IgG1_G0FN_IgG1_G0N	0.242444	0.0346097	3.59679e-12	T	TGCCTCA	FALSE	IgG1_G0FN	IgG1_G0N	1.10225e-13	0.96014	-0.261124	0.00177363	1.10225e-13	0.0306454
rs12881911	14	65831221	NA	ratio_log_IgG1_G0FN_IgG1_G0N	0.242697	0.0344844	2.86398e-12	C	T	FALSE	IgG1_G0FN	IgG1_G0N	6.51191e-14	0.98947	-0.2626	0.000466739	6.51191e-14	0.0227373
rs12881911	14	65831221	NA	ratio_log_IgG1_G0FN_IgG1_G0N	0.242697	0.0344844	2.86398e-12	C	T	FALSE	IgG1_G0FN	IgG1_G0N	6.51191e-14	0.98947	-0.2626	0.000466739	6.51191e-14	0.0227373
rs10148907	14	65833372	NA	ratio_log_IgG1_G0FN_IgG1_G0N	-0.263318	0.037945	5.65803e-12	G	C	FALSE	IgG1_G0FN	IgG1_G0N	2.23293e-14	0.653848	0.294115	-0.0174308	2.23293e-14	0.00394648
rs10138052	14	65833440	NA	ratio_log_IgG1_G0FN_IgG1_G0N	-0.263309	0.0379448	5.66673e-12	C	T	FALSE	IgG1_G0FN	IgG1_G0N	2.23685e-14	0.653839	0.294105	-0.0174312	2.23685e-14	0.00394734
rs66492349	14	65839489	NA	ratio_log_IgG1_G0FN_IgG1_G0N	-0.260157	0.0380343	1.11566e-11	C	A	FALSE	IgG1_G0FN	IgG1_G0N	2.26712e-14	0.691766	0.294231	-0.015421	2.26712e-14	0.00203209
rs4902393	14	65839514	NA	ratio_log_IgG1_G0FN_IgG1_G0N	0.244036	0.0345458	2.38464e-12	C	G	FALSE	IgG1_G0FN	IgG1_G0N	3.04051e-14	0.915465	-0.266401	-0.00375928	3.04051e-14	0.0127504
rs4902393	14	65839514	NA	ratio_log_IgG1_G0FN_IgG1_G0N	0.244036	0.0345458	2.38464e-12	C	G	FALSE	IgG1_G0FN	IgG1_G0N	3.04051e-14	0.915465	-0.266401	-0.00375928	3.04051e-14	0.0127504
rs11621604	14	65840774	LOC105370537	ratio_log_IgG1_G0FN_IgG1_G0N	0.248249	0.0346805	1.23142e-12	G	A	FALSE	IgG1_G0FN	IgG1_G0N	5.10472e-14	0.98589	-0.265205	-0.000628985	5.10472e-14	0.0414539
rs11627402	14	65841322	LOC105370537	ratio_log_IgG1_G0FN_IgG1_G0N	0.241921	0.0351663	8.54149e-12	G	T	FALSE	IgG1_G0FN	IgG1_G0N	4.02373e-13	0.954053	-0.258866	0.00207453	4.02373e-13	0.0471081
rs111950176	14	65843359	LOC105370537	ratio_log_IgG1_G0FN_IgG1_G0N	-0.283379	0.051906	5.5126e-08	G	A	FALSE	IgG1_G0FN	IgG1_G0N	1.64961e-09	0.277426	0.316373	-0.057317	1.64961e-09	0.0299244
rs57507878	14	65843372	LOC105370537	ratio_log_IgG1_G0FN_IgG1_G0N	-0.283379	0.0519061	5.51248e-08	T	C	FALSE	IgG1_G0FN	IgG1_G0N	1.64957e-09	0.277425	0.316373	-0.057317	1.64957e-09	0.0299243
rs61161789	14	65843373	LOC105370537	ratio_log_IgG1_G0FN_IgG1_G0N	-0.283379	0.0519061	5.51248e-08	G	A	FALSE	IgG1_G0FN	IgG1_G0N	1.64957e-09	0.277425	0.316373	-0.057317	1.64957e-09	0.0299243
rs34307226	14	65844447	LOC105370537	ratio_log_IgG1_G0FN_IgG1_G0N	-0.265187	0.037999	4.31553e-12	T	TGAG	FALSE	IgG1_G0FN	IgG1_G0N	3.06965e-14	0.555022	0.292601	-0.0229463	3.06965e-14	0.00711303
rs8022094	14	65846841	NA	ratio_log_IgG1_G0FN_IgG1_G0N	0.254088	0.0348304	4.64104e-13	T	G	FALSE	IgG1_G0FN	IgG1_G0N	1.96838e-14	0.917572	-0.271031	0.00370208	1.96838e-14	0.0424125
rs12882269	14	65847144	NA	ratio_log_IgG1_G0FN_IgG1_G0N	0.257075	0.034813	2.43048e-13	G	T	FALSE	IgG1_G0FN	IgG1_G0N	1.038e-14	0.880591	-0.273847	0.00537302	1.038e-14	0.0427076
rs1815654	14	65855232	NA	ratio_log_IgG1_G0FN_IgG1_G0N	0.250564	0.0348446	9.76665e-13	T	C	FALSE	IgG1_G0FN	IgG1_G0N	7.87221e-15	0.907002	-0.27513	-0.00417949	7.87221e-15	0.0080603
rs11158591	14	65855762	NA	ratio_log_IgG1_G0FN_IgG1_G0N	0.252009	0.0348553	7.38477e-13	T	C	FALSE	IgG1_G0FN	IgG1_G0N	5.89919e-15	0.915362	-0.276531	-0.00380414	5.89919e-15	0.00798832
rs11158592	14	65859968	NA	ratio_log_IgG1_G0FN_IgG1_G0N	0.26368	0.0340718	1.74532e-14	T	G	FALSE	IgG1_G0FN	IgG1_G0N	4.31206e-18	0.739824	-0.300678	-0.0116594	4.31206e-18	0.000247064
rs11158593	14	65859984	NA	ratio_log_IgG1_G0FN_IgG1_G0N	0.263608	0.0340728	1.7767e-14	A	G	FALSE	IgG1_G0FN	IgG1_G0N	4.54537e-18	0.744846	-0.300481	-0.0114263	4.54537e-18	0.000255832
rs10138570	14	65860038	NA	ratio_log_IgG1_G0FN_IgG1_G0N	0.262697	0.0340641	2.14292e-14	G	A	FALSE	IgG1_G0FN	IgG1_G0N	7.01324e-18	0.768469	-0.298693	-0.0103319	7.01324e-18	0.000327275
rs10138671	14	65860092	NA	ratio_log_IgG1_G0FN_IgG1_G0N	0.205375	0.0352975	7.13725e-09	G	A	FALSE	IgG1_G0FN	IgG1_G0N	3.15323e-10	0.674733	-0.225362	-0.0151392	3.15323e-10	0.0441799
rs10138671	14	65860092	NA	ratio_log_IgG1_G0FN_IgG1_G0N	0.205375	0.0352975	7.13725e-09	G	A	FALSE	IgG1_G0FN	IgG1_G0N	3.15323e-10	0.674733	-0.225362	-0.0151392	3.15323e-10	0.0441799
rs6573609	14	65861402	NA	ratio_log_IgG1_G0FN_IgG1_G0N	0.222908	0.0353776	3.80047e-10	C	A	FALSE	IgG1_G0FN	IgG1_G0N	1.11474e-11	0.719176	-0.244036	-0.013026	1.11474e-11	0.0293316
rs6573609	14	65861402	NA	ratio_log_IgG1_G0FN_IgG1_G0N	0.222908	0.0353776	3.80047e-10	C	A	FALSE	IgG1_G0FN	IgG1_G0N	1.11474e-11	0.719176	-0.244036	-0.013026	1.11474e-11	0.0293316
rs4899178	14	65862987	NA	ratio_log_IgG1_G0FN_IgG1_G0N	0.222887	0.0353755	3.80591e-10	T	C	FALSE	IgG1_G0FN	IgG1_G0N	1.1192e-11	0.719369	-0.244001	-0.0130159	1.1192e-11	0.0294069
rs4899178	14	65862987	NA	ratio_log_IgG1_G0FN_IgG1_G0N	0.222887	0.0353755	3.80591e-10	T	C	FALSE	IgG1_G0FN	IgG1_G0N	1.1192e-11	0.719369	-0.244001	-0.0130159	1.1192e-11	0.0294069
rs4359350	14	65863748	NA	ratio_log_IgG1_G0FN_IgG1_G0N	0.231975	0.0353259	6.89448e-11	C	T	FALSE	IgG1_G0FN	IgG1_G0N	2.12864e-12	0.729586	-0.2523	-0.0125199	2.12864e-12	0.0308746
rs4587890	14	65863784	NA	ratio_log_IgG1_G0FN_IgG1_G0N	0.2229	0.0353773	3.80389e-10	A	T	FALSE	IgG1_G0FN	IgG1_G0N	1.11963e-11	0.720661	-0.244012	-0.012954	1.11963e-11	0.0294338
rs4587890	14	65863784	NA	ratio_log_IgG1_G0FN_IgG1_G0N	0.2229	0.0353773	3.80389e-10	A	T	FALSE	IgG1_G0FN	IgG1_G0N	1.11963e-11	0.720661	-0.244012	-0.012954	1.11963e-11	0.0294338
rs2411823	14	65865066	NA	ratio_log_IgG1_G0FN_IgG1_G0N	0.20281	0.0352121	1.00539e-08	T	C	FALSE	IgG1_G0FN	IgG1_G0N	4.4298e-10	0.659768	-0.222903	-0.0158397	4.4298e-10	0.0440605
rs2411823	14	65865066	NA	ratio_log_IgG1_G0FN_IgG1_G0N	0.20281	0.0352121	1.00539e-08	T	C	FALSE	IgG1_G0FN	IgG1_G0N	4.4298e-10	0.659768	-0.222903	-0.0158397	4.4298e-10	0.0440605
rs6573611	14	65865255	NA	ratio_log_IgG1_G0FN_IgG1_G0N	0.203603	0.0351886	8.62348e-09	T	G	FALSE	IgG1_G0FN	IgG1_G0N	3.55024e-10	0.646484	-0.223991	-0.0164927	3.55024e-10	0.0411695
rs6573611	14	65865255	NA	ratio_log_IgG1_G0FN_IgG1_G0N	0.203603	0.0351886	8.62348e-09	T	G	FALSE	IgG1_G0FN	IgG1_G0N	3.55024e-10	0.646484	-0.223991	-0.0164927	3.55024e-10	0.0411695
rs7150448	14	65871502	NA	ratio_log_IgG1_G0FN_IgG1_G0N	0.197349	0.0365118	7.43679e-08	T	C	FALSE	IgG1_G0FN	IgG1_G0N	1.29407e-09	0.785238	-0.224511	-0.0101519	1.29407e-09	0.0174009
rs8013442	14	65871861	NA	ratio_log_IgG1_G0FN_IgG1_G0N	0.196738	0.036559	8.46621e-08	G	A	FALSE	IgG1_G0FN	IgG1_G0N	2.20328e-09	0.86789	-0.221702	-0.00620655	2.20328e-09	0.0260244
rs2152374	14	65873447	NA	ratio_log_IgG1_G0FN_IgG1_G0N	0.196205	0.0365583	9.16213e-08	G	A	FALSE	IgG1_G0FN	IgG1_G0N	2.68496e-09	0.890187	-0.220506	-0.00515141	2.68496e-09	0.029305
rs2411822	14	65878395	FUT8,FUT8-AS1	ratio_log_IgG1_G0FN_IgG1_G0N	0.247651	0.0341408	6.23675e-13	G	A	FALSE	IgG1_G0FN	IgG1_G0N	5.41938e-16	0.634108	-0.281332	-0.0167062	5.41938e-16	0.000868943
rs2411822	14	65878395	FUT8,FUT8-AS1	ratio_log_IgG1_G0FN_IgG1_G0N	0.247651	0.0341408	6.23675e-13	G	A	FALSE	IgG1_G0FN	IgG1_G0N	5.41938e-16	0.634108	-0.281332	-0.0167062	5.41938e-16	0.000868943
rs1953416	14	65878807	FUT8,FUT8-AS1	ratio_log_IgG1_G0FN_IgG1_G0N	0.24972	0.0342446	4.73427e-13	T	C	FALSE	IgG1_G0FN	IgG1_G0N	2.37296e-16	0.564622	-0.285456	-0.0202688	2.37296e-16	0.00050123
rs1953416	14	65878807	FUT8,FUT8-AS1	ratio_log_IgG1_G0FN_IgG1_G0N	0.24972	0.0342446	4.73427e-13	T	C	FALSE	IgG1_G0FN	IgG1_G0N	2.37296e-16	0.564622	-0.285456	-0.0202688	2.37296e-16	0.00050123
rs883081	14	65880621	FUT8,FUT8-AS1	ratio_log_IgG1_G0FN_IgG1_G0N	0.266427	0.0341685	1.11833e-14	A	C	FALSE	IgG1_G0FN	IgG1_G0N	3.19971e-18	0.62853	-0.302573	-0.0170265	3.19971e-18	0.000286115
rs883081	14	65880621	FUT8,FUT8-AS1	ratio_log_IgG1_G0FN_IgG1_G0N	0.266427	0.0341685	1.11833e-14	A	C	FALSE	IgG1_G0FN	IgG1_G0N	3.19971e-18	0.62853	-0.302573	-0.0170265	3.19971e-18	0.000286115
rs883082	14	65880940	FUT8,FUT8-AS1	ratio_log_IgG1_G0FN_IgG1_G0N	0.266423	0.0341683	1.11876e-14	G	A	FALSE	IgG1_G0FN	IgG1_G0N	3.19625e-18	0.628446	-0.302575	-0.0170306	3.19625e-18	0.000285696
rs883082	14	65880940	FUT8,FUT8-AS1	ratio_log_IgG1_G0FN_IgG1_G0N	0.266423	0.0341683	1.11876e-14	G	A	FALSE	IgG1_G0FN	IgG1_G0N	3.19625e-18	0.628446	-0.302575	-0.0170306	3.19625e-18	0.000285696
rs11284050	14	65884030	FUT8	ratio_log_IgG1_G0FN_IgG1_G0N	0.198038	0.0364006	6.12095e-08	A	AT	FALSE	IgG1_G0FN	IgG1_G0N	1.06596e-09	0.797658	-0.224974	-0.00952269	1.06596e-09	0.0174149
rs7151561	14	65890603	FUT8	ratio_log_IgG1_G0FN_IgG1_G0N	0.196784	0.0365513	8.35628e-08	C	T	FALSE	IgG1_G0FN	IgG1_G0N	1.47202e-09	0.792653	-0.223985	-0.00980314	1.47202e-09	0.0176157
rs11628196	14	65891241	FUT8	ratio_log_IgG1_G0FN_IgG1_G0N	0.263308	0.0340883	1.95036e-14	G	A	FALSE	IgG1_G0FN	IgG1_G0N	9.03687e-18	0.683634	-0.297942	-0.014313	9.03687e-18	0.000463344
rs11628196	14	65891241	FUT8	ratio_log_IgG1_G0FN_IgG1_G0N	0.263308	0.0340883	1.95036e-14	G	A	FALSE	IgG1_G0FN	IgG1_G0N	9.03687e-18	0.683634	-0.297942	-0.014313	9.03687e-18	0.000463344
rs11629437	14	65892139	FUT8	ratio_log_IgG1_G0FN_IgG1_G0N	0.195917	0.0364917	9.06614e-08	G	C	FALSE	IgG1_G0FN	IgG1_G0N	1.7175e-09	0.799621	-0.222693	-0.00945033	1.7175e-09	0.0189441
rs867972	14	65895761	FUT8	ratio_log_IgG1_G0FN_IgG1_G0N	0.25067	0.0342756	4.06625e-13	C	T	FALSE	IgG1_G0FN	IgG1_G0N	1.41566e-16	0.581194	-0.287863	-0.0194324	1.41566e-16	0.000348149
rs867972	14	65895761	FUT8	ratio_log_IgG1_G0FN_IgG1_G0N	0.25067	0.0342756	4.06625e-13	C	T	FALSE	IgG1_G0FN	IgG1_G0N	1.41566e-16	0.581194	-0.287863	-0.0194324	1.41566e-16	0.000348149
rs67071794	14	65897898	FUT8	ratio_log_IgG1_G0FN_IgG1_G0N	0.2493	0.0343052	5.669e-13	T	A	FALSE	IgG1_G0FN	IgG1_G0N	2.46757e-16	0.545322	-0.285788	-0.0213187	2.46757e-16	0.000435274
rs67071794	14	65897898	FUT8	ratio_log_IgG1_G0FN_IgG1_G0N	0.2493	0.0343052	5.669e-13	T	A	FALSE	IgG1_G0FN	IgG1_G0N	2.46757e-16	0.545322	-0.285788	-0.0213187	2.46757e-16	0.000435274
rs4456409	14	65897967	FUT8	ratio_log_IgG1_G0FN_IgG1_G0N	0.249298	0.034305	5.67076e-13	C	T	FALSE	IgG1_G0FN	IgG1_G0N	2.46722e-16	0.545253	-0.285787	-0.0213224	2.46722e-16	0.000435077
rs4456409	14	65897967	FUT8	ratio_log_IgG1_G0FN_IgG1_G0N	0.249298	0.034305	5.67076e-13	C	T	FALSE	IgG1_G0FN	IgG1_G0N	2.46722e-16	0.545253	-0.285787	-0.0213224	2.46722e-16	0.000435077
rs2002692	14	65899454	FUT8	ratio_log_IgG1_G0FN_IgG1_G0N	0.247187	0.0341991	7.50566e-13	G	A	FALSE	IgG1_G0FN	IgG1_G0N	5.6191e-16	0.612627	-0.28165	-0.017802	5.6191e-16	0.000748648
rs2002692	14	65899454	FUT8	ratio_log_IgG1_G0FN_IgG1_G0N	0.247187	0.0341991	7.50566e-13	G	A	FALSE	IgG1_G0FN	IgG1_G0N	5.6191e-16	0.612627	-0.28165	-0.017802	5.6191e-16	0.000748648
rs11620749	14	65899804	FUT8	ratio_log_IgG1_G0FN_IgG1_G0N	0.247183	0.0341985	7.50528e-13	G	A	FALSE	IgG1_G0FN	IgG1_G0N	5.60799e-16	0.612335	-0.281653	-0.0178162	5.60799e-16	0.000747206
rs11620749	14	65899804	FUT8	ratio_log_IgG1_G0FN_IgG1_G0N	0.247183	0.0341985	7.50528e-13	G	A	FALSE	IgG1_G0FN	IgG1_G0N	5.60799e-16	0.612335	-0.281653	-0.0178162	5.60799e-16	0.000747206
rs11851576	14	65900283	FUT8	ratio_log_IgG1_G0FN_IgG1_G0N	0.234941	0.0346233	1.61227e-11	C	T	FALSE	IgG1_G0FN	IgG1_G0N	2.07397e-15	0.620204	-0.278659	-0.0175828	2.07397e-15	0.000128637
rs11851576	14	65900283	FUT8	ratio_log_IgG1_G0FN_IgG1_G0N	0.234941	0.0346233	1.61227e-11	C	T	FALSE	IgG1_G0FN	IgG1_G0N	2.07397e-15	0.620204	-0.278659	-0.0175828	2.07397e-15	0.000128637
rs11851576	14	65900283	FUT8	ratio_log_IgG1_G0FN_IgG1_G0N	0.234941	0.0346233	1.61227e-11	C	T	FALSE	IgG1_G0FN	IgG1_G0N	2.07397e-15	0.620204	-0.278659	-0.0175828	2.07397e-15	0.000128637
rs12879971	14	65901604	FUT8	ratio_log_IgG1_G0FN_IgG1_G0N	0.246529	0.0341252	7.7017e-13	A	G	FALSE	IgG1_G0FN	IgG1_G0N	5.34308e-16	0.610469	-0.281234	-0.0178702	5.34308e-16	0.000693753
rs12879971	14	65901604	FUT8	ratio_log_IgG1_G0FN_IgG1_G0N	0.246529	0.0341252	7.7017e-13	A	G	FALSE	IgG1_G0FN	IgG1_G0N	5.34308e-16	0.610469	-0.281234	-0.0178702	5.34308e-16	0.000693753
rs12892058	14	65903441	FUT8	ratio_log_IgG1_G0FN_IgG1_G0N	0.249138	0.0342123	5.09132e-13	C	T	FALSE	IgG1_G0FN	IgG1_G0N	2.3404e-16	0.553353	-0.285236	-0.020838	2.3404e-16	0.000459684
rs12892058	14	65903441	FUT8	ratio_log_IgG1_G0FN_IgG1_G0N	0.249138	0.0342123	5.09132e-13	C	T	FALSE	IgG1_G0FN	IgG1_G0N	2.3404e-16	0.553353	-0.285236	-0.020838	2.3404e-16	0.000459684
rs11158595	14	65906369	FUT8	ratio_log_IgG1_G0FN_IgG1_G0N	0.196662	0.0363953	7.50211e-08	G	A	FALSE	IgG1_G0FN	IgG1_G0N	1.93231e-09	0.86094	-0.221491	-0.00650713	1.93231e-09	0.0257569
rs11158596	14	65911975	FUT8	ratio_log_IgG1_G0FN_IgG1_G0N	0.246829	0.034082	6.77608e-13	A	T	FALSE	IgG1_G0FN	IgG1_G0N	4.91702e-16	0.601832	-0.281239	-0.018282	4.91702e-16	0.000725644
rs11158596	14	65911975	FUT8	ratio_log_IgG1_G0FN_IgG1_G0N	0.246829	0.034082	6.77608e-13	A	T	FALSE	IgG1_G0FN	IgG1_G0N	4.91702e-16	0.601832	-0.281239	-0.018282	4.91702e-16	0.000725644
rs12589698	14	65920435	FUT8	ratio_log_IgG1_G0FN_IgG1_G0N	0.248867	0.0341982	5.27381e-13	A	G	FALSE	IgG1_G0FN	IgG1_G0N	2.36213e-16	0.549714	-0.285077	-0.0210206	2.36213e-16	0.000447898
rs12589698	14	65920435	FUT8	ratio_log_IgG1_G0FN_IgG1_G0N	0.248867	0.0341982	5.27381e-13	A	G	FALSE	IgG1_G0FN	IgG1_G0N	2.36213e-16	0.549714	-0.285077	-0.0210206	2.36213e-16	0.000447898
rs12883815	14	65923367	FUT8	ratio_log_IgG1_G0FN_IgG1_G0N	0.248852	0.0341978	5.2877e-13	T	C	FALSE	IgG1_G0FN	IgG1_G0N	2.36547e-16	0.549525	-0.285068	-0.0210302	2.36547e-16	0.000447353
rs12883815	14	65923367	FUT8	ratio_log_IgG1_G0FN_IgG1_G0N	0.248852	0.0341978	5.2877e-13	T	C	FALSE	IgG1_G0FN	IgG1_G0N	2.36547e-16	0.549525	-0.285068	-0.0210302	2.36547e-16	0.000447353
rs4899179	14	65926748	FUT8	ratio_log_IgG1_G0FN_IgG1_G0N	0.246779	0.0340934	6.96767e-13	G	T	FALSE	IgG1_G0FN	IgG1_G0N	5.38765e-16	0.617655	-0.280955	-0.0174963	5.38765e-16	0.000773236
rs4899179	14	65926748	FUT8	ratio_log_IgG1_G0FN_IgG1_G0N	0.246779	0.0340934	6.96767e-13	G	T	FALSE	IgG1_G0FN	IgG1_G0N	5.38765e-16	0.617655	-0.280955	-0.0174963	5.38765e-16	0.000773236
rs7140695	14	65929132	FUT8	ratio_log_IgG1_G0FN_IgG1_G0N	0.196493	0.036335	7.32637e-08	C	T	FALSE	IgG1_G0FN	IgG1_G0N	1.23755e-09	0.775318	-0.223674	-0.0105812	1.23755e-09	0.0168917
rs2184603	14	65930670	FUT8	ratio_log_IgG1_G0FN_IgG1_G0N	0.262891	0.0339933	1.81751e-14	C	A	FALSE	IgG1_G0FN	IgG1_G0N	8.3835e-18	0.684213	-0.29741	-0.0142457	8.3835e-18	0.000461263
rs2184603	14	65930670	FUT8	ratio_log_IgG1_G0FN_IgG1_G0N	0.262891	0.0339933	1.81751e-14	C	A	FALSE	IgG1_G0FN	IgG1_G0N	8.3835e-18	0.684213	-0.29741	-0.0142457	8.3835e-18	0.000461263
rs7150094	14	65936361	FUT8,MIR625	ratio_log_IgG1_G0FN_IgG1_G0N	0.195318	0.0363798	9.06407e-08	G	A	FALSE	IgG1_G0FN	IgG1_G0N	2.57432e-09	0.879357	-0.219668	-0.00563511	2.57432e-09	0.0284014
rs1889731	14	65942711	FUT8	ratio_log_IgG1_G0FN_IgG1_G0N	0.19531	0.0363803	9.07899e-08	C	G	FALSE	IgG1_G0FN	IgG1_G0N	2.58432e-09	0.880079	-0.219647	-0.0056012	2.58432e-09	0.0284648
rs8017880	14	65942924	FUT8	ratio_log_IgG1_G0FN_IgG1_G0N	0.195312	0.0363803	9.07632e-08	C	G	FALSE	IgG1_G0FN	IgG1_G0N	2.58381e-09	0.880166	-0.219648	-0.00559709	2.58381e-09	0.0284676
rs1959144	14	65946051	FUT8	ratio_log_IgG1_G0FN_IgG1_G0N	0.195275	0.0363808	9.13011e-08	G	T	FALSE	IgG1_G0FN	IgG1_G0N	2.61553e-09	0.88156	-0.219578	-0.00553158	2.61553e-09	0.0286473
rs1959145	14	65954740	FUT8	ratio_log_IgG1_G0FN_IgG1_G0N	0.197282	0.0363997	6.85656e-08	G	A	FALSE	IgG1_G0FN	IgG1_G0N	1.68463e-09	0.871022	-0.222344	-0.00603213	1.68463e-09	0.0245696
rs1959145	14	65954740	FUT8	ratio_log_IgG1_G0FN_IgG1_G0N	0.197282	0.0363997	6.85656e-08	G	A	FALSE	IgG1_G0FN	IgG1_G0N	1.68463e-09	0.871022	-0.222344	-0.00603213	1.68463e-09	0.0245696
rs7142906	14	65956456	FUT8	ratio_log_IgG1_G0FN_IgG1_G0N	0.205379	0.0362129	1.67193e-08	T	A	FALSE	IgG1_G0FN	IgG1_G0N	4.1029e-10	0.888107	-0.229683	-0.0052079	4.1029e-10	0.0245399
rs7142906	14	65956456	FUT8	ratio_log_IgG1_G0FN_IgG1_G0N	0.205379	0.0362129	1.67193e-08	T	A	FALSE	IgG1_G0FN	IgG1_G0N	4.1029e-10	0.888107	-0.229683	-0.0052079	4.1029e-10	0.0245399
rs7142906	14	65956456	FUT8	ratio_log_IgG1_G0FN_IgG1_G0N	0.205379	0.0362129	1.67193e-08	T	A	FALSE	IgG1_G0FN	IgG1_G0N	4.1029e-10	0.888107	-0.229683	-0.0052079	4.1029e-10	0.0245399
rs4902399	14	65956897	FUT8	ratio_log_IgG1_G0FN_IgG1_G0N	0.195129	0.0363836	9.35237e-08	G	A	FALSE	IgG1_G0FN	IgG1_G0N	2.76925e-09	0.890041	-0.219253	-0.00513323	2.76925e-09	0.0296101
rs4902400	14	65957115	FUT8	ratio_log_IgG1_G0FN_IgG1_G0N	0.246083	0.0340892	8.00813e-13	G	A	FALSE	IgG1_G0FN	IgG1_G0N	6.48295e-16	0.623088	-0.280136	-0.0172232	6.48295e-16	0.000809546
rs4902400	14	65957115	FUT8	ratio_log_IgG1_G0FN_IgG1_G0N	0.246083	0.0340892	8.00813e-13	G	A	FALSE	IgG1_G0FN	IgG1_G0N	6.48295e-16	0.623088	-0.280136	-0.0172232	6.48295e-16	0.000809546
rs3825640	14	65961204	FUT8	ratio_log_IgG1_G0FN_IgG1_G0N	0.264293	0.0341152	1.64105e-14	G	C	FALSE	IgG1_G0FN	IgG1_G0N	4.61164e-18	0.62362	-0.300641	-0.0172405	4.61164e-18	0.000281018
rs3825640	14	65961204	FUT8	ratio_log_IgG1_G0FN_IgG1_G0N	0.264293	0.0341152	1.64105e-14	G	C	FALSE	IgG1_G0FN	IgG1_G0N	4.61164e-18	0.62362	-0.300641	-0.0172405	4.61164e-18	0.000281018
rs8012834	14	65966555	FUT8	ratio_log_IgG1_G0FN_IgG1_G0N	0.205424	0.0361937	1.63184e-08	T	C	FALSE	IgG1_G0FN	IgG1_G0N	2.79247e-10	0.820489	-0.231654	-0.0083917	2.79247e-10	0.0171124
rs8012834	14	65966555	FUT8	ratio_log_IgG1_G0FN_IgG1_G0N	0.205424	0.0361937	1.63184e-08	T	C	FALSE	IgG1_G0FN	IgG1_G0N	2.79247e-10	0.820489	-0.231654	-0.0083917	2.79247e-10	0.0171124
rs8012834	14	65966555	FUT8	ratio_log_IgG1_G0FN_IgG1_G0N	0.205424	0.0361937	1.63184e-08	T	C	FALSE	IgG1_G0FN	IgG1_G0N	2.79247e-10	0.820489	-0.231654	-0.0083917	2.79247e-10	0.0171124
rs12895074	14	65976793	FUT8	ratio_log_IgG1_G0FN_IgG1_G0N	0.246638	0.0343633	1.07497e-12	T	G	FALSE	IgG1_G0FN	IgG1_G0N	5.0814e-16	0.545249	-0.283204	-0.0213525	5.0814e-16	0.000472702
rs12895074	14	65976793	FUT8	ratio_log_IgG1_G0FN_IgG1_G0N	0.246638	0.0343633	1.07497e-12	T	G	FALSE	IgG1_G0FN	IgG1_G0N	5.0814e-16	0.545249	-0.283204	-0.0213525	5.0814e-16	0.000472702
rs12879202	14	65977182	FUT8	ratio_log_IgG1_G0FN_IgG1_G0N	0.247308	0.0341841	7.15465e-13	T	C	FALSE	IgG1_G0FN	IgG1_G0N	3.57875e-16	0.561814	-0.283216	-0.0203754	3.57875e-16	0.000500199
rs12879202	14	65977182	FUT8	ratio_log_IgG1_G0FN_IgG1_G0N	0.247308	0.0341841	7.15465e-13	T	C	FALSE	IgG1_G0FN	IgG1_G0N	3.57875e-16	0.561814	-0.283216	-0.0203754	3.57875e-16	0.000500199
rs11627084	14	65978836	FUT8	ratio_log_IgG1_G0FN_IgG1_G0N	0.261436	0.0339844	2.47464e-14	G	T	FALSE	IgG1_G0FN	IgG1_G0N	1.28633e-17	0.697545	-0.295622	-0.0136068	1.28633e-17	0.000519805
rs11627084	14	65978836	FUT8	ratio_log_IgG1_G0FN_IgG1_G0N	0.261436	0.0339844	2.47464e-14	G	T	FALSE	IgG1_G0FN	IgG1_G0N	1.28633e-17	0.697545	-0.295622	-0.0136068	1.28633e-17	0.000519805
rs10483780	14	65980170	FUT8	ratio_log_IgG1_G0FN_IgG1_G0N	0.256585	0.03395	6.80178e-14	C	T	FALSE	IgG1_G0FN	IgG1_G0N	7.61804e-17	0.820171	-0.287953	-0.00794171	7.61804e-17	0.00112001
rs200183327	14	65980373	FUT8	ratio_log_IgG1_G0FN_IgG1_G0N	0.195954	0.0363919	8.32059e-08	CAAAAT	C	FALSE	IgG1_G0FN	IgG1_G0N	2.61139e-09	0.902577	-0.219674	-0.00454635	2.61139e-09	0.0313847
rs10873190	14	65981439	FUT8	ratio_log_IgG1_G0FN_IgG1_G0N	0.19546	0.03632	8.45494e-08	T	G	FALSE	IgG1_G0FN	IgG1_G0N	1.56951e-09	0.798681	-0.222175	-0.00945077	1.56951e-09	0.0185632
rs10873190	14	65981439	FUT8	ratio_log_IgG1_G0FN_IgG1_G0N	0.19546	0.03632	8.45494e-08	T	G	FALSE	IgG1_G0FN	IgG1_G0N	1.56951e-09	0.798681	-0.222175	-0.00945077	1.56951e-09	0.0185632
rs12890978	14	65982890	FUT8	ratio_log_IgG1_G0FN_IgG1_G0N	0.24726	0.0341838	7.22387e-13	T	C	FALSE	IgG1_G0FN	IgG1_G0N	3.6214e-16	0.561951	-0.283162	-0.0203679	3.6214e-16	0.00050131
rs12890978	14	65982890	FUT8	ratio_log_IgG1_G0FN_IgG1_G0N	0.24726	0.0341838	7.22387e-13	T	C	FALSE	IgG1_G0FN	IgG1_G0N	3.6214e-16	0.561951	-0.283162	-0.0203679	3.6214e-16	0.00050131
rs142437037	14	65986959	FUT8	ratio_log_IgG1_G0FN_IgG1_G0N	0.210097	0.0364521	9.8248e-09	C	CAAAG	FALSE	IgG1_G0FN	IgG1_G0N	2.46196e-10	0.912882	-0.234272	-0.00407838	2.46196e-10	0.0250586
rs7141536	14	65987312	FUT8	ratio_log_IgG1_G0FN_IgG1_G0N	0.196025	0.0363411	7.90045e-08	A	T	FALSE	IgG1_G0FN	IgG1_G0N	1.48593e-09	0.800839	-0.222637	-0.00935323	1.48593e-09	0.0188082
rs147422602	14	65990143	FUT8	ratio_log_IgG1_G0FN_IgG1_G0N	0.2619	0.0340148	2.3514e-14	GT	G	FALSE	IgG1_G0FN	IgG1_G0N	1.04947e-17	0.688088	-0.296697	-0.0140688	1.04947e-17	0.000446317
rs7154536	14	65991737	FUT8	ratio_log_IgG1_G0FN_IgG1_G0N	0.220317	0.0346528	2.64951e-10	G	A	FALSE	IgG1_G0FN	IgG1_G0N	1.1451e-13	0.495014	-0.260828	-0.024199	1.1451e-13	0.000432193
rs7154536	14	65991737	FUT8	ratio_log_IgG1_G0FN_IgG1_G0N	0.220317	0.0346528	2.64951e-10	G	A	FALSE	IgG1_G0FN	IgG1_G0N	1.1451e-13	0.495014	-0.260828	-0.024199	1.1451e-13	0.000432193
rs7154536	14	65991737	FUT8	ratio_log_IgG1_G0FN_IgG1_G0N	0.220317	0.0346528	2.64951e-10	G	A	FALSE	IgG1_G0FN	IgG1_G0N	1.1451e-13	0.495014	-0.260828	-0.024199	1.1451e-13	0.000432193
rs7144415	14	65993090	FUT8	ratio_log_IgG1_G0FN_IgG1_G0N	0.196885	0.0363541	7.01308e-08	C	G	FALSE	IgG1_G0FN	IgG1_G0N	1.25707e-09	0.810317	-0.223713	-0.00890304	1.25707e-09	0.0179246
rs7144415	14	65993090	FUT8	ratio_log_IgG1_G0FN_IgG1_G0N	0.196885	0.0363541	7.01308e-08	C	G	FALSE	IgG1_G0FN	IgG1_G0N	1.25707e-09	0.810317	-0.223713	-0.00890304	1.25707e-09	0.0179246
rs2411816	14	65994880	FUT8	ratio_log_IgG1_G0FN_IgG1_G0N	0.244889	0.0340775	1.00952e-12	A	G	FALSE	IgG1_G0FN	IgG1_G0N	8.76621e-16	0.630894	-0.278756	-0.0168298	8.76621e-16	0.000868354
rs2411816	14	65994880	FUT8	ratio_log_IgG1_G0FN_IgG1_G0N	0.244889	0.0340775	1.00952e-12	A	G	FALSE	IgG1_G0FN	IgG1_G0N	8.76621e-16	0.630894	-0.278756	-0.0168298	8.76621e-16	0.000868354
rs12890123	14	65998069	FUT8	ratio_log_IgG1_G0FN_IgG1_G0N	0.246752	0.0341781	7.96239e-13	T	C	FALSE	IgG1_G0FN	IgG1_G0N	4.09042e-16	0.564293	-0.2826	-0.0202417	4.09042e-16	0.000513718
rs12890123	14	65998069	FUT8	ratio_log_IgG1_G0FN_IgG1_G0N	0.246752	0.0341781	7.96239e-13	T	C	FALSE	IgG1_G0FN	IgG1_G0N	4.09042e-16	0.564293	-0.2826	-0.0202417	4.09042e-16	0.000513718
rs8022080	14	65999088	FUT8	ratio_log_IgG1_G0FN_IgG1_G0N	0.193206	0.0361026	9.95719e-08	C	T	FALSE	IgG1_G0FN	IgG1_G0N	1.91266e-09	0.772021	-0.219861	-0.0106791	1.91266e-09	0.0192088
rs8022080	14	65999088	FUT8	ratio_log_IgG1_G0FN_IgG1_G0N	0.193206	0.0361026	9.95719e-08	C	T	FALSE	IgG1_G0FN	IgG1_G0N	1.91266e-09	0.772021	-0.219861	-0.0106791	1.91266e-09	0.0192088
rs8022080	14	65999088	FUT8	ratio_log_IgG1_G0FN_IgG1_G0N	0.193206	0.0361026	9.95719e-08	C	T	FALSE	IgG1_G0FN	IgG1_G0N	1.91266e-09	0.772021	-0.219861	-0.0106791	1.91266e-09	0.0192088
rs7153297	14	66003466	FUT8	ratio_log_IgG1_G0FN_IgG1_G0N	0.246301	0.0341725	8.6745e-13	A	T	FALSE	IgG1_G0FN	IgG1_G0N	4.54929e-16	0.566449	-0.282104	-0.0201257	4.54929e-16	0.000524444
rs7153297	14	66003466	FUT8	ratio_log_IgG1_G0FN_IgG1_G0N	0.246301	0.0341725	8.6745e-13	A	T	FALSE	IgG1_G0FN	IgG1_G0N	4.54929e-16	0.566449	-0.282104	-0.0201257	4.54929e-16	0.000524444
rs2149841	14	66010319	FUT8	ratio_log_IgG1_G0FN_IgG1_G0N	0.262425	0.0340919	2.38713e-14	T	C	FALSE	IgG1_G0FN	IgG1_G0N	7.64233e-18	0.636478	-0.298422	-0.0165902	7.64233e-18	0.000320147
rs11621680	14	66014681	FUT8	ratio_log_IgG1_G0FN_IgG1_G0N	0.231749	0.0339102	1.16102e-11	G	T	FALSE	IgG1_G0FN	IgG1_G0N	1.06427e-14	0.611675	-0.266468	-0.0176713	1.06427e-14	0.000916668
rs78230848	14	66016384	FUT8	ratio_log_IgG1_G0FN_IgG1_G0N	0.241483	0.034025	1.89142e-12	A	G	FALSE	IgG1_G0FN	IgG1_G0N	1.88524e-15	0.643925	-0.275036	-0.0161602	1.88524e-15	0.000996733
rs78230848	14	66016384	FUT8	ratio_log_IgG1_G0FN_IgG1_G0N	0.241483	0.034025	1.89142e-12	A	G	FALSE	IgG1_G0FN	IgG1_G0N	1.88524e-15	0.643925	-0.275036	-0.0161602	1.88524e-15	0.000996733
rs11623662	14	66021192	FUT8	ratio_log_IgG1_G0FN_IgG1_G0N	0.21809	0.0351482	6.92587e-10	G	T	FALSE	IgG1_G0FN	IgG1_G0N	5.42514e-11	0.890639	-0.234343	-0.00495027	5.42514e-11	0.0783315
rs11623662	14	66021192	FUT8	ratio_log_IgG1_G0FN_IgG1_G0N	0.21809	0.0351482	6.92587e-10	G	T	FALSE	IgG1_G0FN	IgG1_G0N	5.42514e-11	0.890639	-0.234343	-0.00495027	5.42514e-11	0.0783315
rs9972106	14	66023131	FUT8	ratio_log_IgG1_G0FN_IgG1_G0N	0.21954	0.035172	5.49981e-10	T	A	FALSE	IgG1_G0FN	IgG1_G0N	4.13079e-11	0.897413	-0.235967	-0.00464575	4.13079e-11	0.0751079
rs9972106	14	66023131	FUT8	ratio_log_IgG1_G0FN_IgG1_G0N	0.21954	0.035172	5.49981e-10	T	A	FALSE	IgG1_G0FN	IgG1_G0N	4.13079e-11	0.897413	-0.235967	-0.00464575	4.13079e-11	0.0751079
rs11158601	14	66025363	FUT8	ratio_log_IgG1_G0FN_IgG1_G0N	0.256119	0.0339057	6.99914e-14	G	A	FALSE	IgG1_G0FN	IgG1_G0N	4.63907e-17	0.715506	-0.289727	-0.0127238	4.63907e-17	0.000662806
rs11158601	14	66025363	FUT8	ratio_log_IgG1_G0FN_IgG1_G0N	0.256119	0.0339057	6.99914e-14	G	A	FALSE	IgG1_G0FN	IgG1_G0N	4.63907e-17	0.715506	-0.289727	-0.0127238	4.63907e-17	0.000662806
rs7146742	14	66032934	FUT8	ratio_log_IgG1_G0FN_IgG1_G0N	0.218307	0.0343168	2.58835e-10	A	G	FALSE	IgG1_G0FN	IgG1_G0N	1.06779e-13	0.734083	-0.258578	-0.0119298	1.06779e-13	0.000412537
rs7146742	14	66032934	FUT8	ratio_log_IgG1_G0FN_IgG1_G0N	0.218307	0.0343168	2.58835e-10	A	G	FALSE	IgG1_G0FN	IgG1_G0N	1.06779e-13	0.734083	-0.258578	-0.0119298	1.06779e-13	0.000412537
rs7146742	14	66032934	FUT8	ratio_log_IgG1_G0FN_IgG1_G0N	0.218307	0.0343168	2.58835e-10	A	G	FALSE	IgG1_G0FN	IgG1_G0N	1.06779e-13	0.734083	-0.258578	-0.0119298	1.06779e-13	0.000412537
rs1958561	14	66036761	FUT8	ratio_log_IgG1_G0FN_IgG1_G0N	0.256904	0.0339108	5.94302e-14	G	T	FALSE	IgG1_G0FN	IgG1_G0N	4.23079e-17	0.729545	-0.290166	-0.0120727	4.23079e-17	0.000711892
rs1958561	14	66036761	FUT8	ratio_log_IgG1_G0FN_IgG1_G0N	0.256904	0.0339108	5.94302e-14	G	T	FALSE	IgG1_G0FN	IgG1_G0N	4.23079e-17	0.729545	-0.290166	-0.0120727	4.23079e-17	0.000711892
rs1958560	14	66036795	FUT8	ratio_log_IgG1_G0FN_IgG1_G0N	0.187895	0.0349303	8.57067e-08	A	G	FALSE	IgG1_G0FN	IgG1_G0N	6.16887e-09	0.638405	-0.205929	-0.0167516	6.16887e-09	0.0719765
rs1958560	14	66036795	FUT8	ratio_log_IgG1_G0FN_IgG1_G0N	0.187895	0.0349303	8.57067e-08	A	G	FALSE	IgG1_G0FN	IgG1_G0N	6.16887e-09	0.638405	-0.205929	-0.0167516	6.16887e-09	0.0719765
rs11622014	14	66041645	FUT8	ratio_log_IgG1_G0FN_IgG1_G0N	0.261508	0.0340092	2.54056e-14	T	C	FALSE	IgG1_G0FN	IgG1_G0N	1.32298e-17	0.720578	-0.295559	-0.0125251	1.32298e-17	0.000520743
rs11622014	14	66041645	FUT8	ratio_log_IgG1_G0FN_IgG1_G0N	0.261508	0.0340092	2.54056e-14	T	C	FALSE	IgG1_G0FN	IgG1_G0N	1.32298e-17	0.720578	-0.295559	-0.0125251	1.32298e-17	0.000520743
rs10142283	14	66044129	FUT8	ratio_log_IgG1_G0FN_IgG1_G0N	0.196606	0.0363369	7.21314e-08	A	G	FALSE	IgG1_G0FN	IgG1_G0N	1.68941e-09	0.863357	-0.22188	-0.00638108	1.68941e-09	0.0234213
rs8007497	14	66044476	FUT8	ratio_log_IgG1_G0FN_IgG1_G0N	0.196417	0.0363941	7.77521e-08	C	T	FALSE	IgG1_G0FN	IgG1_G0N	2.6971e-09	0.942517	-0.219515	-0.00267852	2.6971e-09	0.0346885
rs12887134	14	66045543	FUT8	ratio_log_IgG1_G0FN_IgG1_G0N	0.259487	0.0340405	4.18448e-14	C	G	FALSE	IgG1_G0FN	IgG1_G0N	1.68134e-17	0.657765	-0.294806	-0.0155221	1.68134e-17	0.000401804
rs12887134	14	66045543	FUT8	ratio_log_IgG1_G0FN_IgG1_G0N	0.259487	0.0340405	4.18448e-14	C	G	FALSE	IgG1_G0FN	IgG1_G0N	1.68134e-17	0.657765	-0.294806	-0.0155221	1.68134e-17	0.000401804
rs7155541	14	66046242	FUT8	ratio_log_IgG1_G0FN_IgG1_G0N	0.259487	0.0340405	4.18407e-14	C	G	FALSE	IgG1_G0FN	IgG1_G0N	1.68191e-17	0.657813	-0.294804	-0.0155198	1.68191e-17	0.000401979
rs7155541	14	66046242	FUT8	ratio_log_IgG1_G0FN_IgG1_G0N	0.259487	0.0340405	4.18407e-14	C	G	FALSE	IgG1_G0FN	IgG1_G0N	1.68191e-17	0.657813	-0.294804	-0.0155198	1.68191e-17	0.000401979
rs6573615	14	66046534	FUT8	ratio_log_IgG1_G0FN_IgG1_G0N	0.216223	0.0351338	9.47258e-10	A	G	FALSE	IgG1_G0FN	IgG1_G0N	7.08392e-11	0.955173	-0.232777	-0.00202243	7.08392e-11	0.0747834
rs6573615	14	66046534	FUT8	ratio_log_IgG1_G0FN_IgG1_G0N	0.216223	0.0351338	9.47258e-10	A	G	FALSE	IgG1_G0FN	IgG1_G0N	7.08392e-11	0.955173	-0.232777	-0.00202243	7.08392e-11	0.0747834
rs4902404	14	66047022	FUT8	ratio_log_IgG1_G0FN_IgG1_G0N	0.19463	0.0363719	9.98329e-08	C	T	FALSE	IgG1_G0FN	IgG1_G0N	3.43009e-09	0.930778	-0.217907	-0.00322433	3.43009e-09	0.0343583
rs10152007	14	66047434	FUT8	ratio_log_IgG1_G0FN_IgG1_G0N	0.196564	0.0363884	7.56982e-08	T	A	FALSE	IgG1_G0FN	IgG1_G0N	2.61444e-09	0.943238	-0.21967	-0.00264453	2.61444e-09	0.0345377
rs12879805	14	66047795	FUT8	ratio_log_IgG1_G0FN_IgG1_G0N	0.25896	0.0338806	3.59096e-14	C	T	FALSE	IgG1_G0FN	IgG1_G0N	3.38693e-17	0.797131	-0.290872	-0.00897117	3.38693e-17	0.000943182
rs12879805	14	66047795	FUT8	ratio_log_IgG1_G0FN_IgG1_G0N	0.25896	0.0338806	3.59096e-14	C	T	FALSE	IgG1_G0FN	IgG1_G0N	3.38693e-17	0.797131	-0.290872	-0.00897117	3.38693e-17	0.000943182
rs7146993	14	66048872	FUT8	ratio_log_IgG1_G0FN_IgG1_G0N	0.194738	0.0363794	9.88289e-08	T	C	FALSE	IgG1_G0FN	IgG1_G0N	3.25454e-09	0.994224	-0.218257	0.00026874	3.25454e-09	0.0329311
rs2411357	14	66051100	FUT8	ratio_log_IgG1_G0FN_IgG1_G0N	0.255718	0.0339315	7.97365e-14	T	G	FALSE	IgG1_G0FN	IgG1_G0N	5.71688e-17	0.796117	-0.289078	-0.00902565	5.71688e-17	0.000716972
rs2411357	14	66051100	FUT8	ratio_log_IgG1_G0FN_IgG1_G0N	0.255718	0.0339315	7.97365e-14	T	G	FALSE	IgG1_G0FN	IgG1_G0N	5.71688e-17	0.796117	-0.289078	-0.00902565	5.71688e-17	0.000716972
rs8016322	14	66051536	FUT8	ratio_log_IgG1_G0FN_IgG1_G0N	0.217955	0.0350965	6.70205e-10	A	G	FALSE	IgG1_G0FN	IgG1_G0N	5.18872e-11	0.966397	-0.234213	-0.00151438	5.18872e-11	0.0774199
rs8016322	14	66051536	FUT8	ratio_log_IgG1_G0FN_IgG1_G0N	0.217955	0.0350965	6.70205e-10	A	G	FALSE	IgG1_G0FN	IgG1_G0N	5.18872e-11	0.966397	-0.234213	-0.00151438	5.18872e-11	0.0774199
rs7160780	14	66052713	FUT8	ratio_log_IgG1_G0FN_IgG1_G0N	0.216581	0.0351202	8.76588e-10	T	G	FALSE	IgG1_G0FN	IgG1_G0N	6.6046e-11	0.953835	-0.233068	-0.00208213	6.6046e-11	0.0753444
rs7160780	14	66052713	FUT8	ratio_log_IgG1_G0FN_IgG1_G0N	0.216581	0.0351202	8.76588e-10	T	G	FALSE	IgG1_G0FN	IgG1_G0N	6.6046e-11	0.953835	-0.233068	-0.00208213	6.6046e-11	0.0753444
rs7161123	14	66052901	FUT8	ratio_log_IgG1_G0FN_IgG1_G0N	0.255718	0.0339311	7.9677e-14	A	G	FALSE	IgG1_G0FN	IgG1_G0N	5.74663e-17	0.796822	-0.289054	-0.00899366	5.74663e-17	0.000721241
rs2411356	14	66053161	FUT8	ratio_log_IgG1_G0FN_IgG1_G0N	0.215929	0.0350933	9.54702e-10	A	G	FALSE	IgG1_G0FN	IgG1_G0N	7.15477e-11	0.955787	-0.232452	-0.00199236	7.15477e-11	0.0749424
rs2411356	14	66053161	FUT8	ratio_log_IgG1_G0FN_IgG1_G0N	0.215929	0.0350933	9.54702e-10	A	G	FALSE	IgG1_G0FN	IgG1_G0N	7.15477e-11	0.955787	-0.232452	-0.00199236	7.15477e-11	0.0749424
rs10572775	14	66055427	FUT8	ratio_log_IgG1_G0FN_IgG1_G0N	0.249127	0.0341213	4.43848e-13	G	GAT	FALSE	IgG1_G0FN	IgG1_G0N	7.39772e-16	0.834713	-0.279982	-0.00732279	7.39772e-16	0.00166672
rs4581615	14	66055943	FUT8	ratio_log_IgG1_G0FN_IgG1_G0N	0.255719	0.0339311	7.96587e-14	A	C	FALSE	IgG1_G0FN	IgG1_G0N	5.74493e-17	0.796822	-0.289055	-0.00899366	5.74493e-17	0.000721193
rs4581615	14	66055943	FUT8	ratio_log_IgG1_G0FN_IgG1_G0N	0.255719	0.0339311	7.96587e-14	A	C	FALSE	IgG1_G0FN	IgG1_G0N	5.74493e-17	0.796822	-0.289055	-0.00899366	5.74493e-17	0.000721193
rs6573617	14	66056408	FUT8	ratio_log_IgG1_G0FN_IgG1_G0N	0.195916	0.0364024	8.44022e-08	T	C	FALSE	IgG1_G0FN	IgG1_G0N	2.69432e-09	0.983967	-0.21955	0.000746561	2.69432e-09	0.0319224
rs3783709	14	66058664	FUT8	ratio_log_IgG1_G0FN_IgG1_G0N	0.25572	0.0339311	7.9651e-14	A	T	FALSE	IgG1_G0FN	IgG1_G0N	5.74706e-17	0.796879	-0.289053	-0.00899108	5.74706e-17	0.00072153
rs3783709	14	66058664	FUT8	ratio_log_IgG1_G0FN_IgG1_G0N	0.25572	0.0339311	7.9651e-14	A	T	FALSE	IgG1_G0FN	IgG1_G0N	5.74706e-17	0.796879	-0.289053	-0.00899108	5.74706e-17	0.00072153
rs2411355	14	66060707	FUT8	ratio_log_IgG1_G0FN_IgG1_G0N	0.255752	0.0339321	7.92225e-14	A	C	FALSE	IgG1_G0FN	IgG1_G0N	5.71427e-17	0.796625	-0.289086	-0.00900286	5.71427e-17	0.000721294
rs2411355	14	66060707	FUT8	ratio_log_IgG1_G0FN_IgG1_G0N	0.255752	0.0339321	7.92225e-14	A	C	FALSE	IgG1_G0FN	IgG1_G0N	5.71427e-17	0.796625	-0.289086	-0.00900286	5.71427e-17	0.000721294
rs6573619	14	66061560	FUT8	ratio_log_IgG1_G0FN_IgG1_G0N	0.194662	0.0363783	9.98642e-08	C	T	FALSE	IgG1_G0FN	IgG1_G0N	3.32942e-09	0.990147	-0.218113	0.00045844	3.32942e-09	0.0333395
rs12889002	14	66063582	FUT8	ratio_log_IgG1_G0FN_IgG1_G0N	0.256961	0.0339086	5.84791e-14	G	C	FALSE	IgG1_G0FN	IgG1_G0N	4.42036e-17	0.736607	-0.289976	-0.0117445	4.42036e-17	0.000755887
rs12889002	14	66063582	FUT8	ratio_log_IgG1_G0FN_IgG1_G0N	0.256961	0.0339086	5.84791e-14	G	C	FALSE	IgG1_G0FN	IgG1_G0N	4.42036e-17	0.736607	-0.289976	-0.0117445	4.42036e-17	0.000755887
rs35439429	14	66063919	FUT8	ratio_log_IgG1_G0FN_IgG1_G0N	0.21956	0.0351768	5.50934e-10	T	TA	FALSE	IgG1_G0FN	IgG1_G0N	4.12661e-11	0.897552	-0.236005	-0.00464007	4.12661e-11	0.0749021
rs113131712	14	66064120	FUT8	ratio_log_IgG1_G0FN_IgG1_G0N	0.255691	0.0339565	8.3568e-14	A	G	FALSE	IgG1_G0FN	IgG1_G0N	6.85408e-17	0.765573	-0.288583	-0.010424	6.85408e-17	0.00082018
rs113131712	14	66064120	FUT8	ratio_log_IgG1_G0FN_IgG1_G0N	0.255691	0.0339565	8.3568e-14	A	G	FALSE	IgG1_G0FN	IgG1_G0N	6.85408e-17	0.765573	-0.288583	-0.010424	6.85408e-17	0.00082018
rs12895401	14	66064827	FUT8	ratio_log_IgG1_G0FN_IgG1_G0N	0.187052	0.0348974	9.50965e-08	A	G	FALSE	IgG1_G0FN	IgG1_G0N	6.68888e-09	0.636214	-0.205244	-0.0168437	6.68888e-09	0.0703378
rs12895401	14	66064827	FUT8	ratio_log_IgG1_G0FN_IgG1_G0N	0.187052	0.0348974	9.50965e-08	A	G	FALSE	IgG1_G0FN	IgG1_G0N	6.68888e-09	0.636214	-0.205244	-0.0168437	6.68888e-09	0.0703378
rs8005710	14	66065666	FUT8	ratio_log_IgG1_G0FN_IgG1_G0N	0.256971	0.0339086	5.83596e-14	A	G	FALSE	IgG1_G0FN	IgG1_G0N	4.41414e-17	0.736784	-0.289982	-0.0117363	4.41414e-17	0.000756369
rs8005710	14	66065666	FUT8	ratio_log_IgG1_G0FN_IgG1_G0N	0.256971	0.0339086	5.83596e-14	A	G	FALSE	IgG1_G0FN	IgG1_G0N	4.41414e-17	0.736784	-0.289982	-0.0117363	4.41414e-17	0.000756369
rs743085	14	66068133	FUT8	ratio_log_IgG1_G0FN_IgG1_G0N	0.256979	0.0339087	5.82568e-14	G	A	FALSE	IgG1_G0FN	IgG1_G0N	4.40836e-17	0.736922	-0.289988	-0.0117299	4.40836e-17	0.000756712
rs743085	14	66068133	FUT8	ratio_log_IgG1_G0FN_IgG1_G0N	0.256979	0.0339087	5.82568e-14	G	A	FALSE	IgG1_G0FN	IgG1_G0N	4.40836e-17	0.736922	-0.289988	-0.0117299	4.40836e-17	0.000756712
rs200274176	14	66069056	FUT8	ratio_log_IgG1_G0FN_IgG1_G0N	0.226672	0.0350138	1.26103e-10	A	ATCTC	FALSE	IgG1_G0FN	IgG1_G0N	1.03743e-11	0.929547	-0.242178	0.00317367	1.03743e-11	0.0822685
rs7140341	14	66070417	FUT8	ratio_log_IgG1_G0FN_IgG1_G0N	0.198431	0.0364384	5.94983e-08	G	C	FALSE	IgG1_G0FN	IgG1_G0N	2.9248e-09	0.894104	-0.219339	0.00495165	2.9248e-09	0.0491577
rs61987992	14	66070731	FUT8	ratio_log_IgG1_G0FN_IgG1_G0N	0.197653	0.0364195	6.58954e-08	T	C	FALSE	IgG1_G0FN	IgG1_G0N	4.07881e-09	0.837459	-0.2172	0.00762627	4.07881e-09	0.0618983
rs61987993	14	66070732	FUT8	ratio_log_IgG1_G0FN_IgG1_G0N	0.197653	0.0364195	6.58954e-08	G	C	FALSE	IgG1_G0FN	IgG1_G0N	4.07881e-09	0.837459	-0.2172	0.00762627	4.07881e-09	0.0618983
rs61987994	14	66070733	FUT8	ratio_log_IgG1_G0FN_IgG1_G0N	0.197653	0.0364195	6.58954e-08	G	A	FALSE	IgG1_G0FN	IgG1_G0N	4.07881e-09	0.837459	-0.2172	0.00762627	4.07881e-09	0.0618983
rs11158602	14	66071733	FUT8	ratio_log_IgG1_G0FN_IgG1_G0N	0.249614	0.0338442	2.59581e-13	G	T	FALSE	IgG1_G0FN	IgG1_G0N	3.77085e-16	0.888871	-0.280567	-0.00486583	3.77085e-16	0.00145267
rs11158602	14	66071733	FUT8	ratio_log_IgG1_G0FN_IgG1_G0N	0.249614	0.0338442	2.59581e-13	G	T	FALSE	IgG1_G0FN	IgG1_G0N	3.77085e-16	0.888871	-0.280567	-0.00486583	3.77085e-16	0.00145267
rs11158603	14	66072040	FUT8	ratio_log_IgG1_G0FN_IgG1_G0N	0.198362	0.0364397	6.01797e-08	T	C	FALSE	IgG1_G0FN	IgG1_G0N	2.9844e-09	0.892203	-0.219224	0.00504122	2.9844e-09	0.0495915
rs4902407	14	66074635	FUT8	ratio_log_IgG1_G0FN_IgG1_G0N	0.249617	0.0338441	2.59343e-13	G	T	FALSE	IgG1_G0FN	IgG1_G0N	3.76869e-16	0.888964	-0.280569	-0.00486174	3.76869e-16	0.00145317
rs4902407	14	66074635	FUT8	ratio_log_IgG1_G0FN_IgG1_G0N	0.249617	0.0338441	2.59343e-13	G	T	FALSE	IgG1_G0FN	IgG1_G0N	3.76869e-16	0.888964	-0.280569	-0.00486174	3.76869e-16	0.00145317
rs10145146	14	66075004	FUT8	ratio_log_IgG1_G0FN_IgG1_G0N	0.198436	0.0364382	5.94356e-08	T	C	FALSE	IgG1_G0FN	IgG1_G0N	2.92223e-09	0.893998	-0.219343	0.00495661	2.92223e-09	0.0491663
rs199534978	14	66076028	FUT8	ratio_log_IgG1_G0FN_IgG1_G0N	0.247212	0.0338904	4.65923e-13	A	AT	FALSE	IgG1_G0FN	IgG1_G0N	3.42493e-16	0.84548	-0.281306	-0.00679482	3.42493e-16	0.000735085
rs7155963	14	66076029	FUT8	ratio_log_IgG1_G0FN_IgG1_G0N	0.248852	0.0338734	3.19961e-13	A	T	FALSE	IgG1_G0FN	IgG1_G0N	2.71952e-16	0.870182	-0.282165	-0.00569631	2.71952e-16	0.000849954
rs8012278	14	66082573	FUT8	ratio_log_IgG1_G0FN_IgG1_G0N	0.258153	0.0339283	4.64991e-14	G	A	FALSE	IgG1_G0FN	IgG1_G0N	4.51612e-17	0.801899	-0.290103	-0.0087669	4.51612e-17	0.000971227
rs8012278	14	66082573	FUT8	ratio_log_IgG1_G0FN_IgG1_G0N	0.258153	0.0339283	4.64991e-14	G	A	FALSE	IgG1_G0FN	IgG1_G0N	4.51612e-17	0.801899	-0.290103	-0.0087669	4.51612e-17	0.000971227
rs8019762	14	66087178	FUT8	ratio_log_IgG1_G0FN_IgG1_G0N	0.196039	0.0363215	7.75952e-08	G	A	FALSE	IgG1_G0FN	IgG1_G0N	2.81264e-09	0.970199	-0.21882	-0.00138495	2.81264e-09	0.0362476
rs2268955	14	66090009	FUT8	ratio_log_IgG1_G0FN_IgG1_G0N	0.192496	0.0349895	4.36459e-08	A	T	FALSE	IgG1_G0FN	IgG1_G0N	5.04937e-09	0.675365	-0.207446	-0.0149538	5.04937e-09	0.115689
rs2268956	14	66090145	FUT8	ratio_log_IgG1_G0FN_IgG1_G0N	0.195709	0.036354	8.37189e-08	A	G	FALSE	IgG1_G0FN	IgG1_G0N	3.07392e-09	0.980261	-0.218477	-0.000917992	3.07392e-09	0.0367172
rs11158604	14	66094450	FUT8	ratio_log_IgG1_G0FN_IgG1_G0N	0.196046	0.0363212	7.7492e-08	A	G	FALSE	IgG1_G0FN	IgG1_G0N	2.81005e-09	0.970399	-0.218823	-0.00137562	2.81005e-09	0.0362625
rs12886334	14	66094671	FUT8	ratio_log_IgG1_G0FN_IgG1_G0N	0.258436	0.0338946	4.12917e-14	G	T	FALSE	IgG1_G0FN	IgG1_G0N	3.85175e-17	0.784629	-0.290461	-0.00954072	3.85175e-17	0.000932815
rs12886334	14	66094671	FUT8	ratio_log_IgG1_G0FN_IgG1_G0N	0.258436	0.0338946	4.12917e-14	G	T	FALSE	IgG1_G0FN	IgG1_G0N	3.85175e-17	0.784629	-0.290461	-0.00954072	3.85175e-17	0.000932815
rs80253746	14	66100692	FUT8	ratio_log_IgG1_G0FN_IgG1_G0N	0.204673	0.0354873	9.6055e-09	G	A	FALSE	IgG1_G0FN	IgG1_G0N	8.93894e-10	0.96776	-0.220721	-0.00146565	8.93894e-10	0.0930606
rs80297942	14	66100698	FUT8	ratio_log_IgG1_G0FN_IgG1_G0N	0.252212	0.0345531	4.50096e-13	A	G	FALSE	IgG1_G0FN	IgG1_G0N	9.60077e-17	0.544497	-0.292046	-0.0215402	9.60077e-17	0.000213305
rs80297942	14	66100698	FUT8	ratio_log_IgG1_G0FN_IgG1_G0N	0.252212	0.0345531	4.50096e-13	A	G	FALSE	IgG1_G0FN	IgG1_G0N	9.60077e-17	0.544497	-0.292046	-0.0215402	9.60077e-17	0.000213305
rs9796385	14	66101219	FUT8	ratio_log_IgG1_G0FN_IgG1_G0N	0.233088	0.0347735	2.80361e-11	G	A	FALSE	IgG1_G0FN	IgG1_G0N	2.6733e-14	0.44721	-0.268658	-0.0270771	2.6733e-14	0.000953521
rs9796385	14	66101219	FUT8	ratio_log_IgG1_G0FN_IgG1_G0N	0.233088	0.0347735	2.80361e-11	G	A	FALSE	IgG1_G0FN	IgG1_G0N	2.6733e-14	0.44721	-0.268658	-0.0270771	2.6733e-14	0.000953521
rs71126773	14	66103040	FUT8	ratio_log_IgG1_G0FN_IgG1_G0N	0.254783	0.0339533	1.01303e-13	TG	T	FALSE	IgG1_G0FN	IgG1_G0N	1.28274e-16	0.769266	-0.286007	-0.0102528	1.28274e-16	0.00126624
rs10148529	14	66104703	FUT8	ratio_log_IgG1_G0FN_IgG1_G0N	0.196059	0.0363207	7.73155e-08	T	A	FALSE	IgG1_G0FN	IgG1_G0N	2.80572e-09	0.970724	-0.21883	-0.00136051	2.80572e-09	0.0362892
rs12896663	14	66104969	FUT8	ratio_log_IgG1_G0FN_IgG1_G0N	0.258607	0.0338848	3.91018e-14	A	G	FALSE	IgG1_G0FN	IgG1_G0N	3.509e-17	0.779575	-0.290752	-0.00976785	3.509e-17	0.000897401
rs12896663	14	66104969	FUT8	ratio_log_IgG1_G0FN_IgG1_G0N	0.258607	0.0338848	3.91018e-14	A	G	FALSE	IgG1_G0FN	IgG1_G0N	3.509e-17	0.779575	-0.290752	-0.00976785	3.509e-17	0.000897401
rs11624045	14	66108018	FUT8	ratio_log_IgG1_G0FN_IgG1_G0N	0.258608	0.0338847	3.90824e-14	T	C	FALSE	IgG1_G0FN	IgG1_G0N	3.50913e-17	0.779686	-0.290751	-0.00976278	3.50913e-17	0.00089788
rs11624045	14	66108018	FUT8	ratio_log_IgG1_G0FN_IgG1_G0N	0.258608	0.0338847	3.90824e-14	T	C	FALSE	IgG1_G0FN	IgG1_G0N	3.50913e-17	0.779686	-0.290751	-0.00976278	3.50913e-17	0.00089788
rs11158606	14	66110150	FUT8	ratio_log_IgG1_G0FN_IgG1_G0N	0.196929	0.0364871	7.76412e-08	A	G	FALSE	IgG1_G0FN	IgG1_G0N	5.96834e-09	0.811337	-0.215126	0.00888358	5.96834e-09	0.0768708
rs10873191	14	66110628	FUT8	ratio_log_IgG1_G0FN_IgG1_G0N	0.1966	0.0363386	7.23008e-08	C	T	FALSE	IgG1_G0FN	IgG1_G0N	2.63924e-09	0.969313	-0.219313	-0.0014269	2.63924e-09	0.0365036
rs61348705	14	66111019	FUT8	ratio_log_IgG1_G0FN_IgG1_G0N	-0.249421	0.0410628	1.54822e-09	A	T	FALSE	IgG1_G0FN	IgG1_G0N	2.90823e-11	0.482014	0.276897	-0.0294779	2.90823e-11	0.0187843
rs7144345	14	66111841	FUT8	ratio_log_IgG1_G0FN_IgG1_G0N	0.196064	0.0363204	7.72391e-08	C	G	FALSE	IgG1_G0FN	IgG1_G0N	2.80333e-09	0.97083	-0.218833	-0.00135559	2.80333e-09	0.0362942
rs3216656	14	66113327	FUT8	ratio_log_IgG1_G0FN_IgG1_G0N	0.260529	0.0339536	2.87119e-14	CA	C	FALSE	IgG1_G0FN	IgG1_G0N	2.86967e-17	0.823182	-0.292152	-0.00781507	2.86967e-17	0.000999471
rs12890902	14	66116622	FUT8	ratio_log_IgG1_G0FN_IgG1_G0N	0.258614	0.0338843	3.9014e-14	A	T	FALSE	IgG1_G0FN	IgG1_G0N	3.5061e-17	0.779886	-0.290752	-0.00975359	3.5061e-17	0.000898677
rs12890902	14	66116622	FUT8	ratio_log_IgG1_G0FN_IgG1_G0N	0.258614	0.0338843	3.9014e-14	A	T	FALSE	IgG1_G0FN	IgG1_G0N	3.5061e-17	0.779886	-0.290752	-0.00975359	3.5061e-17	0.000898677
rs2300865	14	66120015	FUT8	ratio_log_IgG1_G0FN_IgG1_G0N	0.257399	0.033922	5.43263e-14	C	G	FALSE	IgG1_G0FN	IgG1_G0N	2.21077e-17	0.668443	-0.292838	-0.014961	2.21077e-17	0.000406943
rs2300865	14	66120015	FUT8	ratio_log_IgG1_G0FN_IgG1_G0N	0.257399	0.033922	5.43263e-14	C	G	FALSE	IgG1_G0FN	IgG1_G0N	2.21077e-17	0.668443	-0.292838	-0.014961	2.21077e-17	0.000406943
rs2300865	14	66120015	FUT8	ratio_log_IgG1_G0FN_IgG1_G0N	0.257399	0.033922	5.43263e-14	C	G	FALSE	IgG1_G0FN	IgG1_G0N	2.21077e-17	0.668443	-0.292838	-0.014961	2.21077e-17	0.000406943
rs11627184	14	66121443	FUT8	ratio_log_IgG1_G0FN_IgG1_G0N	0.257053	0.0339195	5.83574e-14	T	C	FALSE	IgG1_G0FN	IgG1_G0N	2.35375e-17	0.669856	-0.292557	-0.0148914	2.35375e-17	0.000403334
rs11627184	14	66121443	FUT8	ratio_log_IgG1_G0FN_IgG1_G0N	0.257053	0.0339195	5.83574e-14	T	C	FALSE	IgG1_G0FN	IgG1_G0N	2.35375e-17	0.669856	-0.292557	-0.0148914	2.35375e-17	0.000403334
rs11627184	14	66121443	FUT8	ratio_log_IgG1_G0FN_IgG1_G0N	0.257053	0.0339195	5.83574e-14	T	C	FALSE	IgG1_G0FN	IgG1_G0N	2.35375e-17	0.669856	-0.292557	-0.0148914	2.35375e-17	0.000403334
rs11627185	14	66121492	FUT8	ratio_log_IgG1_G0FN_IgG1_G0N	0.257053	0.0339195	5.83574e-14	G	A	FALSE	IgG1_G0FN	IgG1_G0N	2.35375e-17	0.669856	-0.292557	-0.0148914	2.35375e-17	0.000403334
rs11627185	14	66121492	FUT8	ratio_log_IgG1_G0FN_IgG1_G0N	0.257053	0.0339195	5.83574e-14	G	A	FALSE	IgG1_G0FN	IgG1_G0N	2.35375e-17	0.669856	-0.292557	-0.0148914	2.35375e-17	0.000403334
rs11627185	14	66121492	FUT8	ratio_log_IgG1_G0FN_IgG1_G0N	0.257053	0.0339195	5.83574e-14	G	A	FALSE	IgG1_G0FN	IgG1_G0N	2.35375e-17	0.669856	-0.292557	-0.0148914	2.35375e-17	0.000403334
rs7493004	14	66124104	FUT8	ratio_log_IgG1_G0FN_IgG1_G0N	0.257402	0.0339219	5.4268e-14	C	A	FALSE	IgG1_G0FN	IgG1_G0N	2.20977e-17	0.668578	-0.292838	-0.0149544	2.20977e-17	0.000407196
rs7493004	14	66124104	FUT8	ratio_log_IgG1_G0FN_IgG1_G0N	0.257402	0.0339219	5.4268e-14	C	A	FALSE	IgG1_G0FN	IgG1_G0N	2.20977e-17	0.668578	-0.292838	-0.0149544	2.20977e-17	0.000407196
rs7493004	14	66124104	FUT8	ratio_log_IgG1_G0FN_IgG1_G0N	0.257402	0.0339219	5.4268e-14	C	A	FALSE	IgG1_G0FN	IgG1_G0N	2.20977e-17	0.668578	-0.292838	-0.0149544	2.20977e-17	0.000407196
rs67957534	14	66124585	FUT8	ratio_log_IgG1_G0FN_IgG1_G0N	0.257054	0.0339194	5.83377e-14	G	T	FALSE	IgG1_G0FN	IgG1_G0N	2.3535e-17	0.669906	-0.292556	-0.014889	2.3535e-17	0.000403427
rs67957534	14	66124585	FUT8	ratio_log_IgG1_G0FN_IgG1_G0N	0.257054	0.0339194	5.83377e-14	G	T	FALSE	IgG1_G0FN	IgG1_G0N	2.3535e-17	0.669906	-0.292556	-0.014889	2.3535e-17	0.000403427
rs67957534	14	66124585	FUT8	ratio_log_IgG1_G0FN_IgG1_G0N	0.257054	0.0339194	5.83377e-14	G	T	FALSE	IgG1_G0FN	IgG1_G0N	2.3535e-17	0.669906	-0.292556	-0.014889	2.3535e-17	0.000403427
rs7142651	14	66132721	FUT8	ratio_log_IgG1_G0FN_IgG1_G0N	0.257404	0.0339216	5.42142e-14	G	C	FALSE	IgG1_G0FN	IgG1_G0N	2.20957e-17	0.668761	-0.292836	-0.0149455	2.20957e-17	0.000407563
rs7142651	14	66132721	FUT8	ratio_log_IgG1_G0FN_IgG1_G0N	0.257404	0.0339216	5.42142e-14	G	C	FALSE	IgG1_G0FN	IgG1_G0N	2.20957e-17	0.668761	-0.292836	-0.0149455	2.20957e-17	0.000407563
rs7142651	14	66132721	FUT8	ratio_log_IgG1_G0FN_IgG1_G0N	0.257404	0.0339216	5.42142e-14	G	C	FALSE	IgG1_G0FN	IgG1_G0N	2.20957e-17	0.668761	-0.292836	-0.0149455	2.20957e-17	0.000407563
rs1998036	14	66138199	FUT8	ratio_log_IgG1_G0FN_IgG1_G0N	0.254489	0.0339709	1.11121e-13	C	G	FALSE	IgG1_G0FN	IgG1_G0N	2.59127e-17	0.597366	-0.29271	-0.0184821	2.59127e-17	0.000233194
rs1998036	14	66138199	FUT8	ratio_log_IgG1_G0FN_IgG1_G0N	0.254489	0.0339709	1.11121e-13	C	G	FALSE	IgG1_G0FN	IgG1_G0N	2.59127e-17	0.597366	-0.29271	-0.0184821	2.59127e-17	0.000233194
rs1998036	14	66138199	FUT8	ratio_log_IgG1_G0FN_IgG1_G0N	0.254489	0.0339709	1.11121e-13	C	G	FALSE	IgG1_G0FN	IgG1_G0N	2.59127e-17	0.597366	-0.29271	-0.0184821	2.59127e-17	0.000233194
rs12586842	14	66145022	FUT8	ratio_log_IgG1_G0FN_IgG1_G0N	0.257035	0.0339181	5.84496e-14	G	T	FALSE	IgG1_G0FN	IgG1_G0N	2.53907e-17	0.679987	-0.292246	-0.0144066	2.53907e-17	0.000434403
rs12586842	14	66145022	FUT8	ratio_log_IgG1_G0FN_IgG1_G0N	0.257035	0.0339181	5.84496e-14	G	T	FALSE	IgG1_G0FN	IgG1_G0N	2.53907e-17	0.679987	-0.292246	-0.0144066	2.53907e-17	0.000434403
rs12586842	14	66145022	FUT8	ratio_log_IgG1_G0FN_IgG1_G0N	0.257035	0.0339181	5.84496e-14	G	T	FALSE	IgG1_G0FN	IgG1_G0N	2.53907e-17	0.679987	-0.292246	-0.0144066	2.53907e-17	0.000434403
rs12883382	14	66145396	FUT8	ratio_log_IgG1_G0FN_IgG1_G0N	0.256946	0.0339415	6.19702e-14	T	C	FALSE	IgG1_G0FN	IgG1_G0N	2.83643e-17	0.677981	-0.292005	-0.0145119	2.83643e-17	0.000457709
rs12883382	14	66145396	FUT8	ratio_log_IgG1_G0FN_IgG1_G0N	0.256946	0.0339415	6.19702e-14	T	C	FALSE	IgG1_G0FN	IgG1_G0N	2.83643e-17	0.677981	-0.292005	-0.0145119	2.83643e-17	0.000457709
rs12883382	14	66145396	FUT8	ratio_log_IgG1_G0FN_IgG1_G0N	0.256946	0.0339415	6.19702e-14	T	C	FALSE	IgG1_G0FN	IgG1_G0N	2.83643e-17	0.677981	-0.292005	-0.0145119	2.83643e-17	0.000457709
rs2268961	14	66146765	FUT8	ratio_log_IgG1_G0FN_IgG1_G0N	0.257362	0.0339191	5.44915e-14	C	T	FALSE	IgG1_G0FN	IgG1_G0N	2.44148e-17	0.681408	-0.292421	-0.0143399	2.44148e-17	0.000448048
rs2268961	14	66146765	FUT8	ratio_log_IgG1_G0FN_IgG1_G0N	0.257362	0.0339191	5.44915e-14	C	T	FALSE	IgG1_G0FN	IgG1_G0N	2.44148e-17	0.681408	-0.292421	-0.0143399	2.44148e-17	0.000448048
rs2268961	14	66146765	FUT8	ratio_log_IgG1_G0FN_IgG1_G0N	0.257362	0.0339191	5.44915e-14	C	T	FALSE	IgG1_G0FN	IgG1_G0N	2.44148e-17	0.681408	-0.292421	-0.0143399	2.44148e-17	0.000448048
rs2268962	14	66147273	FUT8	ratio_log_IgG1_G0FN_IgG1_G0N	0.257362	0.033919	5.44821e-14	G	A	FALSE	IgG1_G0FN	IgG1_G0N	2.45187e-17	0.68202	-0.292403	-0.0143107	2.45187e-17	0.000450032
rs2268962	14	66147273	FUT8	ratio_log_IgG1_G0FN_IgG1_G0N	0.257362	0.033919	5.44821e-14	G	A	FALSE	IgG1_G0FN	IgG1_G0N	2.45187e-17	0.68202	-0.292403	-0.0143107	2.45187e-17	0.000450032
rs2268962	14	66147273	FUT8	ratio_log_IgG1_G0FN_IgG1_G0N	0.257362	0.033919	5.44821e-14	G	A	FALSE	IgG1_G0FN	IgG1_G0N	2.45187e-17	0.68202	-0.292403	-0.0143107	2.45187e-17	0.000450032
rs2064694	14	66148246	FUT8	ratio_log_IgG1_G0FN_IgG1_G0N	0.257356	0.0339188	5.45422e-14	T	G	FALSE	IgG1_G0FN	IgG1_G0N	2.47446e-17	0.68308	-0.292365	-0.0142601	2.47446e-17	0.000453678
rs2064694	14	66148246	FUT8	ratio_log_IgG1_G0FN_IgG1_G0N	0.257356	0.0339188	5.45422e-14	T	G	FALSE	IgG1_G0FN	IgG1_G0N	2.47446e-17	0.68308	-0.292365	-0.0142601	2.47446e-17	0.000453678
rs2064694	14	66148246	FUT8	ratio_log_IgG1_G0FN_IgG1_G0N	0.257356	0.0339188	5.45422e-14	T	G	FALSE	IgG1_G0FN	IgG1_G0N	2.47446e-17	0.68308	-0.292365	-0.0142601	2.47446e-17	0.000453678
rs11622271	14	66149065	FUT8	ratio_log_IgG1_G0FN_IgG1_G0N	0.253839	0.0339301	1.19727e-13	T	A	FALSE	IgG1_G0FN	IgG1_G0N	3.08883e-17	0.646771	-0.291501	-0.0160065	3.08883e-17	0.000257989
rs11622271	14	66149065	FUT8	ratio_log_IgG1_G0FN_IgG1_G0N	0.253839	0.0339301	1.19727e-13	T	A	FALSE	IgG1_G0FN	IgG1_G0N	3.08883e-17	0.646771	-0.291501	-0.0160065	3.08883e-17	0.000257989
rs11622271	14	66149065	FUT8	ratio_log_IgG1_G0FN_IgG1_G0N	0.253839	0.0339301	1.19727e-13	T	A	FALSE	IgG1_G0FN	IgG1_G0N	3.08883e-17	0.646771	-0.291501	-0.0160065	3.08883e-17	0.000257989
rs1121885	14	66156914	FUT8	ratio_log_IgG1_G0FN_IgG1_G0N	0.195895	0.0362837	7.68957e-08	G	A	FALSE	IgG1_G0FN	IgG1_G0N	1.61249e-09	0.865787	-0.22188	-0.00625879	1.61249e-09	0.0209698
rs12882200	14	66157861	FUT8	ratio_log_IgG1_G0FN_IgG1_G0N	0.25833	0.0339006	4.26976e-14	A	C	FALSE	IgG1_G0FN	IgG1_G0N	3.74917e-17	0.803265	-0.290611	-0.00869822	3.74917e-17	0.000878075
rs12882200	14	66157861	FUT8	ratio_log_IgG1_G0FN_IgG1_G0N	0.25833	0.0339006	4.26976e-14	A	C	FALSE	IgG1_G0FN	IgG1_G0N	3.74917e-17	0.803265	-0.290611	-0.00869822	3.74917e-17	0.000878075
rs12882200	14	66157861	FUT8	ratio_log_IgG1_G0FN_IgG1_G0N	0.25833	0.0339006	4.26976e-14	A	C	FALSE	IgG1_G0FN	IgG1_G0N	3.74917e-17	0.803265	-0.290611	-0.00869822	3.74917e-17	0.000878075
rs34263575	14	66160754	FUT8	ratio_log_IgG1_G0FN_IgG1_G0N	0.258152	0.0339879	5.13899e-14	C	CCTGT	FALSE	IgG1_G0FN	IgG1_G0N	3.88712e-17	0.752277	-0.291199	-0.0110483	3.88712e-17	0.000756398
rs7152023	14	66160827	FUT8	ratio_log_IgG1_G0FN_IgG1_G0N	0.195213	0.0348032	2.38564e-08	A	C	FALSE	IgG1_G0FN	IgG1_G0N	1.39495e-09	0.62455	-0.213888	-0.0173972	1.39495e-09	0.0584728
rs12894902	14	66161799	FUT8	ratio_log_IgG1_G0FN_IgG1_G0N	0.25815	0.0339881	5.14168e-14	T	C	FALSE	IgG1_G0FN	IgG1_G0N	3.88813e-17	0.752236	-0.291199	-0.0110502	3.88813e-17	0.000756198
rs12894902	14	66161799	FUT8	ratio_log_IgG1_G0FN_IgG1_G0N	0.25815	0.0339881	5.14168e-14	T	C	FALSE	IgG1_G0FN	IgG1_G0N	3.88813e-17	0.752236	-0.291199	-0.0110502	3.88813e-17	0.000756198
rs12894902	14	66161799	FUT8	ratio_log_IgG1_G0FN_IgG1_G0N	0.25815	0.0339881	5.14168e-14	T	C	FALSE	IgG1_G0FN	IgG1_G0N	3.88813e-17	0.752236	-0.291199	-0.0110502	3.88813e-17	0.000756198
rs12588838	14	66162638	FUT8	ratio_log_IgG1_G0FN_IgG1_G0N	0.257286	0.0339159	5.51207e-14	T	G	FALSE	IgG1_G0FN	IgG1_G0N	2.74966e-17	0.695905	-0.291923	-0.0136508	2.74966e-17	0.000498843
rs12588838	14	66162638	FUT8	ratio_log_IgG1_G0FN_IgG1_G0N	0.257286	0.0339159	5.51207e-14	T	G	FALSE	IgG1_G0FN	IgG1_G0N	2.74966e-17	0.695905	-0.291923	-0.0136508	2.74966e-17	0.000498843
rs12588838	14	66162638	FUT8	ratio_log_IgG1_G0FN_IgG1_G0N	0.257286	0.0339159	5.51207e-14	T	G	FALSE	IgG1_G0FN	IgG1_G0N	2.74966e-17	0.695905	-0.291923	-0.0136508	2.74966e-17	0.000498843
rs11628765	14	66168449	FUT8	ratio_log_IgG1_G0FN_IgG1_G0N	0.254456	0.03394	1.06408e-13	C	T	FALSE	IgG1_G0FN	IgG1_G0N	3.18949e-17	0.70971	-0.291528	-0.0130094	3.18949e-17	0.000299742
rs11628765	14	66168449	FUT8	ratio_log_IgG1_G0FN_IgG1_G0N	0.254456	0.03394	1.06408e-13	C	T	FALSE	IgG1_G0FN	IgG1_G0N	3.18949e-17	0.70971	-0.291528	-0.0130094	3.18949e-17	0.000299742
rs11628765	14	66168449	FUT8	ratio_log_IgG1_G0FN_IgG1_G0N	0.254456	0.03394	1.06408e-13	C	T	FALSE	IgG1_G0FN	IgG1_G0N	3.18949e-17	0.70971	-0.291528	-0.0130094	3.18949e-17	0.000299742
rs2411351	14	66171541	FUT8	ratio_log_IgG1_G0FN_IgG1_G0N	0.254844	0.0339251	9.54552e-14	C	T	FALSE	IgG1_G0FN	IgG1_G0N	5.21497e-17	0.710334	-0.28937	-0.0129707	5.21497e-17	0.000546326
rs2411351	14	66171541	FUT8	ratio_log_IgG1_G0FN_IgG1_G0N	0.254844	0.0339251	9.54552e-14	C	T	FALSE	IgG1_G0FN	IgG1_G0N	5.21497e-17	0.710334	-0.28937	-0.0129707	5.21497e-17	0.000546326
rs2411351	14	66171541	FUT8	ratio_log_IgG1_G0FN_IgG1_G0N	0.254844	0.0339251	9.54552e-14	C	T	FALSE	IgG1_G0FN	IgG1_G0N	5.21497e-17	0.710334	-0.28937	-0.0129707	5.21497e-17	0.000546326
rs8018278	14	66180088	FUT8	ratio_log_IgG1_G0FN_IgG1_G0N	0.258677	0.0339726	4.46271e-14	G	A	FALSE	IgG1_G0FN	IgG1_G0N	1.62096e-17	0.658337	-0.294535	-0.0154727	1.62096e-17	0.000363223
rs8018278	14	66180088	FUT8	ratio_log_IgG1_G0FN_IgG1_G0N	0.258677	0.0339726	4.46271e-14	G	A	FALSE	IgG1_G0FN	IgG1_G0N	1.62096e-17	0.658337	-0.294535	-0.0154727	1.62096e-17	0.000363223
rs8018278	14	66180088	FUT8	ratio_log_IgG1_G0FN_IgG1_G0N	0.258677	0.0339726	4.46271e-14	G	A	FALSE	IgG1_G0FN	IgG1_G0N	1.62096e-17	0.658337	-0.294535	-0.0154727	1.62096e-17	0.000363223
rs11627067	14	66182953	FUT8	ratio_log_IgG1_G0FN_IgG1_G0N	0.241014	0.0340602	2.19306e-12	G	T	FALSE	IgG1_G0FN	IgG1_G0N	3.81306e-16	0.4314	-0.281961	-0.0275361	3.81306e-16	0.000173869
rs11627067	14	66182953	FUT8	ratio_log_IgG1_G0FN_IgG1_G0N	0.241014	0.0340602	2.19306e-12	G	T	FALSE	IgG1_G0FN	IgG1_G0N	3.81306e-16	0.4314	-0.281961	-0.0275361	3.81306e-16	0.000173869
rs11627067	14	66182953	FUT8	ratio_log_IgG1_G0FN_IgG1_G0N	0.241014	0.0340602	2.19306e-12	G	T	FALSE	IgG1_G0FN	IgG1_G0N	3.81306e-16	0.4314	-0.281961	-0.0275361	3.81306e-16	0.000173869
rs139525066	14	66184172	FUT8	ratio_log_IgG1_G0FN_IgG1_G0N	0.234501	0.0347476	2.06657e-11	C	T	FALSE	IgG1_G0FN	IgG1_G0N	1.30132e-15	0.616498	-0.28187	-0.0178499	1.30132e-15	6.297e-05
rs139525066	14	66184172	FUT8	ratio_log_IgG1_G0FN_IgG1_G0N	0.234501	0.0347476	2.06657e-11	C	T	FALSE	IgG1_G0FN	IgG1_G0N	1.30132e-15	0.616498	-0.28187	-0.0178499	1.30132e-15	6.297e-05
rs139525066	14	66184172	FUT8	ratio_log_IgG1_G0FN_IgG1_G0N	0.234501	0.0347476	2.06657e-11	C	T	FALSE	IgG1_G0FN	IgG1_G0N	1.30132e-15	0.616498	-0.28187	-0.0178499	1.30132e-15	6.297e-05
rs4902412	14	66187067	FUT8	ratio_log_IgG1_G0FN_IgG1_G0N	0.20785	0.0346501	2.44723e-09	C	T	FALSE	IgG1_G0FN	IgG1_G0N	4.07137e-13	0.50757	-0.254668	-0.0234733	4.07137e-13	0.000166366
rs4902412	14	66187067	FUT8	ratio_log_IgG1_G0FN_IgG1_G0N	0.20785	0.0346501	2.44723e-09	C	T	FALSE	IgG1_G0FN	IgG1_G0N	4.07137e-13	0.50757	-0.254668	-0.0234733	4.07137e-13	0.000166366
rs4143898	14	66188882	FUT8	ratio_log_IgG1_G0FN_IgG1_G0N	0.228224	0.0343909	4.36857e-11	A	T	FALSE	IgG1_G0FN	IgG1_G0N	8.53242e-15	0.648232	-0.270709	-0.0160779	8.53242e-15	0.000195314
rs4143898	14	66188882	FUT8	ratio_log_IgG1_G0FN_IgG1_G0N	0.228224	0.0343909	4.36857e-11	A	T	FALSE	IgG1_G0FN	IgG1_G0N	8.53242e-15	0.648232	-0.270709	-0.0160779	8.53242e-15	0.000195314
rs11622829	14	66191782	FUT8	ratio_log_IgG1_G0FN_IgG1_G0N	0.257983	0.0339952	5.39766e-14	A	T	FALSE	IgG1_G0FN	IgG1_G0N	2.26624e-17	0.677691	-0.293385	-0.0145504	2.26624e-17	0.000419856
rs11622829	14	66191782	FUT8	ratio_log_IgG1_G0FN_IgG1_G0N	0.257983	0.0339952	5.39766e-14	A	T	FALSE	IgG1_G0FN	IgG1_G0N	2.26624e-17	0.677691	-0.293385	-0.0145504	2.26624e-17	0.000419856
rs11622829	14	66191782	FUT8	ratio_log_IgG1_G0FN_IgG1_G0N	0.257983	0.0339952	5.39766e-14	A	T	FALSE	IgG1_G0FN	IgG1_G0N	2.26624e-17	0.677691	-0.293385	-0.0145504	2.26624e-17	0.000419856
rs7146829	14	66194531	FUT8	ratio_log_IgG1_G0FN_IgG1_G0N	0.240244	0.0340755	2.62614e-12	C	T	FALSE	IgG1_G0FN	IgG1_G0N	5.51865e-16	0.455104	-0.280537	-0.0261502	5.51865e-16	0.000210143
rs7146829	14	66194531	FUT8	ratio_log_IgG1_G0FN_IgG1_G0N	0.240244	0.0340755	2.62614e-12	C	T	FALSE	IgG1_G0FN	IgG1_G0N	5.51865e-16	0.455104	-0.280537	-0.0261502	5.51865e-16	0.000210143
rs7146829	14	66194531	FUT8	ratio_log_IgG1_G0FN_IgG1_G0N	0.240244	0.0340755	2.62614e-12	C	T	FALSE	IgG1_G0FN	IgG1_G0N	5.51865e-16	0.455104	-0.280537	-0.0261502	5.51865e-16	0.000210143
rs34746444	14	66195404	FUT8	ratio_log_IgG1_G0FN_IgG1_G0N	0.224139	0.0348701	1.69506e-10	T	TA	FALSE	IgG1_G0FN	IgG1_G0N	1.61704e-14	0.576516	-0.271551	-0.0199508	1.61704e-14	9.53972e-05
rs11624104	14	66196137	FUT8	ratio_log_IgG1_G0FN_IgG1_G0N	0.242376	0.0340941	1.74137e-12	G	A	FALSE	IgG1_G0FN	IgG1_G0N	2.39178e-16	0.414494	-0.284198	-0.0285916	2.39178e-16	0.00013735
rs11624104	14	66196137	FUT8	ratio_log_IgG1_G0FN_IgG1_G0N	0.242376	0.0340941	1.74137e-12	G	A	FALSE	IgG1_G0FN	IgG1_G0N	2.39178e-16	0.414494	-0.284198	-0.0285916	2.39178e-16	0.00013735
rs11624104	14	66196137	FUT8	ratio_log_IgG1_G0FN_IgG1_G0N	0.242376	0.0340941	1.74137e-12	G	A	FALSE	IgG1_G0FN	IgG1_G0N	2.39178e-16	0.414494	-0.284198	-0.0285916	2.39178e-16	0.00013735
rs1535173	14	66199139	FUT8	ratio_log_IgG1_G0FN_IgG1_G0N	0.240686	0.0340594	2.34309e-12	G	C	FALSE	IgG1_G0FN	IgG1_G0N	4.01469e-16	0.431538	-0.281732	-0.0275262	4.01469e-16	0.000171342
rs1535173	14	66199139	FUT8	ratio_log_IgG1_G0FN_IgG1_G0N	0.240686	0.0340594	2.34309e-12	G	C	FALSE	IgG1_G0FN	IgG1_G0N	4.01469e-16	0.431538	-0.281732	-0.0275262	4.01469e-16	0.000171342
rs1535173	14	66199139	FUT8	ratio_log_IgG1_G0FN_IgG1_G0N	0.240686	0.0340594	2.34309e-12	G	C	FALSE	IgG1_G0FN	IgG1_G0N	4.01469e-16	0.431538	-0.281732	-0.0275262	4.01469e-16	0.000171342
rs3742597	14	66200177	FUT8	ratio_log_IgG1_G0FN_IgG1_G0N	-0.237249	0.0390833	1.5842e-09	G	A	FALSE	IgG1_G0FN	IgG1_G0N	2.35161e-12	0.974648	0.277373	-0.00126704	2.35161e-12	0.00148441
rs12888212	14	66200458	FUT8	ratio_log_IgG1_G0FN_IgG1_G0N	0.240759	0.0340693	2.34151e-12	C	T	FALSE	IgG1_G0FN	IgG1_G0N	4.01401e-16	0.433022	-0.281815	-0.0274457	4.01401e-16	0.000171428
rs12888212	14	66200458	FUT8	ratio_log_IgG1_G0FN_IgG1_G0N	0.240759	0.0340693	2.34151e-12	C	T	FALSE	IgG1_G0FN	IgG1_G0N	4.01401e-16	0.433022	-0.281815	-0.0274457	4.01401e-16	0.000171428
rs12888212	14	66200458	FUT8	ratio_log_IgG1_G0FN_IgG1_G0N	0.240759	0.0340693	2.34151e-12	C	T	FALSE	IgG1_G0FN	IgG1_G0N	4.01401e-16	0.433022	-0.281815	-0.0274457	4.01401e-16	0.000171428
rs927004	14	66200911	FUT8	ratio_log_IgG1_G0FN_IgG1_G0N	0.240644	0.0340607	2.3678e-12	C	G	FALSE	IgG1_G0FN	IgG1_G0N	3.88951e-16	0.4257	-0.28187	-0.0278772	3.88951e-16	0.000164267
rs927004	14	66200911	FUT8	ratio_log_IgG1_G0FN_IgG1_G0N	0.240644	0.0340607	2.3678e-12	C	G	FALSE	IgG1_G0FN	IgG1_G0N	3.88951e-16	0.4257	-0.28187	-0.0278772	3.88951e-16	0.000164267
rs927004	14	66200911	FUT8	ratio_log_IgG1_G0FN_IgG1_G0N	0.240644	0.0340607	2.3678e-12	C	G	FALSE	IgG1_G0FN	IgG1_G0N	3.88951e-16	0.4257	-0.28187	-0.0278772	3.88951e-16	0.000164267
rs1950557	14	66201757	FUT8	ratio_log_IgG1_G0FN_IgG1_G0N	-0.235844	0.0391443	2.08625e-09	T	C	FALSE	IgG1_G0FN	IgG1_G0N	3.52428e-12	0.957472	0.27555	-0.0021291	3.52428e-12	0.00168929
rs8010876	14	66206976	FUT8	ratio_log_IgG1_G0FN_IgG1_G0N	0.241087	0.0340655	2.17718e-12	G	A	FALSE	IgG1_G0FN	IgG1_G0N	3.61687e-16	0.423958	-0.282216	-0.027987	3.61687e-16	0.000166126
rs8010876	14	66206976	FUT8	ratio_log_IgG1_G0FN_IgG1_G0N	0.241087	0.0340655	2.17718e-12	G	A	FALSE	IgG1_G0FN	IgG1_G0N	3.61687e-16	0.423958	-0.282216	-0.027987	3.61687e-16	0.000166126
rs8010876	14	66206976	FUT8	ratio_log_IgG1_G0FN_IgG1_G0N	0.241087	0.0340655	2.17718e-12	G	A	FALSE	IgG1_G0FN	IgG1_G0N	3.61687e-16	0.423958	-0.282216	-0.027987	3.61687e-16	0.000166126
rs1054218	14	66209190	FUT8	ratio_log_IgG1_G0FN_IgG1_G0N	0.232304	0.0347489	3.15627e-11	G	C	FALSE	IgG1_G0FN	IgG1_G0N	2.53016e-15	0.623363	-0.278954	-0.0174986	2.53016e-15	8.0163e-05
rs1054218	14	66209190	FUT8	ratio_log_IgG1_G0FN_IgG1_G0N	0.232304	0.0347489	3.15627e-11	G	C	FALSE	IgG1_G0FN	IgG1_G0N	2.53016e-15	0.623363	-0.278954	-0.0174986	2.53016e-15	8.0163e-05
rs1054218	14	66209190	FUT8	ratio_log_IgG1_G0FN_IgG1_G0N	0.232304	0.0347489	3.15627e-11	G	C	FALSE	IgG1_G0FN	IgG1_G0N	2.53016e-15	0.623363	-0.278954	-0.0174986	2.53016e-15	8.0163e-05
rs8003811	14	66211250	FUT8	ratio_log_IgG1_G0FN_IgG1_G0N	0.233432	0.0347621	2.58627e-11	T	C	FALSE	IgG1_G0FN	IgG1_G0N	1.66556e-15	0.603767	-0.280887	-0.0185021	1.66556e-15	6.44001e-05
rs8003811	14	66211250	FUT8	ratio_log_IgG1_G0FN_IgG1_G0N	0.233432	0.0347621	2.58627e-11	T	C	FALSE	IgG1_G0FN	IgG1_G0N	1.66556e-15	0.603767	-0.280887	-0.0185021	1.66556e-15	6.44001e-05
rs8003811	14	66211250	FUT8	ratio_log_IgG1_G0FN_IgG1_G0N	0.233432	0.0347621	2.58627e-11	T	C	FALSE	IgG1_G0FN	IgG1_G0N	1.66556e-15	0.603767	-0.280887	-0.0185021	1.66556e-15	6.44001e-05
rs761830	14	66212986	NA	ratio_log_IgG1_G0FN_IgG1_G0N	0.23352	0.0347649	2.55252e-11	A	G	FALSE	IgG1_G0FN	IgG1_G0N	1.64493e-15	0.603708	-0.280964	-0.0185066	1.64493e-15	6.44434e-05
rs761830	14	66212986	NA	ratio_log_IgG1_G0FN_IgG1_G0N	0.23352	0.0347649	2.55252e-11	A	G	FALSE	IgG1_G0FN	IgG1_G0N	1.64493e-15	0.603708	-0.280964	-0.0185066	1.64493e-15	6.44434e-05
rs761830	14	66212986	NA	ratio_log_IgG1_G0FN_IgG1_G0N	0.23352	0.0347649	2.55252e-11	A	G	FALSE	IgG1_G0FN	IgG1_G0N	1.64493e-15	0.603708	-0.280964	-0.0185066	1.64493e-15	6.44434e-05
rs60273099	14	66214850	NA	ratio_log_IgG1_G0FN_IgG1_G0N	-0.237798	0.0391033	1.4821e-09	T	C	FALSE	IgG1_G0FN	IgG1_G0N	2.23608e-12	0.972897	0.277792	-0.00135527	2.23608e-12	0.00150872
rs61298903	14	66218595	NA	ratio_log_IgG1_G0FN_IgG1_G0N	-0.238168	0.039117	1.41741e-09	T	C	FALSE	IgG1_G0FN	IgG1_G0N	2.14968e-12	0.973253	0.278107	-0.00133793	2.14968e-12	0.00151663
rs10483785	14	66219517	NA	ratio_log_IgG1_G0FN_IgG1_G0N	0.243682	0.0340912	1.32356e-12	A	G	FALSE	IgG1_G0FN	IgG1_G0N	3.07927e-16	0.438493	-0.28306	-0.0271357	3.07927e-16	0.000232651
rs10483785	14	66219517	NA	ratio_log_IgG1_G0FN_IgG1_G0N	0.243682	0.0340912	1.32356e-12	A	G	FALSE	IgG1_G0FN	IgG1_G0N	3.07927e-16	0.438493	-0.28306	-0.0271357	3.07927e-16	0.000232651
rs10483785	14	66219517	NA	ratio_log_IgG1_G0FN_IgG1_G0N	0.243682	0.0340912	1.32356e-12	A	G	FALSE	IgG1_G0FN	IgG1_G0N	3.07927e-16	0.438493	-0.28306	-0.0271357	3.07927e-16	0.000232651
rs12887673	14	66221771	NA	ratio_log_IgG1_G0FN_IgG1_G0N	0.243141	0.0341006	1.50099e-12	C	T	FALSE	IgG1_G0FN	IgG1_G0N	3.12113e-16	0.417969	-0.283057	-0.0283739	3.12113e-16	0.000207938
rs12887673	14	66221771	NA	ratio_log_IgG1_G0FN_IgG1_G0N	0.243141	0.0341006	1.50099e-12	C	T	FALSE	IgG1_G0FN	IgG1_G0N	3.12113e-16	0.417969	-0.283057	-0.0283739	3.12113e-16	0.000207938
rs12887673	14	66221771	NA	ratio_log_IgG1_G0FN_IgG1_G0N	0.243141	0.0341006	1.50099e-12	C	T	FALSE	IgG1_G0FN	IgG1_G0N	3.12113e-16	0.417969	-0.283057	-0.0283739	3.12113e-16	0.000207938
rs35206478	14	66223213	NA	ratio_log_IgG1_G0FN_IgG1_G0N	-0.240957	0.0391594	9.53364e-10	G	A	FALSE	IgG1_G0FN	IgG1_G0N	1.59791e-12	0.979048	0.280057	-0.00104922	1.59791e-12	0.00167608
rs34443059	14	66225456	NA	ratio_log_IgG1_G0FN_IgG1_G0N	0.245255	0.034132	1.01479e-12	C	CAT	FALSE	IgG1_G0FN	IgG1_G0N	2.344e-16	0.397383	-0.284519	-0.0296775	2.344e-16	0.000230984
rs6573624	14	66226885	NA	ratio_log_IgG1_G0FN_IgG1_G0N	0.245764	0.0341935	1.00091e-12	A	G	FALSE	IgG1_G0FN	IgG1_G0N	2.69951e-16	0.475016	-0.284495	-0.0250996	2.69951e-16	0.000269706
rs6573624	14	66226885	NA	ratio_log_IgG1_G0FN_IgG1_G0N	0.245764	0.0341935	1.00091e-12	A	G	FALSE	IgG1_G0FN	IgG1_G0N	2.69951e-16	0.475016	-0.284495	-0.0250996	2.69951e-16	0.000269706
rs6573624	14	66226885	NA	ratio_log_IgG1_G0FN_IgG1_G0N	0.245764	0.0341935	1.00091e-12	A	G	FALSE	IgG1_G0FN	IgG1_G0N	2.69951e-16	0.475016	-0.284495	-0.0250996	2.69951e-16	0.000269706
rs7148737	14	66230032	NA	ratio_log_IgG1_G0FN_IgG1_G0N	0.224011	0.034776	1.55217e-10	A	C	FALSE	IgG1_G0FN	IgG1_G0N	1.53216e-14	0.320213	-0.271256	-0.0354381	1.53216e-14	9.87108e-05
rs7149301	14	66230414	NA	ratio_log_IgG1_G0FN_IgG1_G0N	0.22439	0.0340483	5.9063e-11	G	A	FALSE	IgG1_G0FN	IgG1_G0N	4.62746e-14	0.271645	-0.261085	-0.0384118	4.62746e-14	0.000783479
rs7149301	14	66230414	NA	ratio_log_IgG1_G0FN_IgG1_G0N	0.22439	0.0340483	5.9063e-11	G	A	FALSE	IgG1_G0FN	IgG1_G0N	4.62746e-14	0.271645	-0.261085	-0.0384118	4.62746e-14	0.000783479
rs7149301	14	66230414	NA	ratio_log_IgG1_G0FN_IgG1_G0N	0.22439	0.0340483	5.9063e-11	G	A	FALSE	IgG1_G0FN	IgG1_G0N	4.62746e-14	0.271645	-0.261085	-0.0384118	4.62746e-14	0.000783479
rs2411405	14	66232086	NA	ratio_log_IgG1_G0FN_IgG1_G0N	0.222868	0.0339768	7.23262e-11	G	A	FALSE	IgG1_G0FN	IgG1_G0N	6.3246e-14	0.261022	-0.259103	-0.0391846	6.3246e-14	0.000874455
rs2411405	14	66232086	NA	ratio_log_IgG1_G0FN_IgG1_G0N	0.222868	0.0339768	7.23262e-11	G	A	FALSE	IgG1_G0FN	IgG1_G0N	6.3246e-14	0.261022	-0.259103	-0.0391846	6.3246e-14	0.000874455
rs2411405	14	66232086	NA	ratio_log_IgG1_G0FN_IgG1_G0N	0.222868	0.0339768	7.23262e-11	G	A	FALSE	IgG1_G0FN	IgG1_G0N	6.3246e-14	0.261022	-0.259103	-0.0391846	6.3246e-14	0.000874455
rs743084	14	66232602	NA	ratio_log_IgG1_G0FN_IgG1_G0N	0.224367	0.0340069	5.62808e-11	C	T	FALSE	IgG1_G0FN	IgG1_G0N	4.59462e-14	0.264067	-0.260796	-0.0389767	4.59462e-14	0.000816374
rs743084	14	66232602	NA	ratio_log_IgG1_G0FN_IgG1_G0N	0.224367	0.0340069	5.62808e-11	C	T	FALSE	IgG1_G0FN	IgG1_G0N	4.59462e-14	0.264067	-0.260796	-0.0389767	4.59462e-14	0.000816374
rs743084	14	66232602	NA	ratio_log_IgG1_G0FN_IgG1_G0N	0.224367	0.0340069	5.62808e-11	C	T	FALSE	IgG1_G0FN	IgG1_G0N	4.59462e-14	0.264067	-0.260796	-0.0389767	4.59462e-14	0.000816374
rs11625362	14	66232869	NA	ratio_log_IgG1_G0FN_IgG1_G0N	0.224364	0.0340052	5.61911e-11	A	G	FALSE	IgG1_G0FN	IgG1_G0N	4.5919e-14	0.263774	-0.260785	-0.0389986	4.5919e-14	0.000817193
rs11625362	14	66232869	NA	ratio_log_IgG1_G0FN_IgG1_G0N	0.224364	0.0340052	5.61911e-11	A	G	FALSE	IgG1_G0FN	IgG1_G0N	4.5919e-14	0.263774	-0.260785	-0.0389986	4.5919e-14	0.000817193
rs11625362	14	66232869	NA	ratio_log_IgG1_G0FN_IgG1_G0N	0.224364	0.0340052	5.61911e-11	A	G	FALSE	IgG1_G0FN	IgG1_G0N	4.5919e-14	0.263774	-0.260785	-0.0389986	4.5919e-14	0.000817193
rs201678871	14	66232956	NA	ratio_log_IgG1_G0FN_IgG1_G0N	0.222662	0.0340543	8.29236e-11	GT	G	FALSE	IgG1_G0FN	IgG1_G0N	6.51149e-14	0.235414	-0.259551	-0.0414565	6.51149e-14	0.00078524
rs71126788	14	66232958	NA	ratio_log_IgG1_G0FN_IgG1_G0N	0.222659	0.0340543	8.29704e-11	TA	T	FALSE	IgG1_G0FN	IgG1_G0N	6.51457e-14	0.235404	-0.259548	-0.0414574	6.51457e-14	0.000785168
rs4080329	14	66233490	NA	ratio_log_IgG1_G0FN_IgG1_G0N	0.226789	0.0349391	1.12861e-10	C	T	FALSE	IgG1_G0FN	IgG1_G0N	3.1227e-14	0.434299	-0.269324	-0.0280074	3.1227e-14	0.000276685
rs4080329	14	66233490	NA	ratio_log_IgG1_G0FN_IgG1_G0N	0.226789	0.0349391	1.12861e-10	C	T	FALSE	IgG1_G0FN	IgG1_G0N	3.1227e-14	0.434299	-0.269324	-0.0280074	3.1227e-14	0.000276685
rs11627605	14	66234313	NA	ratio_log_IgG1_G0FN_IgG1_G0N	0.222819	0.0339738	7.27257e-11	A	G	FALSE	IgG1_G0FN	IgG1_G0N	6.34827e-14	0.258446	-0.259062	-0.0393932	6.34827e-14	0.000872906
rs11627605	14	66234313	NA	ratio_log_IgG1_G0FN_IgG1_G0N	0.222819	0.0339738	7.27257e-11	A	G	FALSE	IgG1_G0FN	IgG1_G0N	6.34827e-14	0.258446	-0.259062	-0.0393932	6.34827e-14	0.000872906
rs11627605	14	66234313	NA	ratio_log_IgG1_G0FN_IgG1_G0N	0.222819	0.0339738	7.27257e-11	A	G	FALSE	IgG1_G0FN	IgG1_G0N	6.34827e-14	0.258446	-0.259062	-0.0393932	6.34827e-14	0.000872906
rs11627578	14	66234448	NA	ratio_log_IgG1_G0FN_IgG1_G0N	0.222812	0.033975	7.29373e-11	T	C	FALSE	IgG1_G0FN	IgG1_G0N	6.36104e-14	0.258275	-0.259062	-0.0394088	6.36104e-14	0.000872124
rs11627578	14	66234448	NA	ratio_log_IgG1_G0FN_IgG1_G0N	0.222812	0.033975	7.29373e-11	T	C	FALSE	IgG1_G0FN	IgG1_G0N	6.36104e-14	0.258275	-0.259062	-0.0394088	6.36104e-14	0.000872124
rs11627578	14	66234448	NA	ratio_log_IgG1_G0FN_IgG1_G0N	0.222812	0.033975	7.29373e-11	T	C	FALSE	IgG1_G0FN	IgG1_G0N	6.36104e-14	0.258275	-0.259062	-0.0394088	6.36104e-14	0.000872124
rs12050231	14	66235016	NA	ratio_log_IgG1_G0FN_IgG1_G0N	0.222788	0.0339813	7.38544e-11	C	T	FALSE	IgG1_G0FN	IgG1_G0N	6.38885e-14	0.25707	-0.25909	-0.0395159	6.38885e-14	0.00086506
rs12050231	14	66235016	NA	ratio_log_IgG1_G0FN_IgG1_G0N	0.222788	0.0339813	7.38544e-11	C	T	FALSE	IgG1_G0FN	IgG1_G0N	6.38885e-14	0.25707	-0.25909	-0.0395159	6.38885e-14	0.00086506
rs12050231	14	66235016	NA	ratio_log_IgG1_G0FN_IgG1_G0N	0.222788	0.0339813	7.38544e-11	C	T	FALSE	IgG1_G0FN	IgG1_G0N	6.38885e-14	0.25707	-0.25909	-0.0395159	6.38885e-14	0.00086506
rs11158611	14	66235074	NA	ratio_log_IgG1_G0FN_IgG1_G0N	0.222783	0.0339821	7.39965e-11	A	G	FALSE	IgG1_G0FN	IgG1_G0N	6.39625e-14	0.256978	-0.25909	-0.0395244	6.39625e-14	0.000864399
rs11158611	14	66235074	NA	ratio_log_IgG1_G0FN_IgG1_G0N	0.222783	0.0339821	7.39965e-11	A	G	FALSE	IgG1_G0FN	IgG1_G0N	6.39625e-14	0.256978	-0.25909	-0.0395244	6.39625e-14	0.000864399
rs11158611	14	66235074	NA	ratio_log_IgG1_G0FN_IgG1_G0N	0.222783	0.0339821	7.39965e-11	A	G	FALSE	IgG1_G0FN	IgG1_G0N	6.39625e-14	0.256978	-0.25909	-0.0395244	6.39625e-14	0.000864399
rs11628840	14	66235642	NA	ratio_log_IgG1_G0FN_IgG1_G0N	0.222757	0.0339871	7.48478e-11	G	A	FALSE	IgG1_G0FN	IgG1_G0N	6.4734e-14	0.256768	-0.259074	-0.0395475	6.4734e-14	0.000864875
rs11628840	14	66235642	NA	ratio_log_IgG1_G0FN_IgG1_G0N	0.222757	0.0339871	7.48478e-11	G	A	FALSE	IgG1_G0FN	IgG1_G0N	6.4734e-14	0.256768	-0.259074	-0.0395475	6.4734e-14	0.000864875
rs11628840	14	66235642	NA	ratio_log_IgG1_G0FN_IgG1_G0N	0.222757	0.0339871	7.48478e-11	G	A	FALSE	IgG1_G0FN	IgG1_G0N	6.4734e-14	0.256768	-0.259074	-0.0395475	6.4734e-14	0.000864875
rs4902415	14	66235690	NA	ratio_log_IgG1_G0FN_IgG1_G0N	0.222753	0.0339875	7.49326e-11	C	T	FALSE	IgG1_G0FN	IgG1_G0N	6.47299e-14	0.256659	-0.259077	-0.039557	6.47299e-14	0.000863842
rs4902415	14	66235690	NA	ratio_log_IgG1_G0FN_IgG1_G0N	0.222753	0.0339875	7.49326e-11	C	T	FALSE	IgG1_G0FN	IgG1_G0N	6.47299e-14	0.256659	-0.259077	-0.039557	6.47299e-14	0.000863842
rs4902415	14	66235690	NA	ratio_log_IgG1_G0FN_IgG1_G0N	0.222753	0.0339875	7.49326e-11	C	T	FALSE	IgG1_G0FN	IgG1_G0N	6.47299e-14	0.256659	-0.259077	-0.039557	6.47299e-14	0.000863842
rs5809288	14	66237586	NA	ratio_log_IgG1_G0FN_IgG1_G0N	0.227184	0.0341729	4.03802e-11	CA	C	FALSE	IgG1_G0FN	IgG1_G0N	2.53108e-14	0.255584	-0.264782	-0.039882	2.53108e-14	0.000626812
rs1003401	14	66237720	NA	ratio_log_IgG1_G0FN_IgG1_G0N	0.232197	0.034739	3.18123e-11	A	G	FALSE	IgG1_G0FN	IgG1_G0N	1.05299e-14	0.464923	-0.272918	-0.0260551	1.05299e-14	0.000331001
rs4902416	14	66238090	NA	ratio_log_IgG1_G0FN_IgG1_G0N	0.224149	0.034046	6.16888e-11	C	G	FALSE	IgG1_G0FN	IgG1_G0N	4.77659e-14	0.255797	-0.260915	-0.0397032	4.77659e-14	0.000774304
rs4902416	14	66238090	NA	ratio_log_IgG1_G0FN_IgG1_G0N	0.224149	0.034046	6.16888e-11	C	G	FALSE	IgG1_G0FN	IgG1_G0N	4.77659e-14	0.255797	-0.260915	-0.0397032	4.77659e-14	0.000774304
rs4902416	14	66238090	NA	ratio_log_IgG1_G0FN_IgG1_G0N	0.224149	0.034046	6.16888e-11	C	G	FALSE	IgG1_G0FN	IgG1_G0N	4.77659e-14	0.255797	-0.260915	-0.0397032	4.77659e-14	0.000774304
rs7156078	14	66238701	NA	ratio_log_IgG1_G0FN_IgG1_G0N	0.23222	0.0347473	3.20147e-11	A	G	FALSE	IgG1_G0FN	IgG1_G0N	1.054e-14	0.462878	-0.27298	-0.0261809	1.054e-14	0.000329224
rs12894034	14	66238763	NA	ratio_log_IgG1_G0FN_IgG1_G0N	0.22348	0.0340772	7.29754e-11	C	T	FALSE	IgG1_G0FN	IgG1_G0N	6.35835e-14	0.265392	-0.259861	-0.0389451	6.35835e-14	0.0008713
rs12894034	14	66238763	NA	ratio_log_IgG1_G0FN_IgG1_G0N	0.22348	0.0340772	7.29754e-11	C	T	FALSE	IgG1_G0FN	IgG1_G0N	6.35835e-14	0.265392	-0.259861	-0.0389451	6.35835e-14	0.0008713
rs12894034	14	66238763	NA	ratio_log_IgG1_G0FN_IgG1_G0N	0.22348	0.0340772	7.29754e-11	C	T	FALSE	IgG1_G0FN	IgG1_G0N	6.35835e-14	0.265392	-0.259861	-0.0389451	6.35835e-14	0.0008713
rs1984855	14	66239257	NA	ratio_log_IgG1_G0FN_IgG1_G0N	0.232552	0.0347483	3.00773e-11	C	G	FALSE	IgG1_G0FN	IgG1_G0N	1.10085e-14	0.487709	-0.272805	-0.0247505	1.10085e-14	0.000366007
rs730807	14	66239290	NA	ratio_log_IgG1_G0FN_IgG1_G0N	0.224513	0.0340637	5.88268e-11	T	C	FALSE	IgG1_G0FN	IgG1_G0N	4.94986e-14	0.270834	-0.260903	-0.0384941	4.94986e-14	0.000841429
rs730807	14	66239290	NA	ratio_log_IgG1_G0FN_IgG1_G0N	0.224513	0.0340637	5.88268e-11	T	C	FALSE	IgG1_G0FN	IgG1_G0N	4.94986e-14	0.270834	-0.260903	-0.0384941	4.94986e-14	0.000841429
rs730807	14	66239290	NA	ratio_log_IgG1_G0FN_IgG1_G0N	0.224513	0.0340637	5.88268e-11	T	C	FALSE	IgG1_G0FN	IgG1_G0N	4.94986e-14	0.270834	-0.260903	-0.0384941	4.94986e-14	0.000841429
rs761831	14	66239370	NA	ratio_log_IgG1_G0FN_IgG1_G0N	0.224511	0.0340646	5.89102e-11	C	T	FALSE	IgG1_G0FN	IgG1_G0N	4.94715e-14	0.270853	-0.260912	-0.0384935	4.94715e-14	0.000839778
rs761831	14	66239370	NA	ratio_log_IgG1_G0FN_IgG1_G0N	0.224511	0.0340646	5.89102e-11	C	T	FALSE	IgG1_G0FN	IgG1_G0N	4.94715e-14	0.270853	-0.260912	-0.0384935	4.94715e-14	0.000839778
rs761831	14	66239370	NA	ratio_log_IgG1_G0FN_IgG1_G0N	0.224511	0.0340646	5.89102e-11	C	T	FALSE	IgG1_G0FN	IgG1_G0N	4.94715e-14	0.270853	-0.260912	-0.0384935	4.94715e-14	0.000839778
rs2411404	14	66239401	NA	ratio_log_IgG1_G0FN_IgG1_G0N	0.224509	0.0340651	5.89618e-11	G	C	FALSE	IgG1_G0FN	IgG1_G0N	4.95526e-14	0.270687	-0.260908	-0.0385073	4.95526e-14	0.000840419
rs2411404	14	66239401	NA	ratio_log_IgG1_G0FN_IgG1_G0N	0.224509	0.0340651	5.89618e-11	G	C	FALSE	IgG1_G0FN	IgG1_G0N	4.95526e-14	0.270687	-0.260908	-0.0385073	4.95526e-14	0.000840419
rs2411404	14	66239401	NA	ratio_log_IgG1_G0FN_IgG1_G0N	0.224509	0.0340651	5.89618e-11	G	C	FALSE	IgG1_G0FN	IgG1_G0N	4.95526e-14	0.270687	-0.260908	-0.0385073	4.95526e-14	0.000840419
rs1075566	14	66239457	NA	ratio_log_IgG1_G0FN_IgG1_G0N	0.224496	0.0340653	5.91374e-11	T	C	FALSE	IgG1_G0FN	IgG1_G0N	4.96123e-14	0.270369	-0.260905	-0.0385332	4.96123e-14	0.000838933
rs1075566	14	66239457	NA	ratio_log_IgG1_G0FN_IgG1_G0N	0.224496	0.0340653	5.91374e-11	T	C	FALSE	IgG1_G0FN	IgG1_G0N	4.96123e-14	0.270369	-0.260905	-0.0385332	4.96123e-14	0.000838933
rs1075566	14	66239457	NA	ratio_log_IgG1_G0FN_IgG1_G0N	0.224496	0.0340653	5.91374e-11	T	C	FALSE	IgG1_G0FN	IgG1_G0N	4.96123e-14	0.270369	-0.260905	-0.0385332	4.96123e-14	0.000838933
rs7157449	14	66240137	NA	ratio_log_IgG1_G0FN_IgG1_G0N	0.22445	0.0340726	6.02061e-11	G	T	FALSE	IgG1_G0FN	IgG1_G0N	4.99575e-14	0.268952	-0.260928	-0.0386552	4.99575e-14	0.000829775
rs7157449	14	66240137	NA	ratio_log_IgG1_G0FN_IgG1_G0N	0.22445	0.0340726	6.02061e-11	G	T	FALSE	IgG1_G0FN	IgG1_G0N	4.99575e-14	0.268952	-0.260928	-0.0386552	4.99575e-14	0.000829775
rs7157449	14	66240137	NA	ratio_log_IgG1_G0FN_IgG1_G0N	0.22445	0.0340726	6.02061e-11	G	T	FALSE	IgG1_G0FN	IgG1_G0N	4.99575e-14	0.268952	-0.260928	-0.0386552	4.99575e-14	0.000829775
rs6573625	14	66240634	NA	ratio_log_IgG1_G0FN_IgG1_G0N	0.224681	0.0350398	1.87407e-10	C	T	FALSE	IgG1_G0FN	IgG1_G0N	7.03878e-14	0.453136	-0.26633	-0.0269443	7.03878e-14	0.000375588
rs6573625	14	66240634	NA	ratio_log_IgG1_G0FN_IgG1_G0N	0.224681	0.0350398	1.87407e-10	C	T	FALSE	IgG1_G0FN	IgG1_G0N	7.03878e-14	0.453136	-0.26633	-0.0269443	7.03878e-14	0.000375588
rs6573626	14	66240695	NA	ratio_log_IgG1_G0FN_IgG1_G0N	0.224417	0.0340781	6.10209e-11	C	G	FALSE	IgG1_G0FN	IgG1_G0N	5.01818e-14	0.268016	-0.260949	-0.038737	5.01818e-14	0.000822371
rs6573626	14	66240695	NA	ratio_log_IgG1_G0FN_IgG1_G0N	0.224417	0.0340781	6.10209e-11	C	G	FALSE	IgG1_G0FN	IgG1_G0N	5.01818e-14	0.268016	-0.260949	-0.038737	5.01818e-14	0.000822371
rs6573626	14	66240695	NA	ratio_log_IgG1_G0FN_IgG1_G0N	0.224417	0.0340781	6.10209e-11	C	G	FALSE	IgG1_G0FN	IgG1_G0N	5.01818e-14	0.268016	-0.260949	-0.038737	5.01818e-14	0.000822371
rs7158556	14	66240729	NA	ratio_log_IgG1_G0FN_IgG1_G0N	0.224671	0.035041	1.88e-10	A	T	FALSE	IgG1_G0FN	IgG1_G0N	7.05527e-14	0.452877	-0.266328	-0.0269606	7.05527e-14	0.00037528
rs7158556	14	66240729	NA	ratio_log_IgG1_G0FN_IgG1_G0N	0.224671	0.035041	1.88e-10	A	T	FALSE	IgG1_G0FN	IgG1_G0N	7.05527e-14	0.452877	-0.266328	-0.0269606	7.05527e-14	0.00037528
rs12894466	14	66240767	NA	ratio_log_IgG1_G0FN_IgG1_G0N	0.224414	0.0340789	6.11159e-11	A	G	FALSE	IgG1_G0FN	IgG1_G0N	5.01431e-14	0.267828	-0.260958	-0.0387531	5.01431e-14	0.000820459
rs12894466	14	66240767	NA	ratio_log_IgG1_G0FN_IgG1_G0N	0.224414	0.0340789	6.11159e-11	A	G	FALSE	IgG1_G0FN	IgG1_G0N	5.01431e-14	0.267828	-0.260958	-0.0387531	5.01431e-14	0.000820459
rs12894466	14	66240767	NA	ratio_log_IgG1_G0FN_IgG1_G0N	0.224414	0.0340789	6.11159e-11	A	G	FALSE	IgG1_G0FN	IgG1_G0N	5.01431e-14	0.267828	-0.260958	-0.0387531	5.01431e-14	0.000820459
rs72712459	14	65734600	LOC105370536	ratio_log_IgG1_G1F_IgG1_G1	-0.25603	0.0367594	4.74047e-12	A	G	FALSE	IgG1_G1F	IgG1_G1	2.56129e-10	1.89724e-06	0.236755	-0.178925	2.56129e-10	54.0303
rs1256519	14	65736324	LOC105370536	ratio_log_IgG1_G1F_IgG1_G1	-0.204922	0.0349646	5.559e-09	A	G	FALSE	IgG1_G1F	IgG1_G1	2.74224e-08	1.15202e-05	0.197723	-0.156552	2.74224e-08	4.93297
rs76922762	14	65737580	LOC105370536	ratio_log_IgG1_G1F_IgG1_G1	-0.215875	0.0365524	4.25768e-09	G	C	FALSE	IgG1_G1F	IgG1_G1	7.0734e-08	5.6366e-06	0.200606	-0.169465	7.0734e-08	16.6133
rs1256527	14	65740296	LOC105370536	ratio_log_IgG1_G1F_IgG1_G1	-0.20216	0.0352398	1.14812e-08	G	A	FALSE	IgG1_G1F	IgG1_G1	5.21075e-08	1.05775e-05	0.195192	-0.15838	5.21075e-08	4.53851
rs79230737	14	65742463	LOC105370536	ratio_log_IgG1_G1F_IgG1_G1	-0.225842	0.03699	1.27767e-09	T	C	FALSE	IgG1_G1F	IgG1_G1	2.01644e-08	3.63992e-06	0.211445	-0.17508	2.01644e-08	15.7822
rs9783622	14	65749045	LOC105370536	ratio_log_IgG1_G1F_IgG1_G1	-0.205334	0.0372542	4.1224e-08	G	C	FALSE	IgG1_G1F	IgG1_G1	5.16238e-08	0.000750035	0.206464	-0.128369	5.16238e-08	1.25228
rs12147994	14	65751627	LOC105370536	ratio_log_IgG1_G1F_IgG1_G1	-0.22353	0.037678	3.63133e-09	A	C	FALSE	IgG1_G1F	IgG1_G1	2.22316e-08	7.94856e-05	0.214682	-0.152078	2.22316e-08	6.12216
rs12147994	14	65751627	LOC105370536	ratio_log_IgG1_G1F_IgG1_G1	-0.22353	0.037678	3.63133e-09	A	C	FALSE	IgG1_G1F	IgG1_G1	2.22316e-08	7.94856e-05	0.214682	-0.152078	2.22316e-08	6.12216
rs28666010	14	65758148	LOC105370536	ratio_log_IgG1_G1F_IgG1_G1	-0.226199	0.0404877	2.70386e-08	T	C	FALSE	IgG1_G1F	IgG1_G1	3.57712e-08	0.00101845	0.226401	-0.135451	3.57712e-08	1.32297
rs76824828	14	65758236	LOC105370536	ratio_log_IgG1_G1F_IgG1_G1	-0.230923	0.0407364	1.69757e-08	A	G	FALSE	IgG1_G1F	IgG1_G1	2.23366e-08	0.000561667	0.23124	-0.143115	2.23366e-08	1.3158
rs7159888	14	65758642	LOC105370536	ratio_log_IgG1_G1F_IgG1_G1	-0.231438	0.0353157	7.51647e-11	A	G	FALSE	IgG1_G1F	IgG1_G1	7.19689e-10	2.9249e-06	0.221434	-0.168544	7.19689e-10	9.57483
rs10047879	14	65760543	LOC105370536	ratio_log_IgG1_G1F_IgG1_G1	-0.199152	0.0351477	1.72261e-08	A	C	FALSE	IgG1_G1F	IgG1_G1	6.3984e-09	0.000750134	0.207016	-0.120764	6.3984e-09	0.371436
rs1256536	14	65762476	LOC105370536	ratio_log_IgG1_G1F_IgG1_G1	-0.201548	0.0351678	1.18617e-08	G	A	FALSE	IgG1_G1F	IgG1_G1	4.3531e-09	0.00073766	0.209455	-0.12103	4.3531e-09	0.366988
rs1256540	14	65764069	LOC105370536	ratio_log_IgG1_G1F_IgG1_G1	-0.197632	0.0348684	1.70523e-08	C	T	FALSE	IgG1_G1F	IgG1_G1	1.51668e-08	0.000452227	0.200219	-0.124634	1.51668e-08	0.889428
rs1256540	14	65764069	LOC105370536	ratio_log_IgG1_G1F_IgG1_G1	-0.197632	0.0348684	1.70523e-08	C	T	FALSE	IgG1_G1F	IgG1_G1	1.51668e-08	0.000452227	0.200219	-0.124634	1.51668e-08	0.889428
rs1269068	14	65767333	LOC105370536	ratio_log_IgG1_G1F_IgG1_G1	-0.196683	0.0347463	1.77874e-08	T	C	FALSE	IgG1_G1F	IgG1_G1	1.52653e-08	0.000460445	0.199459	-0.124015	1.52653e-08	0.858209
rs1269068	14	65767333	LOC105370536	ratio_log_IgG1_G1F_IgG1_G1	-0.196683	0.0347463	1.77874e-08	T	C	FALSE	IgG1_G1F	IgG1_G1	1.52653e-08	0.000460445	0.199459	-0.124015	1.52653e-08	0.858209
rs10135194	14	65770978	LOC105370536	ratio_log_IgG1_G1F_IgG1_G1	-0.345842	0.0563485	1.04946e-09	T	C	FALSE	IgG1_G1F	IgG1_G1	1.03499e-09	0.000519503	0.350566	-0.200138	1.03499e-09	0.986212
rs1760978	14	65771047	LOC105370536	ratio_log_IgG1_G1F_IgG1_G1	-0.24448	0.0350648	4.51113e-12	G	T	FALSE	IgG1_G1F	IgG1_G1	9.28243e-13	3.38005e-05	0.254906	-0.148993	9.28243e-13	0.205767
rs1760978	14	65771047	LOC105370536	ratio_log_IgG1_G1F_IgG1_G1	-0.24448	0.0350648	4.51113e-12	G	T	FALSE	IgG1_G1F	IgG1_G1	9.28243e-13	3.38005e-05	0.254906	-0.148993	9.28243e-13	0.205767
rs201067714	14	65772934	LOC105370536	ratio_log_IgG1_G1F_IgG1_G1	-0.259909	0.0460534	1.95883e-08	T	TTC	FALSE	IgG1_G1F	IgG1_G1	1.02462e-08	0.00128863	0.267792	-0.151078	1.02462e-08	0.523078
rs59850638	14	65772935	LOC105370536	ratio_log_IgG1_G1F_IgG1_G1	-0.258621	0.0460241	2.25044e-08	T	TC	FALSE	IgG1_G1F	IgG1_G1	1.44557e-08	0.000782002	0.264876	-0.157537	1.44557e-08	0.64235
rs10131385	14	65773555	LOC105370536	ratio_log_IgG1_G1F_IgG1_G1	-0.341816	0.0555699	9.6542e-10	C	T	FALSE	IgG1_G1F	IgG1_G1	1.39328e-09	0.000734684	0.344346	-0.192759	1.39328e-09	1.44319
rs10142617	14	65773671	LOC105370536	ratio_log_IgG1_G1F_IgG1_G1	-0.267303	0.0450703	3.67097e-09	T	G	FALSE	IgG1_G1F	IgG1_G1	1.79728e-09	0.0010596	0.27604	-0.150899	1.79728e-09	0.489593
rs10144975	14	65773982	LOC105370536	ratio_log_IgG1_G1F_IgG1_G1	-0.267309	0.0450675	3.66029e-09	T	C	FALSE	IgG1_G1F	IgG1_G1	1.79006e-09	0.00105985	0.276053	-0.150887	1.79006e-09	0.489049
rs17102587	14	65774477	LOC105370536	ratio_log_IgG1_G1F_IgG1_G1	-0.267305	0.0450681	3.66407e-09	C	T	FALSE	IgG1_G1F	IgG1_G1	1.79194e-09	0.00105933	0.276049	-0.150895	1.79194e-09	0.489057
rs61602020	14	65774613	LOC105370536	ratio_log_IgG1_G1F_IgG1_G1	-0.267303	0.0450687	3.66662e-09	G	GT	FALSE	IgG1_G1F	IgG1_G1	1.79221e-09	0.00105951	0.276052	-0.150895	1.79221e-09	0.488791
rs8012054	14	65774762	LOC105370536	ratio_log_IgG1_G1F_IgG1_G1	-0.267302	0.0450683	3.66568e-09	C	A	FALSE	IgG1_G1F	IgG1_G1	1.79263e-09	0.0010592	0.276047	-0.150897	1.79263e-09	0.489031
rs8013568	14	65774875	LOC105370536	ratio_log_IgG1_G1F_IgG1_G1	-0.2673	0.0450684	3.66729e-09	A	T	FALSE	IgG1_G1F	IgG1_G1	1.79333e-09	0.00105907	0.276045	-0.150899	1.79333e-09	0.489007
rs8017974	14	65775187	LOC105370536	ratio_log_IgG1_G1F_IgG1_G1	-0.267297	0.0450685	3.6689e-09	C	T	FALSE	IgG1_G1F	IgG1_G1	1.79402e-09	0.00105894	0.276043	-0.150901	1.79402e-09	0.48898
rs11847263	14	65775695	LOC105370536	ratio_log_IgG1_G1F_IgG1_G1	-0.269535	0.0360317	1.2024e-13	G	T	FALSE	IgG1_G1F	IgG1_G1	1.06868e-13	1.06443e-05	0.272727	-0.162567	1.06868e-13	0.888789
rs10132229	14	65777560	LOC105370536	ratio_log_IgG1_G1F_IgG1_G1	-0.355848	0.0563474	3.46753e-10	G	A	FALSE	IgG1_G1F	IgG1_G1	7.17634e-10	0.000354227	0.355617	-0.206986	7.17634e-10	2.06958
rs4902385	14	65778179	LOC105370536	ratio_log_IgG1_G1F_IgG1_G1	0.261697	0.0448771	6.60972e-09	G	A	FALSE	IgG1_G1F	IgG1_G1	2.37758e-09	0.00169129	-0.27267	0.144029	2.37758e-09	0.35971
rs139022691	14	65778230	LOC105370536	ratio_log_IgG1_G1F_IgG1_G1	0.263038	0.0447672	5.0924e-09	A	AAAG	FALSE	IgG1_G1F	IgG1_G1	1.73743e-09	0.00125035	-0.274287	0.14766	1.73743e-09	0.341181
rs4902386	14	65778290	LOC105370536	ratio_log_IgG1_G1F_IgG1_G1	0.26169	0.0448767	6.61376e-09	C	A	FALSE	IgG1_G1F	IgG1_G1	2.37817e-09	0.00169287	-0.272666	0.144015	2.37817e-09	0.359579
rs10147958	14	65778833	LOC105370536	ratio_log_IgG1_G1F_IgG1_G1	-0.341628	0.0555625	9.80818e-10	C	T	FALSE	IgG1_G1F	IgG1_G1	1.41155e-09	0.000743173	0.344177	-0.192551	1.41155e-09	1.43916
rs8019473	14	65779128	LOC105370536	ratio_log_IgG1_G1F_IgG1_G1	-0.267246	0.0450712	3.70152e-09	A	G	FALSE	IgG1_G1F	IgG1_G1	1.80848e-09	0.00105681	0.275999	-0.150936	1.80848e-09	0.488578
rs10138662	14	65779482	LOC105370536	ratio_log_IgG1_G1F_IgG1_G1	-0.267241	0.0450714	3.70481e-09	G	A	FALSE	IgG1_G1F	IgG1_G1	1.8099e-09	0.00105655	0.275995	-0.150939	1.8099e-09	0.488527
rs10134589	14	65781234	LOC105370536	ratio_log_IgG1_G1F_IgG1_G1	-0.265168	0.0453796	6.16271e-09	T	A	FALSE	IgG1_G1F	IgG1_G1	3.35181e-09	0.000843019	0.273243	-0.154874	3.35181e-09	0.543886
rs7151301	14	65781496	LOC105370536	ratio_log_IgG1_G1F_IgG1_G1	-0.267213	0.0450728	3.72223e-09	A	G	FALSE	IgG1_G1F	IgG1_G1	1.81758e-09	0.00105546	0.275972	-0.150957	1.81758e-09	0.488304
rs11414976	14	65781578	LOC105370536	ratio_log_IgG1_G1F_IgG1_G1	-0.341555	0.0555601	9.87226e-10	CA	C	FALSE	IgG1_G1F	IgG1_G1	1.41937e-09	0.0007463	0.344111	-0.192476	1.41937e-09	1.43774
rs7151212	14	65781622	LOC105370536	ratio_log_IgG1_G1F_IgG1_G1	-0.267211	0.0450729	3.72346e-09	G	C	FALSE	IgG1_G1F	IgG1_G1	1.81823e-09	0.00105545	0.275969	-0.150957	1.81823e-09	0.488317
rs11158587	14	65782712	LOC105370536	ratio_log_IgG1_G1F_IgG1_G1	-0.267196	0.0450736	3.73304e-09	A	G	FALSE	IgG1_G1F	IgG1_G1	1.82248e-09	0.00105482	0.275956	-0.150967	1.82248e-09	0.488203
rs8019767	14	65782785	LOC105370536	ratio_log_IgG1_G1F_IgG1_G1	-0.267196	0.0450737	3.73347e-09	T	G	FALSE	IgG1_G1F	IgG1_G1	1.82255e-09	0.0010547	0.275956	-0.150969	1.82255e-09	0.488165
rs6573598	14	65783019	LOC105370536	ratio_log_IgG1_G1F_IgG1_G1	-0.267191	0.0450738	3.73638e-09	C	T	FALSE	IgG1_G1F	IgG1_G1	1.82392e-09	0.00105457	0.275952	-0.150971	1.82392e-09	0.488152
rs6573599	14	65783127	LOC105370536	ratio_log_IgG1_G1F_IgG1_G1	-0.267191	0.0450738	3.73644e-09	A	C	FALSE	IgG1_G1F	IgG1_G1	1.82396e-09	0.00105457	0.275952	-0.150971	1.82396e-09	0.488155
rs6573600	14	65783270	LOC105370536	ratio_log_IgG1_G1F_IgG1_G1	-0.266998	0.0450929	3.89017e-09	G	T	FALSE	IgG1_G1F	IgG1_G1	1.88681e-09	0.00108455	0.275815	-0.150669	1.88681e-09	0.48502
rs8004239	14	65783460	LOC105370536	ratio_log_IgG1_G1F_IgG1_G1	-0.267183	0.0450742	3.74142e-09	G	A	FALSE	IgG1_G1F	IgG1_G1	1.8261e-09	0.0010542	0.275945	-0.150977	1.8261e-09	0.488077
rs28740895	14	65783523	LOC105370536	ratio_log_IgG1_G1F_IgG1_G1	-0.243991	0.0358869	1.47311e-11	A	G	FALSE	IgG1_G1F	IgG1_G1	3.61238e-12	0.00010061	0.25341	-0.142567	3.61238e-12	0.245221
rs28740895	14	65783523	LOC105370536	ratio_log_IgG1_G1F_IgG1_G1	-0.243991	0.0358869	1.47311e-11	A	G	FALSE	IgG1_G1F	IgG1_G1	3.61238e-12	0.00010061	0.25341	-0.142567	3.61238e-12	0.245221
rs10144503	14	65784109	LOC105370536	ratio_log_IgG1_G1F_IgG1_G1	-0.341473	0.0555572	9.94304e-10	A	G	FALSE	IgG1_G1F	IgG1_G1	1.42762e-09	0.000750158	0.344039	-0.192384	1.42762e-09	1.4358
rs8010759	14	65784559	LOC105370536	ratio_log_IgG1_G1F_IgG1_G1	-0.349254	0.0559463	5.46961e-10	A	G	FALSE	IgG1_G1F	IgG1_G1	9.71567e-10	0.000518071	0.350161	-0.199623	9.71567e-10	1.7763
[truncated: 3,090 more rows]

## Sheet: MGAT3
	chromosome	pos	gene_annot	phenotype	beta	se	p	major_all	minor_all	stringsAsFactor	substrate	product	p.substrate	p.product	beta.substrate	beta.product	p.min	p.gain
[truncated: 1,621 more rows]

[truncated: 2 more sheets: Summary_Ratios, Summary_Pgains]
