# Supplementary material for: Network inference from glycoproteomics data reveals new reactions in the IgG glycosylation pathway
Source: Nat Commun. 2017 Nov 14;8:1483. doi: 10.1038/s41467-017-01525-0 (PMC5684356; doi:10.1038/s41467-017-01525-0)
Supplement: Supplementary file 7 — Supplementary Data 4 [file 41467_2017_1525_MOESM7_ESM.xls]

## Sheet: Legend
Supplementary Data 4: Enzymatic assays for B4GalT1 and MGAT3
Sheet Name	Content
Raw	For each experiment, absolute chromatographic peak areas are shown.
QN	For each experiment, normalized data (probabilistic quotient normalization) are shown.
Comparison	For each experiment, thenormalized data, as well as the mean and standard deviation over the triplicates are shown.
Ratios	For each experiment, the ratios of substrate over product of predicted reaction are computed, together with the mean over triplicates. Results are illustrated with barplots.
Experiments	Conditions
B2	Negative control (no enzyme)	B4GalT1
B3	Negative control (25ng enzyme + acceptor substrate, no sugar donor)
B4	Negative control (50ng enzyme + acceptor substrate, no sugar donor)
B5	Negative control (100ng enzyme + acceptor substrate, no sugar donor)
B6	25ng enzyme + acceptor substrate + sugar donor
B7	50ng enzyme + acceptor substrate + sugar donor
B8	100ng enzyme + acceptor substrate + sugar donor
M2	Negative control (no enzyme)	MGAT3
M3	Negative control (25ng enzyme + acceptor substrate, no sugar donor)
M4	Negative control (50ng enzyme + acceptor substrate, no sugar donor)
M5	Negative control (100ng enzyme + acceptor substrate, no sugar donor)
M6	25ng enzyme + acceptor substrate + sugar donor
M7	5025ng enzyme + acceptor substrate + sugar donor
M8	100ng enzyme + acceptor substrate + sugar donor

## Sheet: Raw
Corresponding structure		G0F-N	G0	G0N	G0F	M5	G0FN	G1[3]	G1[6]F	G1[3]F	G1[6]FN	G1[3]FN	G2	G2N	G2F	G2FN	G1[3]FS1	G2S1	G2FS1	G2FNS1	n.d.	G2S2	G2NS2	G2FS2	G2FNS2
Sample name	Results	GP1	GP2	GP3	GP4	GP5	GP6	GP7	GP8	GP9	GP10	GP11	GP12	GP13	GP14	GP15	GP16	GP17	GP18	GP19	GP20	GP21	GP22	GP23	GP24
B2_01	Area	59566	622305	64013	15038982	96801	3757112	316366	10316293	4901961	2605664	334931	446287	133691	5224733	520395	1135770	306701	2150201	320968	59285	99950	17596	197480	174384
B2_02	Area	62046	632393	69168	15385179	92099	3911640	327136	11027416	5253348	2858116	363146	496575	148312	6090021	618114	1322696	365205	2825492	423174	57579	129402	21479	285646	247864
B2_03	Area	55468	567316	57449	13799576	87394	3480308	293844	9717154	4604111	2495168	318143	433072	133339	5152388	519540	1116361	309783	2258563	341452	54823	99205	15577	217855	188604
B3_01	Area	60887	617970	66756	15083339	89020	3773540	311821	10459224	4964551	2645828	338024	450234	138938	5362781	534242	1164184	318749	2215369	320696	55388	103318	15378	201588	169024
B3_02	Area	63696	623541	71390	15052264	96024	3762056	318999	10417484	4954873	2653351	343565	457008	139582	5409687	543369	1168024	319951	2303011	338934	49004	99146	16596	209592	192505
B3_03	Area	58233	587458	60921	14240969	86131	3565812	293945	9882866	4694589	2523242	323363	429152	120394	5139715	519416	1095476	296253	2185369	334385	51853	99174	16373	208232	184575
B4_01	Area	60832	590646	66201	14074209	89302	3508485	299403	9424289	4457923	2420670	312094	405935	124663	4729213	489657	1004336	271001	2023682	319986	49914	93924	16302	207219	206307
B4_02	Area	57597	583141	64696	14136038	88771	3541193	301873	9781523	4667928	2506521	322711	429949	128422	5108828	512506	1103580	295090	2162249	315706	43052	93508	14831	192217	169831
B4_03	Area	61310	621512	64667	15031573	95265	3746895	311620	10314681	4894516	2592824	334049	442277	136042	5178702	513461	1105860	292601	2045119	296305	48665	84841	15654	170184	147018
B5_01	Area	62590	629110	65137	15228059	91418	3815671	327369	10615352	5043466	2683133	341756	460585	132357	5499404	541866	1171113	310733	2301549	337842	52181	104352	16283	217429	191040
B5_02	Area	63321	557839	65280	13299699	77582	3283777	265791	8771504	4120864	2196687	285257	371526	102857	4208273	423473	880808	230891	1633200	251343	51611	69811	12074	162402	161447
B5_03	Area	57722	576495	63719	13956082	90979	3524921	301172	9850387	4661819	2528683	333981	439829	131433	5241931	528489	1134568	309552	2290615	347367	60771	107838	20208	218711	192948
B6_01	Area	55197	500795	55034	11173163	91785	3429023	353040	9608961	6695657	2468400	446014	474679	126467	6038440	562658	999287	277398	2010126	281998	40989	82900	13405	160202	143383
B6_02	Area	52372	494321	49482	11200009	98602	3420368	347871	9598383	6606611	2495247	447776	481741	131609	6096338	585878	1040454	304124	2170033	315665	51158	94352	16191	190207	167407
B6_03	Area	55572	528392	63302	12032809	95634	3637524	369349	10391580	6993834	2671549	468165	525995	147788	6568498	620376	1143557	334428	2320223	321862	54556	104013	16447	205735	165150
B7_01	Area	58539	470171	60245	9878644	99264	3504921	410387	9873448	8145044	2604706	569301	559192	148226	7223200	668293	1041216	318078	2185753	300038	55696	92211	11201	179144	144806
B7_02	Area	50597	410220	47474	8780126	93588	3281842	391086	9519215	8169715	2574337	593352	569638	165182	7783184	733240	1098678	353857	2576652	369096	55222	115064	18097	235267	198759
B7_03	Area	53076	444520	52580	9617957	93524	3435995	397313	9941491	8164804	2698260	604681	586343	174081	8004579	785105	1203476	392413	2957830	458243	74300	143529	23583	308534	279531
B8_01	Area	43812	308719	36418	5915969	77380	2660365	352137	7315771	7398160	2008128	570931	476314	120840	6501443	587760	708549	229208	1561318	225549	42391	67190	12560	124922	116471
B8_02	Area	39861	276434	32501	5304239	75718	2526702	334985	7154285	7453866	2042399	597124	505512	127082	7242205	670096	774286	275829	1971539	295191	48299	82513	16252	169803	160797
B8_03	Area	48089	325312	43509	6121148	86371	2804497	370864	7758892	7988120	2155128	612244	519345	124511	7320786	662701	782885	256730	1947147	290604	42698	83519	14053	180623	180061
M2_01	Area	57543	584770	63547	14185044	85165	3555804	294019	9856735	4666988	2508946	322574	424727	122519	5106697	507972	1091223	286067	2149981	321794	46013	93973	14658	195944	178443
M2_02	Area	57052	595848	64003	14590571	91628	3700256	307277	10456634	4994872	2685468	344428	462722	128923	5664708	565139	1222891	328324	2478031	353308	46602	106806	15166	223468	183565
M2_03	Area	59345	600772	62159	14683363	87757	3700552	315293	10355722	4911417	2632149	333689	449673	134537	5428514	533871	1165436	312822	2272065	328950	54817	103949	17679	200095	165689
M3_01	Area	63871	627184	68852	15287633	97353	3879629	324198	10942243	5205666	2836681	368001	488374	139598	6013966	619384	1296125	358504	2765303	418012	59713	127085	17651	277892	241325
M3_02	Area	65165	593551	65897	14385727	89848	3643936	310765	10142291	4836681	2636728	341297	470128	139194	5493515	573758	1195946	352227	2507552	397533	74596	121492	21518	259624	244203
M3_03	Area	52997	546602	55616	13416135	80732	3413991	284485	9576646	4560731	2504657	324898	430284	132147	5303799	554820	1144261	320832	2501768	402219	55622	118225	18261	271870	251334
M4_01	Area	57550	583678	63973	14304277	85718	3631947	315816	10276204	4889542	2661090	343076	462774	139891	5646321	576248	1213945	335004	2574577	385196	59492	115070	18220	257090	219715
M4_02	Area	64549	616698	71620	14867850	90660	3769463	319775	10557288	5041542	2740515	357062	478016	144336	5803499	592592	1251288	353556	2697295	417012	62149	123362	20475	275492	261785
M4_03	Area	59300	580508	64796	13951065	92499	3516182	297607	9722411	4614472	2494234	328835	428685	128170	5122200	514733	1094029	294557	2247140	347927	46190	99186	14905	222215	198965
M5_01	Area	57934	565344	58471	13525142	82841	3335034	278458	8961540	4226410	2250936	285619	374359	111737	4343687	436752	924067	252163	1732254	265389	50024	79581	12863	155635	154385
M5_02	Area	66094	616744	63795	14887719	90563	3692586	312621	10200071	4832464	2527521	321801	436259	119562	5110480	485414	1094500	278892	2049324	282023	45916	84979	14075	186835	161167
M5_03	Area	57406	570273	60663	13901442	85693	3520585	304888	9845779	4689277	2532747	326809	440713	137172	5299619	535959	1145190	318048	2340678	358550	63583	111343	16583	226357	195506
M6_01	Area	58872	629686	66622	15839562	96987	4178396	350281	12175929	5854295	3301799	434362	590023	187541	7632767	837703	1686182	532904	4287368	752817	123250	234648	41500	564435	523843
M6_02	Area	54405	559280	55774	13425631	79169	3478597	307611	9489776	4936595	2386975	341428	417085	115466	5025121	478702	975005	253376	1835358	261081	43333	79807	10376	156763	133416
M6_03	Area	58067	588890	65800	14413277	87224	3662120	309005	10217115	4855625	2643340	337772	450170	141732	5426904	545977	1169831	324312	2311788	346271	58149	101582	17072	201686	178250
M7_01	Area	63265	561723	63792	13550401	78340	3453976	292154	9587067	4530584	2468600	320951	436958	122596	5153921	519569	1119495	309604	2329533	356737	56831	102314	17356	239886	214882
M7_02	Area	56710	583494	65719	14099759	90991	3553472	303240	9793134	4640930	2494858	327415	429965	123897	5097268	511313	1102338	300976	2163743	314297	49740	96879	14883	197922	168473
M7_03	Area	66775	654113	74807	15788235	100693	4012675	342619	11161108	5300844	2882322	367877	503369	161063	6051970	619711	1323627	373280	2807239	450769	69339	137213	23306	305371	288457
M8_01	Area	63133	614026	66591	14657304	85762	3677018	313043	9903021	4678383	2480572	313766	420373	128064	4869114	486018	1043577	281411	1952244	297376	57689	90912	16331	182164	162782
M8_02	Area	61445	608953	62808	14672155	85430	3676776	315152	9883539	4678633	2468474	307170	412672	123248	4795511	473129	1008691	264121	1844236	266279	43092	82880	13299	156954	134397
M8_03	Area	52828	529309	60292	12893808	79868	3327560	279141	9194542	4371816	2401381	310164	414773	122387	5019219	518885	1082032	306909	2258066	342900	49871	103290	16279	212881	199038

## Sheet: QN
Corresponding structure		G0F-N	G0	G0N	G0F	M5	G0FN	G1[3]	G1[6]F	G1[3]F	G1[6]FN	G1[3]FN	G2	G2N	G2F	G2FN	G1[3]FS1	G2S1	G2FS1	G2FNS1	n.d.	G2S2	G2NS2	G2FS2	G2FNS2
Sample name	Results	GP1	GP2	GP3	GP4	GP5	GP6	GP7	GP8	GP9	GP10	GP11	GP12	GP13	GP14	GP15	GP16	GP17	GP18	GP19	GP20	GP21	GP22	GP23	GP24
B2_01	Quotient	59566	622305	64013	15038982	96801	3757112	316366	10316293	4901961	2605664	334931	446287	133691	5224733	520395	1135770	306701	2150201	320968	59285	99950	17596	197480	174384
B2_02	Quotient	56245.7	573274	62701.9	1.39469e+07	83489.2	3.54596e+06	296554	9.99652e+06	4.76224e+06	2.59093e+06	329198	450153	134447	5.5207e+06	560330	1.19904e+06	331064	2.56135e+06	383614	52196.3	117305	19471	258943	224693
B2_03	Quotient	58089.9	594132	60164.5	1.44519e+07	91525	3.64482e+06	307734	1.01765e+07	4.82174e+06	2.61311e+06	333181	453543	139642	5.39594e+06	544098	1.16913e+06	324426	2.36532e+06	357592	57414.4	103894	16313.3	228153	197519
B3_01	Quotient	60887	617970	66756	15083339	89020	3773540	311821	10459224	4964551	2645828	338024	450234	138938	5362781	534242	1164184	318749	2215369	320696	55388	103318	15378	201588	169024
B3_02	Quotient	63135.3	618052	70761.6	1.49198e+07	95178.7	3.72894e+06	316191	1.03258e+07	4.91126e+06	2.62999e+06	340541	452985	138353	5.36207e+06	538586	1.15774e+06	317135	2.28274e+06	335950	48572.6	98273.3	16449.9	207747	190810
B3_03	Quotient	60974.4	615114	63789	1.49114e+07	90185.8	3.73368e+06	307783	1.03481e+07	4.9156e+06	2.64203e+06	338586	449355	126062	5.38168e+06	543869	1.14705e+06	310200	2.28825e+06	350127	54294.1	103843	17143.8	218035	193264
B4_01	Quotient	61366.5	595835	66782.6	1.41979e+07	90086.6	3.53931e+06	302034	9.50709e+06	4.49709e+06	2.44194e+06	314836	409501	125758	4.77076e+06	493959	1.01316e+06	273382	2.04146e+06	322797	50352.5	94749.2	16445.2	209040	208120
B4_02	Quotient	57597	583141	64696	14136038	88771	3541193	301873	9781523	4667928	2506521	322711	429949	128422	5108828	512506	1103580	295090	2162249	315706	43052	93508	14831	192217	169831
B4_03	Quotient	60656.9	614891	63978.1	1.48714e+07	94250.2	3.70698e+06	308300	1.02048e+07	4.84238e+06	2.5652e+06	330490	437566	134593	5.12353e+06	507991	1.09408e+06	289484	2.02333e+06	293149	48146.6	83937.2	15487.2	168371	145452
B5_01	Quotient	61655.6	619718	64164.6	1.50007e+07	90053.2	3.75871e+06	322482	1.04569e+07	4.96817e+06	2.64308e+06	336654	453709	130381	5.4173e+06	533777	1.15363e+06	306094	2.26719e+06	332798	51402	102794	16039.9	214183	188188
B5_02	Quotient	74590	657116	76897.6	1.56666e+07	91389	3.86818e+06	313093	1.03325e+07	4.85424e+06	2.58762e+06	336023	437645	121162	4.9572e+06	498837	1.03756e+06	271982	1.92385e+06	296074	60796	82235	14222.8	191304	190179
B5_03	Quotient	57722	576495	63719	13956082	90979	3524921	301172	9850387	4661819	2528683	333981	439829	131433	5241931	528489	1134568	309552	2290615	347367	60771	107838	20208	218711	192948
B6_01	Quotient	56720.8	514620	56553.3	1.14816e+07	94318.9	3.52369e+06	362786	9.87423e+06	6.8805e+06	2.53654e+06	458327	487783	129958	6.20514e+06	578191	1.02687e+06	285056	2.06562e+06	289783	42120.6	85188.6	13775.1	164625	147341
B6_02	Quotient	52372	494321	49482	11200009	98602	3420368	347871	9598383	6606611	2495247	447776	481741	131609	6096338	585878	1040454	304124	2170033	315665	51158	94352	16191	190207	167407
B6_03	Quotient	52042.7	494834	59281.7	1.12686e+07	89560.3	3.40651e+06	345892	9.73162e+06	6.54966e+06	2.50188e+06	438432	492589	138402	6.15134e+06	580976	1.07093e+06	313189	2.17287e+06	301421	51091.2	97407.2	15402.5	192669	154661
B7_01	Quotient	60314.4	484431	62072.2	1.01783e+07	102275	3.61122e+06	422834	1.01729e+07	8.39207e+06	2.6837e+06	586567	576152	152722	7.44227e+06	688562	1.07279e+06	327725	2.25204e+06	309138	57385.2	95007.6	11540.7	184577	149198
B7_02	Quotient	50597	410220	47474	8780126	93588	3281842	391086	9519215	8169715	2574337	593352	569638	165182	7783184	733240	1098678	353857	2576652	369096	55222	115064	18097	235267	198759
B7_03	Quotient	51399.3	430477	50918.9	9.31412e+06	90569.5	3.32745e+06	384762	9.62743e+06	7.90687e+06	2.61302e+06	585579	567820	168582	7.75171e+06	760303	1.16546e+06	380016	2.86439e+06	443767	71952.8	138995	22838	298787	270700
B8_01	Quotient	45479.9	320472	37804.5	6.14119e+06	80325.9	2.76165e+06	365543	7.59429e+06	7.67981e+06	2.08458e+06	592667	494448	125440	6.74896e+06	610136	735524	237934	1.62076e+06	234136	44004.8	69748	13038.2	129678	120905
B8_02	Quotient	39861	276434	32501	5304239	75718	2526702	334985	7154285	7453866	2042399	597124	505512	127082	7242205	670096	774286	275829	1971539	295191	48299	82513	16252	169803	160797
B8_03	Quotient	46642	315523	42199.8	5.93696e+06	83772.1	2.72011e+06	359705	7.52543e+06	7.74776e+06	2.09028e+06	593822	503718	120764	7.10051e+06	642760	759328	249005	1.88856e+06	281860	41413.2	81005.9	13630.1	175188	174643
M2_01	Quotient	60008.9	609829	66270.2	1.47929e+07	88814.6	3.70818e+06	306619	1.02791e+07	4.86698e+06	2.61646e+06	336397	442928	127769	5.32554e+06	529740	1.13799e+06	298326	2.24212e+06	335584	47984.8	98000.1	15286.1	204341	186090
M2_02	Quotient	55721.9	581956	62510.8	1.42504e+07	89491.8	3.61399e+06	300113	1.02128e+07	4.87842e+06	2.62286e+06	336398	451934	125917	5.53264e+06	551963	1.19438e+06	320669	2.42026e+06	345071	45515.5	104316	14812.4	218258	179285
M2_03	Quotient	59345	600772	62159	14683363	87757	3700552	315293	10355722	4911417	2632149	333689	449673	134537	5428514	533871	1165436	312822	2272065	328950	54817	103949	17679	200095	165689
M3_01	Quotient	60751.4	596551	65489.1	1.4541e+07	92598.1	3.69014e+06	308364	1.04078e+07	4.95141e+06	2.69813e+06	350027	464521	132780	5.72023e+06	589132	1.23282e+06	340994	2.63024e+06	397595	56796.5	120878	16788.9	264319	229538
M3_02	Quotient	65165	593551	65897	14385727	89848	3643936	310765	10142291	4836681	2636728	341297	470128	139194	5493515	573758	1195946	352227	2507552	397533	74596	121492	21518	259624	244203
M3_03	Quotient	55974.8	577315	58741	1.417e+07	85268.2	3.60582e+06	300470	1.01147e+07	4.81699e+06	2.64539e+06	343153	454461	139572	5.60181e+06	585994	1.20855e+06	338859	2.64234e+06	424819	58747.3	124868	19287.1	287146	265456
M4_01	Quotient	57550	583678	63973	14304277	85718	3631947	315816	10276204	4889542	2661090	343076	462774	139891	5646321	576248	1213945	335004	2574577	385196	59492	115070	18220	257090	219715
M4_02	Quotient	62061.4	592932	68859.9	1.42949e+07	87166.1	3.6242e+06	307452	1.01504e+07	4.84725e+06	2.6349e+06	343302	459594	138774	5.57984e+06	569755	1.20307e+06	339931	2.59335e+06	400941	59753.9	118608	19685.9	264875	251696
M4_03	Quotient	64367.3	630113	70332.9	1.51432e+07	100403	3.81665e+06	323038	1.05532e+07	5.00879e+06	2.70737e+06	356934	465317	139122	5.5599e+06	558718	1.18752e+06	319727	2.43916e+06	377658	50137	107662	16178.7	241204	215967
M5_01	Quotient	63412.8	618808	64000.6	1.48042e+07	90675.2	3.65043e+06	304792	9.80903e+06	4.6261e+06	2.46381e+06	312630	409762	122304	4.75447e+06	478055	1.01146e+06	276010	1.89607e+06	290487	54754.7	87106.9	14079.4	170353	168985
M5_02	Quotient	66094	616744	63795	14887719	90563	3692586	312621	10200071	4832464	2527521	321801	436259	119562	5110480	485414	1094500	278892	2049324	282023	45916	84979	14075	186835	161167
M5_03	Quotient	55935.7	555667	59109.2	1.35454e+07	83498.1	3.43041e+06	297079	9.5936e+06	4.56917e+06	2.46788e+06	318438	429425	133659	5.16388e+06	522232	1.11586e+06	309902	2.28073e+06	349366	61954.5	108491	16158.3	220559	190499
M6_01	Quotient	44703.7	478144	50588.6	1.20276e+07	73645.8	3.17281e+06	265981	9.24564e+06	4.44538e+06	2.50718e+06	329827	448026	142407	5.79584e+06	636099	1.28038e+06	404654	3.25556e+06	571642	93588.3	178177	31512.5	428597	397774
M6_02	Quotient	61136.2	628477	62674.6	1.50867e+07	88964.2	3.90899e+06	345670	1.06639e+07	5.54737e+06	2.6823e+06	383671	468689	129752	5.64685e+06	537929	1.09564e+06	284725	2.06244e+06	293383	48694.4	89681.1	11659.8	176158	149923
M6_03	Quotient	58067	588890	65800	14413277	87224	3662120	309005	10217115	4855625	2643340	337772	450170	141732	5426904	545977	1169831	324312	2311788	346271	58149	101582	17072	201686	178250
M7_01	Quotient	63265	561723	63792	13550401	78340	3453976	292154	9587067	4530584	2468600	320951	436958	122596	5153921	519569	1119495	309604	2329533	356737	56831	102314	17356	239886	214882
M7_02	Quotient	57466.2	591275	66595.3	1.42878e+07	92204.3	3.60086e+06	307284	9.92372e+06	4.70281e+06	2.52813e+06	331781	435698	125549	5.16524e+06	518131	1.11704e+06	304989	2.1926e+06	318488	50403.3	98170.8	15081.5	200561	170719
M7_03	Quotient	57328.6	561579	64224.4	1.35547e+07	86448.4	3.44502e+06	294150	9.5822e+06	4.55096e+06	2.47457e+06	315835	432160	138278	5.19583e+06	532043	1.13638e+06	320474	2.41011e+06	387001	59529.9	117802	20009	262172	247650
M8_01	Quotient	63130.9	614006	66588.8	1.46568e+07	85759.2	3.6769e+06	313033	9.9027e+06	4.67823e+06	2.48049e+06	313756	420359	128060	4.86895e+06	486002	1.04354e+06	281402	1.95218e+06	297366	57687.1	90909	16330.5	182158	162777
M8_02	Quotient	61900.5	613468	63273.6	1.47809e+07	86063.4	3.70403e+06	317488	9.95681e+06	4.71332e+06	2.48677e+06	309447	415731	124162	4.83106e+06	476637	1.01617e+06	266079	1.85791e+06	268253	43411.5	83494.5	13397.6	158118	135393
M8_03	Quotient	52828	529309	60292	12893808	79868	3327560	279141	9194542	4371816	2401381	310164	414773	122387	5019219	518885	1082032	306909	2258066	342900	49871	103290	16279	212881	199038

## Sheet: Comparison
Corresponding structure		G0F-N	G0	G0N	G0F	M5	G0FN	G1[3]	G1[6]F	G1[3]F	G1[6]FN	G1[3]FN	G2	G2N	G2F	G2FN	G1[3]FS1	G2S1	G2FS1	G2FNS1	n.d.	G2S2	G2NS2	G2FS2	G2FNS2
	Sample name	GP1	GP2	GP3	GP4	GP5	GP6	GP7	GP8	GP9	GP10	GP11	GP12	GP13	GP14	GP15	GP16	GP17	GP18	GP19	GP20	GP21	GP22	GP23	GP24
B4GalT1	B2_01	59566	622305	64013	15038982	96801	3757112	316366	10316293	4901961	2605664	334931	446287	133691	5224733	520395	1135770	306701	2150201	320968	59285	99950	17596	197480	174384
	B2_02	56245.7	573274	62701.9	1.39469e+07	83489.2	3.54596e+06	296554	9.99652e+06	4.76224e+06	2.59093e+06	329198	450153	134447	5.5207e+06	560330	1.19904e+06	331064	2.56135e+06	383614	52196.3	117305	19471	258943	224693
	B2_03	58089.9	594132	60164.5	1.44519e+07	91525	3.64482e+06	307734	1.01765e+07	4.82174e+06	2.61311e+06	333181	453543	139642	5.39594e+06	544098	1.16913e+06	324426	2.36532e+06	357592	57414.4	103894	16313.3	228153	197519
	B3_01	60887	617970	66756	15083339	89020	3773540	311821	10459224	4964551	2645828	338024	450234	138938	5362781	534242	1164184	318749	2215369	320696	55388	103318	15378	201588	169024
	B3_02	63135.3	618052	70761.6	1.49198e+07	95178.7	3.72894e+06	316191	1.03258e+07	4.91126e+06	2.62999e+06	340541	452985	138353	5.36207e+06	538586	1.15774e+06	317135	2.28274e+06	335950	48572.6	98273.3	16449.9	207747	190810
	B3_03	60974.4	615114	63789	1.49114e+07	90185.8	3.73368e+06	307783	1.03481e+07	4.9156e+06	2.64203e+06	338586	449355	126062	5.38168e+06	543869	1.14705e+06	310200	2.28825e+06	350127	54294.1	103843	17143.8	218035	193264
	B4_01	61366.5	595835	66782.6	1.41979e+07	90086.6	3.53931e+06	302034	9.50709e+06	4.49709e+06	2.44194e+06	314836	409501	125758	4.77076e+06	493959	1.01316e+06	273382	2.04146e+06	322797	50352.5	94749.2	16445.2	209040	208120
	B4_02	57597	583141	64696	14136038	88771	3541193	301873	9781523	4667928	2506521	322711	429949	128422	5108828	512506	1103580	295090	2162249	315706	43052	93508	14831	192217	169831
	B4_03	60656.9	614891	63978.1	1.48714e+07	94250.2	3.70698e+06	308300	1.02048e+07	4.84238e+06	2.5652e+06	330490	437566	134593	5.12353e+06	507991	1.09408e+06	289484	2.02333e+06	293149	48146.6	83937.2	15487.2	168371	145452
	B5_01	61655.6	619718	64164.6	1.50007e+07	90053.2	3.75871e+06	322482	1.04569e+07	4.96817e+06	2.64308e+06	336654	453709	130381	5.4173e+06	533777	1.15363e+06	306094	2.26719e+06	332798	51402	102794	16039.9	214183	188188
	B5_02	74590	657116	76897.6	1.56666e+07	91389	3.86818e+06	313093	1.03325e+07	4.85424e+06	2.58762e+06	336023	437645	121162	4.9572e+06	498837	1.03756e+06	271982	1.92385e+06	296074	60796	82235	14222.8	191304	190179
	B5_03	57722	576495	63719	13956082	90979	3524921	301172	9850387	4661819	2528683	333981	439829	131433	5241931	528489	1134568	309552	2290615	347367	60771	107838	20208	218711	192948
	B6_01	56720.8	514620	56553.3	1.14816e+07	94318.9	3.52369e+06	362786	9.87423e+06	6.8805e+06	2.53654e+06	458327	487783	129958	6.20514e+06	578191	1.02687e+06	285056	2.06562e+06	289783	42120.6	85188.6	13775.1	164625	147341
	B6_02	52372	494321	49482	11200009	98602	3420368	347871	9598383	6606611	2495247	447776	481741	131609	6096338	585878	1040454	304124	2170033	315665	51158	94352	16191	190207	167407
	B6_03	52042.7	494834	59281.7	1.12686e+07	89560.3	3.40651e+06	345892	9.73162e+06	6.54966e+06	2.50188e+06	438432	492589	138402	6.15134e+06	580976	1.07093e+06	313189	2.17287e+06	301421	51091.2	97407.2	15402.5	192669	154661
	B7_01	60314.4	484431	62072.2	1.01783e+07	102275	3.61122e+06	422834	1.01729e+07	8.39207e+06	2.6837e+06	586567	576152	152722	7.44227e+06	688562	1.07279e+06	327725	2.25204e+06	309138	57385.2	95007.6	11540.7	184577	149198
	B7_02	50597	410220	47474	8780126	93588	3281842	391086	9519215	8169715	2574337	593352	569638	165182	7783184	733240	1098678	353857	2576652	369096	55222	115064	18097	235267	198759
	B7_03	51399.3	430477	50918.9	9.31412e+06	90569.5	3.32745e+06	384762	9.62743e+06	7.90687e+06	2.61302e+06	585579	567820	168582	7.75171e+06	760303	1.16546e+06	380016	2.86439e+06	443767	71952.8	138995	22838	298787	270700
	B8_01	45479.9	320472	37804.5	6.14119e+06	80325.9	2.76165e+06	365543	7.59429e+06	7.67981e+06	2.08458e+06	592667	494448	125440	6.74896e+06	610136	735524	237934	1.62076e+06	234136	44004.8	69748	13038.2	129678	120905
	B8_02	39861	276434	32501	5304239	75718	2526702	334985	7154285	7453866	2042399	597124	505512	127082	7242205	670096	774286	275829	1971539	295191	48299	82513	16252	169803	160797
	B8_03	46642	315523	42199.8	5.93696e+06	83772.1	2.72011e+06	359705	7.52543e+06	7.74776e+06	2.09028e+06	593822	503718	120764	7.10051e+06	642760	759328	249005	1.88856e+06	281860	41413.2	81005.9	13630.1	175188	174643
	B2_Average	57967.2	596570	62293.1	1.44793e+07	90605.1	3.6493e+06	306885	1.01631e+07	4.82865e+06	2.60323e+06	332437	449994	135927	5.38046e+06	541608	1.16798e+06	320730	2.35896e+06	354058	56298.6	107050	17793.5	228192	198865
	B2_StDev	1358.3	20090.9	1597.49	446259	5473.32	86259.5	8110.52	130887	57248.8	9218.56	2399.19	2964.3	2645.08	121322	16398.2	25844.5	10283.7	167912	25696.9	2999.6	7428.14	1296.68	25092	20560.4
	B3_Average	61665.6	617045	67102.2	1.49715e+07	91461.5	3.74539e+06	311932	1.03777e+07	4.93047e+06	2.63928e+06	339050	450858	134451	5.36884e+06	538899	1.15632e+06	315361	2.26212e+06	335591	52751.6	101811	16323.9	209123	184366
	B3_StDev	1039.87	1366.24	2857.06	79157.3	2671.22	20001.3	3433.42	58356.5	24165.3	6749.08	1078.62	1546.24	5936.89	9080.59	3936.24	7067.32	3708.69	33133.7	12017.8	2988.51	2510.97	726.367	6784.59	10894.7
	B4_Average	59873.4	597956	65152.3	1.44018e+07	91035.9	3.59583e+06	304069	9.83114e+06	4.66913e+06	2.50455e+06	322679	425672	129591	5.00104e+06	504819	1.07027e+06	285985	2.07568e+06	310551	47183.7	90731.5	15587.8	189876	174467
	B4_StDev	1635.55	13048.4	1189.52	333060	2335.41	78600.5	2992.79	286992	140965	50342.2	6390.95	11849.5	3700.19	162942	7897.08	40571	9201.09	61658.4	12641.1	3057.21	4830.91	662.832	16685.2	25793.2
	B5_Average	64655.9	617776	68260.4	1.48745e+07	90807.1	3.71727e+06	312249	1.02133e+07	4.82808e+06	2.58646e+06	335553	443728	127659	5.20548e+06	520368	1.10859e+06	295876	2.16055e+06	325413	57656.3	97622.4	16823.6	208066	190438
	B5_StDev	7205.72	32941.8	6110.15	703998	558.698	143165	8720.13	261568	126429	46708.5	1140.82	7113.96	4613.85	189596	15376.7	50821.3	16954.6	167644	21581.8	4422.5	11073.7	2505.51	11995.8	1951.88
	B6_Average	53711.8	501258	55105.7	1.13167e+07	94160.4	3.45019e+06	352183	9.73474e+06	6.67892e+06	2.51122e+06	448178	487371	133323	6.15094e+06	581682	1.04609e+06	300790	2.13617e+06	302290	48123.2	92315.9	15122.8	182500	156470
	B6_StDev	2131.91	9450.49	4129.6	119897	3692.94	52278.8	7540.97	112636	144420	18107.6	8126.96	4438.42	3654.04	44419.1	3177.61	18421.7	11724.7	49902.9	10584.1	4244.63	5191.85	1005.92	12679.8	8291
	B7_Average	54103.6	441709	53488.4	9.42416e+06	95477.3	3.40684e+06	399560	9.77318e+06	8.15622e+06	2.62369e+06	588499	571203	162162	7.65905e+06	727368	1.11231e+06	353866	2.56436e+06	374000	61520	116355	17491.9	239544	206219
	B7_StDev	4403.93	31320.2	6230.46	576062	4961.81	145716	16657.9	286074	198313	45281.4	3455.06	3576.94	6817.98	153826	29581.1	39038	21347.9	250140	55071.3	7429.77	17980.9	4631.9	46724	49882.9
	B8_Average	43994.3	304143	37501.8	5.79413e+06	79938.7	2.66949e+06	353411	7.42467e+06	7.62715e+06	2.07242e+06	594537	501226	124429	7.03056e+06	640998	756379	254256	1.82695e+06	270396	44572.4	77755.6	14306.8	158223	152115
	B8_StDev	2960.95	19697.2	3965.31	356299	3299.46	102378	13245.3	193244	125628	21354.9	1888.78	4848.63	2676.44	207354	24510.2	15961.4	15909.9	149685	26210.8	2839.6	5695.61	1396.55	20303.8	22781.2
Corresponding structure		G0F-N	G0	G0N	G0F	M5	G0FN	G1[3]	G1[6]F	G1[3]F	G1[6]FN	G1[3]FN	G2	G2N	G2F	G2FN	G1[3]FS1	G2S1	G2FS1	G2FNS1	n.d.	G2S2	G2NS2	G2FS2	G2FNS2
	Sample name	GP1	GP2	GP3	GP4	GP5	GP6	GP7	GP8	GP9	GP10	GP11	GP12	GP13	GP14	GP15	GP16	GP17	GP18	GP19	GP20	GP21	GP22	GP23	GP24
MGAT3	M2_01	60008.9	609829	66270.2	1.47929e+07	88814.6	3.70818e+06	306619	1.02791e+07	4.86698e+06	2.61646e+06	336397	442928	127769	5.32554e+06	529740	1.13799e+06	298326	2.24212e+06	335584	47984.8	98000.1	15286.1	204341	186090
	M2_02	55721.9	581956	62510.8	1.42504e+07	89491.8	3.61399e+06	300113	1.02128e+07	4.87842e+06	2.62286e+06	336398	451934	125917	5.53264e+06	551963	1.19438e+06	320669	2.42026e+06	345071	45515.5	104316	14812.4	218258	179285
	M2_03	59345	600772	62159	14683363	87757	3700552	315293	10355722	4911417	2632149	333689	449673	134537	5428514	533871	1165436	312822	2272065	328950	54817	103949	17679	200095	165689
	M3_01	60751.4	596551	65489.1	1.4541e+07	92598.1	3.69014e+06	308364	1.04078e+07	4.95141e+06	2.69813e+06	350027	464521	132780	5.72023e+06	589132	1.23282e+06	340994	2.63024e+06	397595	56796.5	120878	16788.9	264319	229538
	M3_02	65165	593551	65897	14385727	89848	3643936	310765	10142291	4836681	2636728	341297	470128	139194	5493515	573758	1195946	352227	2507552	397533	74596	121492	21518	259624	244203
	M3_03	55974.8	577315	58741	1.417e+07	85268.2	3.60582e+06	300470	1.01147e+07	4.81699e+06	2.64539e+06	343153	454461	139572	5.60181e+06	585994	1.20855e+06	338859	2.64234e+06	424819	58747.3	124868	19287.1	287146	265456
	M4_01	57550	583678	63973	14304277	85718	3631947	315816	10276204	4889542	2661090	343076	462774	139891	5646321	576248	1213945	335004	2574577	385196	59492	115070	18220	257090	219715
	M4_02	62061.4	592932	68859.9	1.42949e+07	87166.1	3.6242e+06	307452	1.01504e+07	4.84725e+06	2.6349e+06	343302	459594	138774	5.57984e+06	569755	1.20307e+06	339931	2.59335e+06	400941	59753.9	118608	19685.9	264875	251696
	M4_03	64367.3	630113	70332.9	1.51432e+07	100403	3.81665e+06	323038	1.05532e+07	5.00879e+06	2.70737e+06	356934	465317	139122	5.5599e+06	558718	1.18752e+06	319727	2.43916e+06	377658	50137	107662	16178.7	241204	215967
	M5_01	63412.8	618808	64000.6	1.48042e+07	90675.2	3.65043e+06	304792	9.80903e+06	4.6261e+06	2.46381e+06	312630	409762	122304	4.75447e+06	478055	1.01146e+06	276010	1.89607e+06	290487	54754.7	87106.9	14079.4	170353	168985
	M5_02	66094	616744	63795	14887719	90563	3692586	312621	10200071	4832464	2527521	321801	436259	119562	5110480	485414	1094500	278892	2049324	282023	45916	84979	14075	186835	161167
	M5_03	55935.7	555667	59109.2	1.35454e+07	83498.1	3.43041e+06	297079	9.5936e+06	4.56917e+06	2.46788e+06	318438	429425	133659	5.16388e+06	522232	1.11586e+06	309902	2.28073e+06	349366	61954.5	108491	16158.3	220559	190499
	M6_01	44703.7	478144	50588.6	1.20276e+07	73645.8	3.17281e+06	265981	9.24564e+06	4.44538e+06	2.50718e+06	329827	448026	142407	5.79584e+06	636099	1.28038e+06	404654	3.25556e+06	571642	93588.3	178177	31512.5	428597	397774
	M6_02	61136.2	628477	62674.6	1.50867e+07	88964.2	3.90899e+06	345670	1.06639e+07	5.54737e+06	2.6823e+06	383671	468689	129752	5.64685e+06	537929	1.09564e+06	284725	2.06244e+06	293383	48694.4	89681.1	11659.8	176158	149923
	M6_03	58067	588890	65800	14413277	87224	3662120	309005	10217115	4855625	2643340	337772	450170	141732	5426904	545977	1169831	324312	2311788	346271	58149	101582	17072	201686	178250
	M7_01	63265	561723	63792	13550401	78340	3453976	292154	9587067	4530584	2468600	320951	436958	122596	5153921	519569	1119495	309604	2329533	356737	56831	102314	17356	239886	214882
	M7_02	57466.2	591275	66595.3	1.42878e+07	92204.3	3.60086e+06	307284	9.92372e+06	4.70281e+06	2.52813e+06	331781	435698	125549	5.16524e+06	518131	1.11704e+06	304989	2.1926e+06	318488	50403.3	98170.8	15081.5	200561	170719
	M7_03	57328.6	561579	64224.4	1.35547e+07	86448.4	3.44502e+06	294150	9.5822e+06	4.55096e+06	2.47457e+06	315835	432160	138278	5.19583e+06	532043	1.13638e+06	320474	2.41011e+06	387001	59529.9	117802	20009	262172	247650
	M8_01	63130.9	614006	66588.8	1.46568e+07	85759.2	3.6769e+06	313033	9.9027e+06	4.67823e+06	2.48049e+06	313756	420359	128060	4.86895e+06	486002	1.04354e+06	281402	1.95218e+06	297366	57687.1	90909	16330.5	182158	162777
	M8_02	61900.5	613468	63273.6	1.47809e+07	86063.4	3.70403e+06	317488	9.95681e+06	4.71332e+06	2.48677e+06	309447	415731	124162	4.83106e+06	476637	1.01617e+06	266079	1.85791e+06	268253	43411.5	83494.5	13397.6	158118	135393
	M8_03	52828	529309	60292	12893808	79868	3327560	279141	9194542	4371816	2401381	310164	414773	122387	5019219	518885	1082032	306909	2258066	342900	49871	103290	16279	212881	199038
	M2_Average	58358.6	597519	63646.7	1.45756e+07	88687.8	3.67424e+06	307342	1.02826e+07	4.88561e+06	2.62382e+06	335495	448178	129408	5.4289e+06	538525	1.16593e+06	310606	2.31148e+06	336535	49439.1	102088	15925.9	207565	177021
	M2_StDev	1884.04	11609.3	1860.67	234233	713.871	42719.2	6218.22	58379.5	18837.8	6439.97	1276.89	3825.55	3704.82	84549.8	9650.82	23025.7	9255.29	77883.7	6615.59	3934.09	2894.71	1254.66	7757.5	8481.09
	M3_Average	60630.4	589139	63375.7	1.43655e+07	89238.1	3.64663e+06	306533	1.02216e+07	4.86836e+06	2.66008e+06	344826	463037	137182	5.60519e+06	582961	1.21244e+06	344027	2.59338e+06	406649	63379.9	122413	19198	270363	246399
	M3_StDev	3752.86	8450.28	3281.48	152127	3023.34	34477.5	4397.89	132136	59273	27136	3755.12	6481.61	3116.65	92587.6	6632.71	15302.3	5863.67	60887.9	12848	7970.84	1754.14	1931.68	12021.1	14745.4
	M4_Average	61326.2	602241	67721.9	1.45808e+07	91095.8	3.69093e+06	315435	1.03266e+07	4.91519e+06	2.66779e+06	347771	462562	139262	5.59536e+06	568240	1.20151e+06	331554	2.5357e+06	387932	56461	113780	18028.2	254390	229126
	M4_StDev	2831.28	20067.5	2718.26	397710	6607.83	88951	6368.85	168252	68395.3	29962.1	6480.44	2341.06	466.798	36946.7	7236.37	10845.8	8601.16	68688.2	9700.2	4472.99	4560.97	1438.25	9850.68	16032.8
	M5_Average	61814.2	597073	62301.6	1.44124e+07	88245.5	3.59114e+06	304831	9.86757e+06	4.67591e+06	2.4864e+06	317623	425149	125175	5.00961e+06	495234	1.07394e+06	288268	2.07537e+06	307292	54208.4	93525.7	14770.9	192583	173550
	M5_StDev	4298.43	29290.8	2258.9	614046	3357.17	114949	6345.09	251027	113113	29123.7	3788.23	11232.1	6102.48	181725	19325.3	45033.9	15342.7	158111	29951.1	6559.06	10617.8	981.012	20895.6	12402
	M6_Average	54635.6	565170	59687.7	1.38425e+07	83278	3.58131e+06	306886	1.00422e+07	4.94946e+06	2.61094e+06	350423	455628	137964	5.6232e+06	573335	1.18195e+06	337897	2.54326e+06	403765	66810.6	123147	20081.4	268814	241982
	M6_StDev	7133.85	63623.6	6559.37	1.31248e+06	6847.91	305926	32567.3	592063	454752	75075	23732.3	9276.42	5813.03	151545	44502.3	75906.5	49894.2	513854	120654	19324.1	39214.4	8379.55	113463	110766
	M7_Average	59353.3	571525	64870.6	1.37976e+07	85664.2	3.49995e+06	297863	9.69766e+06	4.59479e+06	2.49043e+06	322856	434939	128808	5.17166e+06	523248	1.1243e+06	311689	2.31075e+06	354075	55588.1	106096	17482.2	234206	211084
	M7_StDev	2766.57	13964.9	1232.29	346580	5687.18	71444.1	6711.27	159860	76839.3	26764	6647.68	2031.21	6804.25	17700.4	6247.03	8597.58	6491.16	89788.9	28033.5	3828.21	8448.77	2013.64	25471	31521.5
	M8_Average	59286.5	585594	63384.8	1.41105e+07	83896.8	3.5695e+06	303221	9.68468e+06	4.58779e+06	2.45622e+06	311122	416955	124870	4.90641e+06	493841	1.04725e+06	284797	2.02272e+06	302840	50323.2	92564.5	15335.7	184386	165736
	M8_StDev	4594.38	39800.2	2571.86	861836	2851.53	171434	17123.8	347286	153386	38858.5	1884.91	2439.03	2369.36	81252.5	18116.7	27015.7	16840.7	170808	30719.3	5836.77	8165.84	1370.6	22412.5	26066.9

## Sheet: Ratios
Corresponding structure		G0/G1[3]	G0F/G1[6]F	G0F/G1[3]F	G0FN/G1[6]FN	G0FN/G1[3]FN	G1[3]/G2	G1[6]F/G2F	G1[3]F/G2F	G1[6]FN/G2FN	G1[3]FN/G2FN	G1FS1/G2FS1
	Sample name	GP2/GP7	GP4/GP8	GP4/GP9	GP6/GP10	GP6/GP11	GP7/GP12	GP8/GP14	GP9/GP14	GP10/GP15	GP11/GP15	GP16/GP18
B4GalT1	B2_01	1.96704	1.45779	3.06795	1.4419	11.2176	0.708885	1.97451	0.938222	5.00709	0.643609	0.528216
	B2_02	1.93312	1.39518	2.92864	1.36861	10.7715	0.658785	1.81074	0.862616	4.62393	0.587507	0.468129
	B2_03	1.93067	1.42013	2.99723	1.39482	10.9394	0.678511	1.88595	0.893588	4.80265	0.612355	0.494279
	B3_01	1.98181	1.44211	3.03821	1.42622	11.1635	0.692575	1.95034	0.925742	4.95249	0.632717	0.525503
	B3_02	1.95468	1.4449	3.03787	1.41785	10.9501	0.698016	1.92571	0.915926	4.88315	0.632287	0.507173
	B3_03	1.99853	1.44098	3.03349	1.41319	11.0273	0.684944	1.92284	0.913395	4.85784	0.622551	0.501277
	B4_01	1.97275	1.4934	3.15712	1.44939	11.2418	0.737564	1.99278	0.942635	4.9436	0.637373	0.496291
	B4_02	1.93174	1.44518	3.02833	1.41279	10.9733	0.702114	1.91463	0.913698	4.89072	0.629673	0.510385
	B4_03	1.99445	1.4573	3.07111	1.4451	11.2166	0.704581	1.99175	0.945124	5.0497	0.650583	0.540731
	B5_01	1.92172	1.43453	3.01936	1.4221	11.1649	0.710768	1.93027	0.917093	4.95165	0.630702	0.508837
	B5_02	2.09879	1.51624	3.22741	1.49488	11.5116	0.715403	2.08435	0.979229	5.18731	0.673613	0.539314
	B5_03	1.91417	1.41681	2.9937	1.39398	10.5543	0.684748	1.87915	0.889332	4.78474	0.631954	0.495312
	B6_01	1.41852	1.16279	1.66872	1.38917	7.68815	0.743745	1.5913	1.10884	4.38703	0.792691	0.497127
	B6_02	1.42099	1.16686	1.69527	1.37075	7.63857	0.722112	1.57445	1.0837	4.25899	0.764282	0.479465
	B6_03	1.4306	1.15794	1.72049	1.36158	7.76975	0.702191	1.58203	1.06475	4.30634	0.754647	0.492865
	B7_01	1.14568	1.00053	1.21284	1.34561	6.15653	0.733893	1.36691	1.12762	3.89755	0.851873	0.476365
	B7_02	1.04893	0.922358	1.07472	1.27483	5.53102	0.686552	1.22305	1.04966	3.51091	0.809219	0.426398
	B7_03	1.11882	0.967456	1.17798	1.27341	5.68233	0.677612	1.24198	1.02002	3.43681	0.770191	0.406878
	B8_01	0.876701	0.80866	0.799654	1.3248	4.6597	0.739296	1.12525	1.13793	3.41658	0.971368	0.453815
	B8_02	0.825213	0.741407	0.711609	1.23712	4.23145	0.662665	0.98786	1.02923	3.04792	0.891102	0.392732
	B8_03	0.877173	0.78892	0.766281	1.30131	4.58069	0.714099	1.05984	1.09116	3.25204	0.923862	0.402068
	B2_Average	1.94361	1.42436	2.99794	1.40178	10.9762	0.68206	1.8904	0.898142	4.81122	0.61449	0.496875
	B2_StDev	0.0165982	0.0257371	0.0568751	0.0303239	0.183937	0.0206066	0.0669351	0.0310338	0.156541	0.0229535	0.0245987
	B3_Average	1.97834	1.44266	3.03652	1.41909	11.047	0.691845	1.93296	0.918354	4.89783	0.629185	0.511318
	B3_StDev	0.0180691	0.00165089	0.00215103	0.00539321	0.088253	0.00536172	0.0123402	0.00532509	0.0400088	0.00469412	0.0103154
	B4_Average	1.96631	1.46529	3.08552	1.43576	11.1439	0.714753	1.96639	0.933819	4.96134	0.639209	0.515803
	B4_StDev	0.0260028	0.0204808	0.0535572	0.0163347	0.121076	0.0161613	0.0365997	0.0142638	0.0661057	0.00863486	0.0185425
	B5_Average	1.97823	1.45586	3.08016	1.43698	11.0769	0.70364	1.96459	0.928552	4.97457	0.645423	0.514488
	B5_StDev	0.0853065	0.0433044	0.104647	0.0425169	0.39577	0.0134919	0.0872146	0.037584	0.165146	0.0199399	0.018403
	B6_Average	1.42337	1.16253	1.69483	1.37383	7.69882	0.722683	1.58259	1.08576	4.31745	0.77054	0.489819
	B6_StDev	0.00521201	0.00364845	0.0211375	0.0114721	0.0540825	0.016969	0.0068896	0.0180566	0.0528625	0.0161495	0.00752535
	B7_Average	1.10447	0.963447	1.15518	1.29795	5.78996	0.699352	1.27731	1.06577	3.61509	0.810428	0.436547
	B7_StDev	0.0407801	0.0320377	0.0586485	0.0337058	0.266465	0.0246951	0.0638241	0.045382	0.202007	0.0333575	0.0292616
	B8_Average	0.859696	0.779662	0.759182	1.28775	4.49061	0.705353	1.05765	1.0861	3.23884	0.928777	0.416205
	B8_StDev	0.0243838	0.0282253	0.0362931	0.0370562	0.18607	0.03189	0.056112	0.0445201	0.150793	0.032952	0.026866
Corresponding structure		G0/G0N	G0F/G0FN	G1[6]F/G1[6]FN	G1[3]F/G1[3]FN	G2F/G2FN	G2FS1/G2FNS1	G2FS2/G2FNS2
	Sample name	GP2/GP3	GP4/GP6	GP8/GP10	GP9/GP11	GP14/GP15	GP18/GP19	GP23/GP24
MGAT3	M2_01	9.20217	3.98926	3.92864	14.468	10.0531	6.68123	1.09808
	M2_02	9.30969	3.94312	3.89378	14.5019	10.0236	7.0138	1.21738
	M2_03	9.66508	3.96788	3.93432	14.7185	10.1682	6.90702	1.20765
	M3_01	9.10916	3.94049	3.85741	14.1458	9.70959	6.61537	1.15153
	M3_02	9.00725	3.94785	3.84654	14.1715	9.57462	6.30778	1.06315
	M3_03	9.82814	3.92975	3.82354	14.0374	9.55949	6.21992	1.08171
	M4_01	9.12382	3.93846	3.86165	14.2521	9.79842	6.68381	1.17011
	M4_02	8.6107	3.94429	3.8523	14.1195	9.79341	6.46815	1.05236
	M4_03	8.95901	3.96767	3.89795	14.0328	9.95118	6.45865	1.11685
	M5_01	9.66879	4.05547	3.98125	14.7974	9.94543	6.52723	1.0081
	M5_02	9.66759	4.03179	4.0356	15.0169	10.5281	7.26651	1.15926
	M5_03	9.40067	3.94862	3.88739	14.3487	9.88811	6.52818	1.1578
	M6_01	9.45162	3.79082	3.68767	13.4779	9.11154	5.6951	1.07749
	M6_02	10.0276	3.8595	3.97565	14.4587	10.4974	7.02984	1.17499
	M6_03	8.9497	3.93577	3.86523	14.3755	9.9398	6.67624	1.13148
	M7_01	8.80554	3.92313	3.8836	14.1161	9.91961	6.53011	1.11636
	M7_02	8.87862	3.96788	3.92533	14.1745	9.96898	6.88439	1.1748
	M7_03	8.74401	3.93459	3.87226	14.4093	9.76579	6.22767	1.05864
	M8_01	9.22086	3.98619	3.99223	14.9104	10.0184	6.5649	1.11907
	M8_02	9.69547	3.99049	4.00391	15.2314	10.1357	6.92595	1.16784
	M8_03	8.77909	3.87485	3.82886	14.0952	9.67309	6.5852	1.06955
	M2_Average	9.39231	3.96676	3.91891	14.5628	10.0816	6.86735	1.17437
	M2_StDev	0.197811	0.0188535	0.0179203	0.11099	0.0624008	0.138636	0.0540934
	M3_Average	9.31485	3.93936	3.8425	14.1182	9.61457	6.38102	1.09879
	M3_StDev	0.365328	0.00743304	0.0141223	0.0580921	0.0674745	0.169546	0.0380491
	M4_Average	8.89784	3.95014	3.87064	14.1348	9.84767	6.53687	1.11311
	M4_StDev	0.2139	0.0126243	0.0196909	0.0901692	0.073219	0.103974	0.048143
	M5_Average	9.57902	4.01196	3.96808	14.721	10.1205	6.77397	1.10839
	M5_StDev	0.126111	0.0458216	0.0612194	0.278108	0.289126	0.34828	0.0709185
	M6_Average	9.47631	3.86203	3.84285	14.104	9.84958	6.46706	1.12799
	M6_StDev	0.440403	0.059203	0.11863	0.444018	0.569355	0.564624	0.0398828
	M7_Average	8.80939	3.94187	3.89373	14.2333	9.88479	6.54739	1.1166
	M7_StDev	0.0550223	0.0189804	0.0228163	0.126706	0.0865254	0.268384	0.0474238
	M8_Average	9.23181	3.95051	3.94167	14.7457	9.9424	6.69202	1.11882
	M8_StDev	0.374189	0.0535286	0.0799103	0.478272	0.196369	0.165624	0.0401267
