# Supplementary material for: Network inference from glycoproteomics data reveals new reactions in the IgG glycosylation pathway
Source: Nat Commun. 2017 Nov 14;8:1483. doi: 10.1038/s41467-017-01525-0 (PMC5684356; doi:10.1038/s41467-017-01525-0)
Supplement: Supplementary file 8 — Supplementary Software [file 41467_2017_1525_MOESM8_ESM.zip]

Archive with 4 entries (4 files):
- GGMs/Kor2010GGM.cys
- GGMs/Kor2GGM.cys
- GGMs/SplitGGM.cys
- GGMs/VisGGM.cys
